# Supplementary material for: Phosphorylation of the WH2 domain in yeast Las17/WASP regulates G-actin binding and protein function during endocytosis
Source: Sci Rep. 2021 May 6;11:9718. doi: 10.1038/s41598-021-88826-z (PMC8102491; doi:10.1038/s41598-021-88826-z)
Supplement: Supplementary file 1 — Supplementary Information 1. [file 41598_2021_88826_MOESM1_ESM.xlsx]

## Sheet: Sheet1
Accession	Description	ΣCoverage	Σ# Proteins	Σ# Unique Peptides	Σ# Peptides	Σ# PSMs	Molecular Function	Cellular Component	Biological Process	Pfam IDs	Score A2	Coverage A2	# Peptides A2	# PSM A2	Score A6	Coverage A6	# Peptides A6	# PSM A6	# AAs	MW [kDa]	calc. pI
P16521	Elongation factor 3A OS=Saccharomyces cerevisiae (strain ATCC 204508 / S288c) GN=YEF3 PE=1 SV=4 - [EF3A_YEAST]	60.06	6	37	50	231	catalytic activity; nucleotide binding; RNA binding	cytoplasm; cytosol; ribosome	cell organization and biogenesis; metabolic process	Pf00005; Pf03193	3052.49	59.96	49	114	382.442	60.06	50	117	1044	115.872	6.04932
	Sequence	# PSMs	# Proteins	# Protein Groups	Protein Group Accessions	Modifications	MH+ [Da]	PhosphoRS Site Probabilities	q-Value	PEP	A2	IonScore A2	Exp Value A2	A6	XCorr A6	Probability A6	# Missed Cleavages
	NTYEYECSFLLGENIGMK	2	4	3	P16521;P53978;Q75EV6	C7(Carbamidomethyl)	2167.97		0	1.8204e-10	High	106.43	2.04759e-10	High	5.13852	0	0
	DKEIQSVASETLISIVNAVNPVAIK	10	1	1	P16521		2638.47		0	3.73594e-09	High	99.21	1.31945e-10	High	5.23778	0	1
	STLINVLTGELLPTSGEVYTHENCR	6	3	2	P16521;P53978	C24(Carbamidomethyl)	2803.39		0	3.81162e-07	High	86.49	2.28876e-08	High	4.52847	0	0
	MTPSGHNWVSGQGAGPR	4	2	1	P16521		1738.81		0	0.00603981	High	85.98	2.39731e-08	High	3.88259	0	0
	LIEFGFTDEMIAMPISALSGGWK	4	1	1	P16521	M10(Oxidation); M13(Oxidation)	2545.24		0	9.94457e-08	High	84.14	3.73914e-08	High	5.07411	0	0
	MTPSGHNWVSGQGAGPR	4	2	1	P16521	M1(Oxidation)	1754.81		0	5.53237e-10	High	81.61	5.41838e-08	High	4.11995	0	0
	NTYEYECSFLLGENIGMK	4	4	3	P16521;P53978;Q75EV6	C7(Carbamidomethyl); M17(Oxidation)	2183.96		0	1.02305e-09	High	80.96	8.01678e-08	High	5.12692	0	0
	IAILAAISAMVDAAK	8	1	1	P16521		1457.84		0	7.59137e-08	High	80.88	2.04146e-08	High	4.28203	0	0
	AVDNIPVGPNFDDEEDEGEDLCNCEFSLAYGAK	4	3	2	P16521;Q75EV6	C22(Carbamidomethyl); C24(Carbamidomethyl)	3689.56		0	4.1795e-08	High	79.67	1.5375e-07	High	6.00411	0	0
	IAILAAISAMVDAAK	4	1	1	P16521	M10(Oxidation)	1473.83		0	4.05385e-09	High	79.04	5.23901e-08	High	4.28499	0	0
	EDEEDKFDAMGNK	4	2	1	P16521	M10(Oxidation)	1543.62		0	7.30145e-08	High	74.44	1.67283e-07	High	3.60269	0	1
	VTNMEFQYPGTSKPQITDINFQCSLSSR	4	1	1	P16521	C23(Carbamidomethyl)	3248.53		0	1.50445e-08	High	66.75	2.57846e-06	High	5.13918	0	0
	EFEGGVIIITHSAEFTK	4	1	1	P16521		1877.97		0	1.26818e-07	High	65.94	1.84645e-06	High	4.84277	0	0
	WVPMMSVDNAWIPR	8	4	3	P53978;P16521;Q75EV6	M4(Oxidation)	1717.82		0	1.66759e-05	High	65.28	3.0686e-06	High	3.73876	0	0
	AYEELSNTDLEFK	2	1	1	P16521		1558.73		0	3.12968e-07	High	64.73	2.86035e-06	High	4.3393	0	0
	VGNVGEDDAIPEVSHAGDVSTTLQVVNELLKDETVAPR	6	1	1	P16521		3974		0	5.67707e-07	High	64.44	1.42101e-06	High	5.84664	0	1
	EIQSVASETLISIVNAVNPVAIK	8	1	1	P16521		2395.35		0	8.95835e-07	High	61.57	1.14943e-06	High	5.0717	0	0
	KSAVIIDNMCK	4	2	1	P16521	C10(Carbamidomethyl)	1278.66		0	5.44149e-05	High	61.24	3.7957e-06	High	3.35603	0	1
	ALLPHLTNAIVETNK	4	1	1	P16521		1633.93		0	7.89601e-06	High	59.23	3.52226e-06	High	4.16043	0	0
	AYEELSNTDLEFKFPEPGYLEGVK	2	1	1	P16521		2775.34		0	1.7207e-07	High	58.45	1.39317e-05	High	4.82243	0	1
	SNFATIADPEAR	2	1	1	P16521		1291.63		0	1.49786e-05	High	57.91	8.81854e-06	High	2.72336	0	0
	IVVEYIAAIGADLIDER	6	1	1	P16521		1860.02		0	2.57204e-07	High	57.82	6.44265e-06	High	4.99746	0	0
	LIEFGFTDEMIAMPISALSGGWK	6	1	1	P16521		2513.25		0	2.64515e-06	High	57.72	1.70735e-05	High	4.37757	0	0
	MPELIPVLSETMWDTK	12	2	1	P16521	M1(Oxidation)	1905.93		0	2.92159e-06	High	56.77	1.57783e-05	High	4.56422	0	0
	MPELIPVLSETMWDTK	4	2	1	P16521	M1(Oxidation); M12(Oxidation)	1921.93		0	7.2356e-07	High	56.55	1.52704e-05	High	3.38395	0	0
	VGNVGEDDAIPEVSHAGDVSTTLQVVNELLK	4	1	1	P16521		3205.63		0	2.84787e-07	High	56.1	1.20281e-05	High	5.16656	0	0
	TAANAMQAVAHIANQSNLSPSVEPYIVQLVPAICTNAGNK	4	1	1	P16521	C34(Carbamidomethyl)	4163.1		0	1.8129e-05	High	56.1	1.436e-05	High	4.15867	0	0
	LVEDPQVIAPFLGK	6	1	1	P16521		1525.87		0	2.0222e-06	High	56.04	6.84436e-06	High	3.83172	0	0
	AIANGQVDGFPTQEECR	2	1	1	P16521	C16(Carbamidomethyl)	1891.86		0	2.76065e-08	High	53.68	3.81408e-05	High	4.5428	0	0
	MPELIPVLSETMWDTK	4	2	1	P16521		1889.94		0	2.95391e-08	High	53.2	3.85297e-05	High	4.09006	0	0
	AKDILDEFR	4	1	1	P16521		1106.58		0	0.000134297	High	51.92	4.62735e-05	High	2.88807	0	1
	WVPMMSVDNAWIPR	4	4	3	P53978;P16521;Q75EV6		1701.83		0	1.34764e-06	High	51.67	5.78654e-05	High	3.95393	0	0
	EIEEHCSMLGLDPEIVSHSR	3	1	1	P16521	C6(Carbamidomethyl); M8(Oxidation)	2354.08		0	5.8306e-09	High	51.66	8.0516e-05	High	4.84012	0	0
	TAANAMQAVAHIANQSNLSPSVEPYIVQLVPAICTNAGNK	2	1	1	P16521	M6(Oxidation); C34(Carbamidomethyl)	4179.11		0	3.38826e-05	High	51.14	4.11485e-05	High	4.62871	0	0
	KEDEEDKFDAMGNK	4	2	1	P16521		1655.72		0	0.000383752	High	50.85	7.77019e-05	High	4.52924	0	2
	FPEPGYLEGVK	4	2	1	P16521		1235.63		0	2.82527e-05	High	48.27	9.0851e-05	High	2.96459	0	0
	QINENDAEAMNK	2	3	2	P16521;P53978		1376.61		0	6.82251e-06	High	47.52	0.000129218	High	3.69568	0	0
	TVYVEHDIDGTHSDTSVLDFVFESGVGTK	2	1	1	P16521		3154.49		0	1.41521e-06	High	43.6	0.000554375	High	4.81458	0	0
	MPELIPVLSETMWDTKK	2	2	1	P16521		2018.04		0	4.79046e-07	High	43.38	0.000282407	High	3.81051	0	1
	QINENDAEAMNK	2	3	2	P16521;P53978	M10(Oxidation)	1392.61		0	0.0001383	High	42.33	0.000511691	High	3.29796	0	0
	WVPMMSVDNAWIPR	2	4	3	P53978;P16521;Q75EV6	M4(Oxidation); M5(Oxidation)	1733.82		0	7.73701e-05	High	42	0.000583636	High	3.85509	0	0
	VLEELFQK	2	1	1	P16521		1005.56		0	0.000698051	High	41.37	0.000182364	High	2.80856	0	0
	SAVIIDNMCK	2	2	1	P16521	C9(Carbamidomethyl)	1150.56		0	0.000221811	High	40.26	0.000574553	High	2.27697	0	0
	ATETVDNKDIER	4	4	3	P16521;P53978;Q75EV6		1390.68		0	0.00607861	High	39.94	0.000588069	High	2.34586	0	1
	RYGICGPNGCGK	3	1	1	P16521	C5(Carbamidomethyl); C10(Carbamidomethyl)	1338.61		0	0.00062601	High	38.1	0.000882825	High	3.18795	0	1
	RVGNVGEDDAIPEVSHAGDVSTTLQVVNELLKDETVAPR	2	1	1	P16521		4130.12		0	8.66448e-06	High	37.85	0.000730062	High	3.45243	0	2
	YGICGPNGCGK	2	1	1	P16521	C4(Carbamidomethyl); C9(Carbamidomethyl)	1182.5		0	0.000978277	High	35.66	0.00134464	High	2.64214	0	0
	TPSEYIQWR	2	7	3	P16521;P53978;Q75EV6		1179.58		0	0.000637993	High	32.97	0.00340646	High	1.83595	0	0
	GNFTEFVK	2	1	1	P16521		941.473		0	0.00362147	High	32.47	0.00266132	Medium	2.55045	0	0
	RVGNVGEDDAIPEVSHAGDVSTTLQVVNELLK	2	1	1	P16521		3361.73		0	0.000321758	High	32.15	0.00411437	High	2.9707	0	1
	SAVIIDNMCK	2	2	1	P16521	M8(Oxidation); C9(Carbamidomethyl)	1166.56		0	0.00918912	High	31.64	0.00418148	High	2.40337	0	0
	KEIEEHCSMLGLDPEIVSHSR	2	1	1	P16521	C7(Carbamidomethyl)	2466.17		0	1.29395e-05	High	30.92	0.00849551	High	3.30028	0	1
	IAVIGPNGAGK	2	8	3	P16521;P53978;Q75EV6		996.584		0	0.00250419	High	28.8	0.00131513	High	2.2434	0	0
	NLTEEVWAVK	2	2	1	P16521		1188.63		0	0.00145952	High	22.41	0.0272705	High	2.62534	0	0
	ALLPHLTNAIVETNKWQEK	2	1	1	P16521		2205.2		0	3.94856e-05	High	18.05	0.0548363	High	3.45774	0	1
	EDEEDKFDAMGNK	2	2	1	P16521		1527.63		0	0.011407	High	16.81	0.107351	Low	2.54988	0	1
	EIEEHCSMLGLDPEIVSHSR	2	1	1	P16521	C6(Carbamidomethyl)	2338.08		0	0.000167687	High	14.43	0.407454	High	2.26837	0	0
	VTNMEFQYPGTSKPQITDINFQCSLSSR	1	1	1	P16521	M4(Oxidation); C23(Carbamidomethyl)	3264.54		0	0.00011815	High	14.34	0.476727				0
	DILDEFR	2	1	1	P16521		907.452		0.000828	0.0319603	High	18.38	0.0929351	Medium	1.50921	0	0
	QHAFAHIESHLDK	4	3	2	P16521;P53978		1532.76		0.000828	0.0314448	High	14.36	0.230856	Medium	2.15157	0	0
	MVAEVDMK	2	4	2	P16521;Q75EV6		922.438		0.000963	0.0366416	High	11.84	0.271674	High	1.84119	0	0
	EALASGQFRPLTR	3	4	2	P16521;Q75EV6		1445.79		0.001731	0.0589218	High	18.99	0.0580441	Medium	2.3228	0	0
	FQTGEDRETMDR	4	5	3	P16521;P53978;Q75EV6		1484.64		0.004107	0.121926	Medium	22.29	0.0466259	Medium	1.7656	0	1
	FQTGEDRETMDR	1	4	2	P16521;P53978	M10(Oxidation)	1500.64		0.059225	0.897653	Low	15.41	0.185592				1
	LIEFGFTDEMIAMPISALSGGWK	1	1	1	P16521	M10(Oxidation)	2529.24							Low	2.10663	0	0
	DILDEFRK	1	1	1	P16521		1035.55							Low	1.26322	0	1
P06105	Protein SCP160 OS=Saccharomyces cerevisiae (strain ATCC 204508 / S288c) GN=SCP160 PE=1 SV=3 - [SC160_YEAST]	59.33	2	63	65	181	protein binding; RNA binding	cytoplasm; endoplasmic reticulum; membrane; nucleus	cell communication; cell organization and biogenesis; conjugation; metabolic process; regulation of biological process; reproduction; response to stimulus	Pf00013	2188.29	58.59	63	90	257.361	58.18	63	91	1222	134.727	5.84619
	Sequence	# PSMs	# Proteins	# Protein Groups	Protein Group Accessions	Modifications	MH+ [Da]	PhosphoRS Site Probabilities	q-Value	PEP	A2	IonScore A2	Exp Value A2	A6	XCorr A6	Probability A6	# Missed Cleavages
	LTYEPIDLSSILSDGEEK	4	1	1	P06105		2009		0	4.4412e-11	High	101.74	4.55522e-10	High	3.82635	0	0
	YLPYIDVSEFASDEGDEEVK	2	1	1	P06105		2305.04		0	2.11767e-09	High	88.02	1.81425e-08	High	5.47412	0	0
	YNVIVTFPSTPDDELVSFVGLR	4	1	1	P06105		2468.28		0	3.07686e-09	High	87.55	1.11628e-08	High	5.27058	0	0
	DLPSLGSNAAFANVK	2	1	1	P06105		1503.78		0	4.76339e-09	High	84.65	2.38224e-08	High	4.54336	0	0
	RVESIVAEASDFVTEVLK	4	1	1	P06105		1992.06		0	1.62393e-06	High	79.95	5.41195e-08	High	5.97879	0	1
	SVDIPNADSENKDITVQGPQK	4	1	1	P06105		2255.12		0	3.19956e-07	High	79.94	1.00884e-07	High	4.5303	0	1
	AQETGEVELEITGSR	2	1	1	P06105		1618.79		0	3.14779e-08	High	74.34	2.65053e-07	High	3.58827	0	0
	TVEVTLTGLEYNLTHAK	5	1	1	P06105		1889.01		0	1.65647e-08	High	74.32	1.53479e-07	High	4.75121	0	0
	APSATYAGYVWGADTR	4	1	1	P06105		1685.8		0	9.89148e-08	High	68.04	1.32696e-06	High	4.6285	0	0
	FACQIDIPNEENNNASK	4	1	1	P06105	C3(Carbamidomethyl)	1963.88		0	3.06588e-07	High	63.03	4.52941e-06	High	4.66178	0	0
	DKTVEVTLTGLEYNLTHAK	2	1	1	P06105		2132.13		0	1.24006e-09	High	60.35	5.02801e-06	High	4.69083	0	1
	VESIVAEASDFVTEVLK	4	1	1	P06105		1835.97		0	7.20008e-09	High	59.77	6.58992e-06	High	4.77044	0	0
	IFESILNSPSSK	2	1	1	P06105		1321.7		0	3.84256e-05	High	59.73	6.17203e-06	High	3.64059	0	0
	VGEAITYAR	2	1	1	P06105		979.522		0	2.63635e-05	High	59.23	3.99986e-06	High	2.91884	0	0
	SGDIVILGPR	2	1	1	P06105		1026.59		0	3.58043e-06	High	58.72	1.54418e-06	High	3.58565	0	0
	TYEFSEEVQDSLFKPSSATWK	2	1	1	P06105		2479.17		0	1.3171e-07	High	58.68	1.66011e-05	High	3.59185	0	0
	VSWGPNMKPAVSNSPSPSPSAPSLTTGLGAK	2	1	1	P06105	M7(Oxidation)	3038.53		0	6.11296e-08	High	56.25	2.09867e-05	High	5.09528	0	0
	NHDVSVESTLSK	4	1	1	P06105		1315.65		0	4.11867e-05	High	54.51	2.28328e-05	High	3.11722	0	0
	FTIEEVGAPTSSEEGDITMR	2	1	1	P06105		2169		0	9.54514e-07	High	53.67	4.10207e-05	High	4.16496	0	0
	AEYGVEMDFLQK	2	1	1	P06105		1429.67		0	1.03391e-05	High	53.35	2.5431e-05	High	3.79059	0	0
	KNHDVSVESTLSK	4	1	1	P06105		1443.74		0	4.02694e-05	High	52.74	3.03302e-05	High	4.09357	0	1
	ANESLNSLR	2	1	1	P06105		1003.52		0	1.32386e-05	High	52.29	2.21325e-05	High	2.52637	0	0
	FQFLIDAEELKEK	2	1	1	P06105		1609.85		0	2.42723e-05	High	47.46	0.000104992	High	2.71906	0	1
	EVNENSYDEDMDDTTSNVSLFGDFESVNLAK	2	1	1	P06105		3484.49		0	3.22916e-07	High	47.37	0.00024553	High	4.8618	0	0
	EVDVPASIYEYVSER	4	1	1	P06105		1755.84		0	8.65548e-07	High	44.8	0.000332787	High	3.21509	0	0
	QLESEFNINLFVPNKDDPSGK	2	1	1	P06105		2391.19		0	4.7038e-06	High	43.78	0.000575841	High	2.71523	0	1
	VNDVVYIR	2	1	1	P06105		977.542		0	0.00172078	High	43.23	0.000216278	Medium	2.35288	0	0
	MDLSVNVR	2	1	1	P06105		933.483		0	0.00152866	High	43.04	0.0003352	High	2.37052	0	0
	KLTKPINAVIEVPSK	2	1	1	P06105		1637		0	1.60101e-06	High	42.89	5.12826e-05	High	3.10432	0	1
	DKVGEAITYAR	4	1	1	P06105		1222.64		0	6.21037e-05	High	41.35	0.000318779	High	2.82525	0	1
	FQFLIDAEELK	2	1	1	P06105		1352.71		0	8.07172e-05	High	41.1	0.000322143	High	2.81647	0	0
	LASNLDEEKVK	4	1	1	P06105		1245.67		0	0.000926674	High	39.65	0.000639517	High	2.61631	0	1
	FACQIDIPNEENNNASKDK	2	1	1	P06105	C3(Carbamidomethyl)	2207.01		0	0.000126121	High	38.44	0.00174011	High	2.68302	0	1
	KGALIGPGGIVR	4	1	1	P06105		1137.71		0	1.99847e-05	High	37.98	0.000183104	High	3.07439	0	1
	LTKPINAVIEVPSK	4	1	1	P06105		1508.91		0	1.26486e-05	High	37.87	0.000162918	High	3.74639	0	0
	SIVGSGGHILR	4	1	1	P06105		1095.63		0	0.000380135	High	37.21	0.000418237	High	2.62996	0	0
	MVINVPAEHVPR	4	1	1	P06105		1361.74		0	0.000209493	High	37.1	0.000818935	High	2.8442	0	0
	EAADVIINVPR	2	1	1	P06105		1196.66		0	0.0002552	High	36.5	0.000772359	High	2.93857	0	0
	FNMIVGPGGSNIK	2	1	1	P06105		1333.69		0	8.51945e-05	High	36.08	0.00107273	High	2.96741	0	0
	TFLVSGVAANVHEAK	3	1	1	P06105		1542.83		0	8.35462e-06	High	34.83	0.00172647	High	3.92452	0	0
	MTVNIPANSVAR	2	1	1	P06105	M1(Oxidation)	1288.67		0	1.8639e-05	High	33.92	0.00212892	High	2.75658	0	0
	MVINVPAEHVPR	4	1	1	P06105	M1(Oxidation)	1377.73		0	0.000591624	High	33.63	0.00188577	High	2.9787	0	0
	AEYGVEMDFLQK	2	1	1	P06105	M7(Oxidation)	1445.66		0	0.000271713	High	32.58	0.00328486	High	3.3538	0	0
	ILNEIIR	2	2	1	P06105		870.54		0	0.0126696	High	31.25	0.000787389	High	2.18896	0	0
	FHGSLIGPHGTYR	2	1	1	P06105		1441.73		0	1.04891e-05	High	30.95	0.00518274	High	2.23247	0	0
	DNEIVTIR	2	1	1	P06105		959.517		0	0.000476347	High	30.06	0.00409306	High	2.34629	0	0
	YNVFINFPR	2	1	1	P06105		1169.61		0	0.00305014	High	29.36	0.00550419	High	2.29801	0	0
	SYVVESLDISK	2	1	1	P06105		1239.65		0	0.000425217	High	28.66	0.00776023	High	2.3646	0	0
	TSIQDYLK	2	1	1	P06105		967.51		0	0.00569678	High	28.55	0.00712148	Medium	1.86224	0	0
	EISDAYEVK	2	1	1	P06105		1053.51		0	0.00512992	High	28.06	0.00828468	High	2.11502	0	0
	MDLSVNVR	2	1	1	P06105	M1(Oxidation)	949.478		0	0.00283872	High	27.88	0.00676158	High	2.29204	0	0
	ITITGAPENVEK	2	1	1	P06105		1271.69		0	0.00065738	High	27.47	0.00743101	High	3.14182	0	0
	LTYEPIDLSSILSDGEEKEVTK	2	1	1	P06105		2466.25		0	5.97722e-05	High	24.85	0.0211135	High	1.72737	0	1
	LHTPEENQLTVR	4	1	1	P06105		1436.75		0	0.000620939	High	24.72	0.0224296	High	2.18741	0	0
	FNMIVGPGGSNIK	2	1	1	P06105	M3(Oxidation)	1349.69		0	0.013293	High	23.46	0.0196105	High	2.5161	0	0
	LIMEDISEQEGHLQIK	2	1	1	P06105	M3(Oxidation)	1898.95		0	0.000124618	High	17.38	0.148076	High	2.70031	0	0
	ISLPSIQSLPTAETVTIHISAK	2	1	1	P06105		2306.3		0	9.93697e-05	High	17.08	0.0293827	High	2.81386	0	0
	LVVEDEKYLPYIDVSEFASDEGDEEVK	1	1	1	P06105		3117.47		0	0.00777637	High	15.16	0.367271				1
	NLIMYFTK	2	1	1	P06105		1029.54		0.000288	0.017443	High	13.72	0.154986	High	1.45065	0	0
	ILAIVKEETK	4	1	1	P06105		1143.7		0.000828	0.0310868	High	25.95	0.00279507	Medium	2.7143	0	1
	SVDIPNADSENK	2	1	1	P06105		1288.6		0.000828	0.0282743	High	22.86	0.0362325	High	2.17398	0	0
	MTVNIPANSVAR	2	1	1	P06105		1272.67		0.000828	0.0275009	High	18.39	0.0680923	High	2.25896	0	0
	TIDIPAER	2	1	1	P06105		914.495		0.00149	0.0477887	High	23.01	0.00775054	Medium	2.25728	0	0
	DITVQGPQK	2	1	1	P06105		985.531		0.002611	0.0823664	High	21.4	0.0268041	Low	1.45872	0	0
	KSGDIVILGPR	2	1	1	P06105		1154.69		0.002611	0.0835337	High	16.7	0.0299315	Low	2.44851	0	1
	WADIITK	1	1	1	P06105		846.472		0.002611	0.0842884	High	14.14	0.25827				0
	NLIMYFTK	2	1	1	P06105	M4(Oxidation)	1045.54		0.003113	0.0969493	High	10.4	0.364804	Low	1.45493	0	0
	KPTPLPSLK	2	1	1	P06105		980.615		0.005299	0.157123	High	11.98	0.0632368	Low	1.68533	0	0
	ELIVPVK	2	1	1	P06105		797.513		0.012851	0.302304	Medium	14.01	0.0396251	Low	1.16555	0	0
	FNMIVGPGGSNIKK	1	1	1	P06105	S10(Phospho)	1541.76	S(10): 100.0	0.626281	1				Low	0.964943	0	1
	LIMEDISEQEGHLQIK	1	1	1	P06105		1882.96				Low	18.82	0.110881				0
	LTYEPIDLSSILSDGEEKEVTKDTSNDSAK	1	1	1	P06105		3284.6							Low	2.10127	0	2
P0CG63	Polyubiquitin OS=Saccharomyces cerevisiae (strain ATCC 204508 / S288c) GN=UBI4 PE=1 SV=1 - [UBI4P_YEAST]	59.06	112	3	5	11	DNA binding; enzyme regulator activity; protein binding	cytoplasm; nucleus	cell differentiation; metabolic process; regulation of biological process; reproduction; response to stimulus	Pf00240; Pf11976	110.482	47.24	4	5	8.76796	52.49	4	6	381	42.7999	7.57666
	Sequence	# PSMs	# Proteins	# Protein Groups	Protein Group Accessions	Modifications	MH+ [Da]	PhosphoRS Site Probabilities	q-Value	PEP	A2	IonScore A2	Exp Value A2	A6	XCorr A6	Probability A6	# Missed Cleavages
	TITLEVESSDTIDNVK	2	54	1	P0CG63		1763.89		0	5.69385e-09	High	83.65	2.76172e-08	High	4.58289	0	0
	ESTLHLVLR	4	100	1	P0CG63		1067.62		0	0.00165998	High	30.5	0.00200531	High	2.57369	0	0
	MQIFVK	2	100	1	P0CG63		765.432		0.001995	0.0637107	High	28.76	0.00691836	Medium	1.59974	0	0
	MQIFVKTLTGK	1	3	1	P0CG63	T9(Phospho)	1345.68	T(7): 0.0; T(9): 100.0			Low	13.55	0.238448				1
	TLSDYNIQK	2	63	1	P0CG63	Y5(Phospho)	1161.53	T(1): 0.0; S(3): 2.7; Y(5): 97.3						Low	1.61138	0	0
P13645	Keratin, type I cytoskeletal 10 OS=Homo sapiens GN=KRT10 PE=1 SV=6 - [K1C10_HUMAN]	58.22	59	27	31	56	structural molecule activity	cytoplasm; cytoskeleton	cell differentiation; development; response to stimulus	Pf00038					204.01	58.22	31	56	584	58.7917	5.21143
	Sequence	# PSMs	# Proteins	# Protein Groups	Protein Group Accessions	Modifications	MH+ [Da]	PhosphoRS Site Probabilities	q-Value	PEP	A2	IonScore A2	Exp Value A2	A6	XCorr A6	Probability A6	# Missed Cleavages
	NQILNLTTDNANILLQIDNAR	2	2	1	P13645		2367.27		0	7.1011e-06				High	7.01857	0	0
	ADLEMQIESLTEELAYLK	2	3	1	P13645		2096.05		0	6.58713e-07				High	6.04528	0	0
	SKELTTEIDNNIEQISSYK	2	1	1	P13645		2212.1		0	2.1028e-06				High	6.01683	0	1
	NVQALEIELQSQLALK	3	1	1	P13645		1797.02		0	2.39486e-05				High	5.72978	0	0
	GSSGGGCFGGSSGGYGGLGGFGGGSFR	2	1	1	P13645	C7(Carbamidomethyl)	2342.98		0	1.91036e-07				High	5.72363	0	0
	AETECQNTEYQQLLDIK	2	1	1	P13645	C5(Carbamidomethyl)	2082.97		0	6.89139e-05				High	5.25829	0	0
	NVSTGDVNVEMNAAPGVDLTQLLNNMR	3	1	1	P13645	M11(Oxidation)	2888.39		0	2.45597e-06				High	5.21088	0	0
	NVSTGDVNVEMNAAPGVDLTQLLNNMR	2	1	1	P13645		2872.4		0	8.57432e-06				High	5.20613	0	0
	ADLEMQIESLTEELAYLK	2	3	1	P13645	M5(Oxidation)	2112.04		0	1.54299e-06				High	5.15327	0	0
	ELTTEIDNNIEQISSYK	3	1	1	P13645		1996.97		0	1.04245e-06				High	5.05919	0	0
	GSLGGGFSSGGFSGGSFSR	1	2	1	P13645		1707.77		0	2.35463e-06				High	4.62032	0	0
	SGGGGGGGGCGGGGGVSSLR	1	1	1	P13645	C10(Carbamidomethyl)	1549.68		0	5.2333e-05				High	4.55689	0	0
	NVSTGDVNVEMNAAPGVDLTQLLNNMR	2	1	1	P13645	M11(Oxidation); M26(Oxidation)	2904.38		0	0.000432249				High	4.19661	0	0
	QSLEASLAETEGR	1	4	1	P13645		1390.68		0	4.16382e-05				High	3.84307	0	0
	SLLEGEGSSGGGGR	1	1	1	P13645		1262.6		0	3.47895e-05				High	3.28617	0	0
	ADLEMQIESLTEELAYLKK	1	3	1	P13645	M5(Oxidation)	2240.13		0	0.000339508				High	3.06748	0	1
	SQYEQLAEQNRK	2	1	1	P13645		1493.74		0	0.000382082				High	2.85454	0	1
	ADLEMQIESLTEELAYLKK	1	3	1	P13645		2224.15		0	4.1333e-05				High	2.7481	0	1
	ALEESNYELEGK	1	3	1	P13645		1381.65		0.000229	0.00158659				High	3.20859	0	0
	LENEIQTYR	1	5	1	P13645		1165.59		0.000229	0.00143509				High	2.93857	0	0
	YCVQLSQIQAQISALEEQLQQIR	1	1	1	P13645	C2(Carbamidomethyl)	2746.43		0.000583	0.00327192				High	3.81656	0	0
	LKYENEVALR	2	3	1	P13645		1234.68		0.000583	0.00485439				High	3.57019	0	1
	QSVEADINGLR	1	11	1	P13645		1201.62		0.000583	0.00329393				High	2.4807	0	0
	IRLENEIQTYR	2	3	1	P13645		1434.77		0.00077	0.00626595				High	3.97068	0	1
	SQYEQLAEQNR	2	1	1	P13645		1365.64		0.000928	0.00755				High	3.3304	0	0
	KDAEAWFNEK	1	4	1	P13645		1237.59		0.00125	0.0140236				High	2.6272	0	1
	SEITELR	1	5	1	P13645		847.452		0.00578	0.0588086				High	2.22227	0	0
	YENEVALR	1	3	1	P13645		993.501		0.007696	0.0811497				High	2.12109	0	0
	VLDELTLTK	1	4	1	P13645		1031.6		0.008905	0.100183				High	2.70574	0	0
	DAEAWFNEK	1	14	1	P13645		1109.49		0.009017	0.105437				High	2.25443	0	0
	LAADDFR	1	75	3	P13645;P02533;P08779		807.4		0.018596	0.250666				Medium	2.11841	0	0
	VTMQNLNDR	1	26	3	P13645;P02533;P08779		1090.53		0.021702	0.293612				Medium	1.92148	0	0
	RVLDELTLTK	1	4	1	P13645		1187.7		0.022214	0.298804				Medium	2.72744	0	1
	LASYLDK	1	27	4	P13645;P02533;P08779;P35527		809.441		0.071584	0.648981				Low	1.75417	0	0
	NQILNLTTDNANILLQIDNAR	2	2	1	P13645	T7(Phospho)	2447.22	T(7): 80.6; T(8): 19.4						Low	2.77317	0	0
	QSVEADINGLRR	2	10	1	P13645		1357.72							Low	1.55541	0	1
P00760	Cationic trypsin OS=Bos taurus PE=1 SV=3 - [TRY1_BOVIN]	58.13	1	11	13	99	catalytic activity; metal ion binding; protein binding	extracellular	metabolic process	Pf00089					395.462	58.13	13	99	246	25.7686	8.07471
	Sequence	# PSMs	# Proteins	# Protein Groups	Protein Group Accessions	Modifications	MH+ [Da]	PhosphoRS Site Probabilities	q-Value	PEP	A2	IonScore A2	Exp Value A2	A6	XCorr A6	Probability A6	# Missed Cleavages
	LGEDNINVVEGNEQFISASK	74	1	1	P00760		2163.06		0	1.03605e-05				High	6.03892	0	0
	SAYPGQITSNMFCAGYLEGGK	2	1	1	P00760	C13(Carbamidomethyl)	2251.02		0	0.000175545				High	5.11661	0	0
	SIVHPSYNSNTLNNDIMLIK	3	1	1	P00760		2273.16		0	0.000430322				High	4.89821	0	0
	LQGIVSWGSGCAQK	2	1	1	P00760	C11(Carbamidomethyl)	1490.74		0	6.3419e-06				High	4.21567	0	0
	DSCQGDSGGPVVCSGK	1	1	1	P00760	C3(Carbamidomethyl); C13(Carbamidomethyl)	1609.66		0	0.000347563				High	4.16232	0	0
	SIVHPSYNSNTLNNDIMLIK	3	1	1	P00760	M17(Oxidation)	2289.15		0	7.86594e-05				High	4.10721	0	0
	SIVHPSYNSNTLNNDIMLIKLK	1	1	1	P00760		2514.34		0	0.000118836				High	3.53412	0	1
	SAYPGQITSNMFCAGYLEGGK	1	1	1	P00760	M11(Oxidation); C13(Carbamidomethyl)	2267.01		0.000229	0.00123732				High	4.14346	0	0
	SGIQVRLGEDNINVVEGNEQFISASK	1	1	1	P00760		2803.43		0.000417	0.00238491				High	3.39245	0	1
	SSGTSYPDVLK	1	1	1	P00760		1153.57		0.000417	0.00300796				High	3.05113	0	0
	APILSDSSCK	1	1	1	P00760	C9(Carbamidomethyl)	1077.53		0.005179	0.0538168				High	2.31968	0	0
	LGEDNINVVEGNEQFISASKSIVHPSYNSNTLNNDIMLIK	6	1	1	P00760	T31(Phospho)	4497.17	S(17): 17.6; S(19): 55.4; S(21): 17.6; S(26): 5.9; Y(27): 2.1; S(29): 0.8; T(31): 0.8	0.008628	0.0972406				High	3.80136	0	1
	SAASLNSR	1	1	1	P00760		805.416		0.048661	0.540644				Medium	1.92419	0	0
	VCNYVSWIK	1	1	1	P00760	C2(Carbamidomethyl)	1168.58		0.065959	0.630989				Low	2.51084	0	0
	VCNYVSWIKQTIASN	1	1	1	P00760	C2(Carbamidomethyl); T11(Phospho)	1862.84	Y(4): 14.0; S(6): 83.4; T(11): 2.6; S(14): 0.0	0.267	1				Low	2.46228	0	1
P16861	6-phosphofructokinase subunit alpha OS=Saccharomyces cerevisiae (strain ATCC 204508 / S288c) GN=PFK1 PE=1 SV=1 - [K6PF1_YEAST]	57.95	15	37	40	115	catalytic activity; metal ion binding; nucleotide binding; protein binding; transporter activity	cytoplasm; cytosol; mitochondrion	metabolic process; transport	Pf00365	1981.14	54.51	38	56	200.1	57.95	40	59	987	107.903	6.39209
	Sequence	# PSMs	# Proteins	# Protein Groups	Protein Group Accessions	Modifications	MH+ [Da]	PhosphoRS Site Probabilities	q-Value	PEP	A2	IonScore A2	Exp Value A2	A6	XCorr A6	Probability A6	# Missed Cleavages
	HGENSLLSSGTSQDSLR	4	1	1	P16861		1787.86		0	4.78893e-11	High	106.86	1.9576e-10	High	3.92961	0	0
	NEQASSVYSTQLLADIISEASK	4	1	1	P16861		2354.17		0	1.01731e-08	High	91.31	6.36061e-09	High	5.57523	0	0
	DAFLEATSEDEIISR	2	1	1	P16861		1695.81		0	3.01255e-08	High	87.4	1.25559e-08	High	4.92714	0	0
	NNTIIVAEGALDDQLNPVTANDVK	4	1	1	P16861		2524.29		0	4.22786e-07	High	85.87	1.72116e-08	High	5.51097	0	0
	SVASEDLGTIAYYFQK	4	1	1	P16861		1791.88		0	1.2899e-05	High	84.4	2.95909e-08	High	4.76319	0	0
	ICEMVDYIDATAK	2	2	1	P16861	C2(Carbamidomethyl); M4(Oxidation)	1544.7		0	1.34471e-07	High	84.04	2.64286e-08	High	3.31027	0	0
	IAVMTSGGDSPGMNAAVR	2	1	1	P16861	M4(Oxidation); M13(Oxidation)	1765.82		0	1.67224e-08	High	82.59	6.25167e-08	High	4.59333	0	0
	ICEMVDYIDATAK	2	2	1	P16861	C2(Carbamidomethyl)	1528.7		0	5.29716e-09	High	82.53	3.7976e-08	High	4.10216	0	0
	DTEFIELYENFLSTTVK	4	1	1	P16861		2049.01		0	1.12882e-09	High	81.86	6.41854e-08	High	4.8564	0	0
	MQSQDSCYGVAFR	2	1	1	P16861	C7(Carbamidomethyl)	1548.66		0	2.80511e-08	High	78.72	9.06366e-08	High	3.62331	0	0
	IAVMTSGGDSPGMNAAVR	2	1	1	P16861		1733.83		0	5.08202e-09	High	75.87	2.27763e-07	High	4.37367	0	0
	GWLSEGGTLIGTAR	4	2	1	P16861		1417.75		0	3.63699e-08	High	75.46	1.45068e-07	High	3.62194	0	0
	QAAGNLISQGIDALVVCGGDGSLTGADLFR	4	1	1	P16861	C17(Carbamidomethyl)	2975.49		0	5.85584e-09	High	73.22	3.40648e-07	High	6.8788	0	0
	LNIGIVHVGAPSAALNAATR	4	1	1	P16861		1945.1		0	3.67717e-12	High	72.12	9.82019e-08	High	5.8533	0	0
	AEVAALAAENK	3	1	1	P16861		1086.58		0	8.49303e-07	High	71.9	3.51882e-07	High	3.58546	0	0
	MQSQDSCYGVAFR	2	1	1	P16861	M1(Oxidation); C7(Carbamidomethyl)	1564.65		0	9.87494e-09	High	69.59	6.81384e-07	High	4.03168	0	0
	LSDTLVFLKDPMGNNITFSGLANATDSAPTSK	2	1	1	P16861	M12(Oxidation)	3341.66		0	4.05113e-07	High	65.78	2.4178e-06	High	5.8768	0	1
	TAIPGHVQQGGVPSSK	4	2	1	P16861		1562.83		0	9.4822e-08	High	63.67	2.77051e-06	High	2.97475	0	0
	LVMSAPIDETFDTNETATITYFSTDLNK	2	1	1	P16861	M3(Oxidation)	3153.49		0	2.39435e-07	High	63.11	6.20588e-06	High	4.76886	0	0
	AVLEFTPETPSPLIGILENK	4	1	1	P16861		2168.19		0	5.62365e-07	High	62.06	1.33795e-06	High	5.39993	0	0
	NLSIVGLVGSIDNDMSGTDSTIGAYSALER	2	1	1	P16861	M15(Oxidation)	3071.49		0	3.062e-11	High	59.66	1.11928e-05	High	4.47615	0	0
	LVMSAPIDETFDTNETATITYFSTDLNK	2	1	1	P16861		3137.5		0	1.61459e-06	High	59.06	1.44652e-05	High	5.12387	0	0
	RNNTIIVAEGALDDQLNPVTANDVK	2	1	1	P16861		2680.4		0	4.43724e-06	High	57.49	9.80308e-06	High	5.59297	0	1
	ASSDASDLLR	2	1	1	P16861		1034.51		0	1.05099e-05	High	52.77	2.35158e-05	High	2.77133	0	0
	DALIELGLDTK	2	1	1	P16861		1187.65		0	5.03964e-05	High	51.27	3.35902e-05	High	3.20694	0	0
	IGDILSGR	2	1	1	P16861		830.474		0	0.000328217	High	47.57	0.000127739	High	2.42975	0	0
	AFVVEVMGR	2	10	2	P16861;P16862		1007.54		0	0.000152852	High	47.39	7.20439e-05	High	2.77618	0	0
	LSEVDASGFR	2	1	1	P16861		1080.53		0	1.96172e-05	High	44.75	0.000132311	High	2.50889	0	0
	IAVMTSGGDSPGMNAAVR	4	1	1	P16861	M4(Oxidation)	1749.82		0	5.62958e-05	High	44.11	0.000411439	High	3.75409	0	0
	FTKEEVAPYK	4	1	1	P16861		1211.63		0	0.00016099	High	43.1	0.000264481	High	2.72189	0	1
	WLATLQGVDAVK	2	2	1	P16861		1300.73		0	0.000152685	High	42.19	0.000205343	High	3.61701	0	0
	VTILGHVQR	2	7	1	P16861		1022.61		0	2.53928e-05	High	41.27	9.70383e-05	High	2.71423	0	0
	DDGSELLPVSDR	2	1	1	P16861		1302.62		0	0.000106959	High	34.52	0.00215442	High	3.21276	0	0
	SIITNDEALFK	2	1	1	P16861		1250.66		0	0.00162718	High	34.1	0.00379319	High	2.82084	0	0
	HEWPSLVDELVAEGR	2	1	1	P16861		1736.86		0	9.81104e-05	High	33.98	0.00351951	High	3.46442	0	0
	LSDTLVFLK	2	1	1	P16861		1035.61		0	0.000996807	High	32.78	0.00052723	High	2.97873	0	0
	ELSWIDVENWHNLGGSEIGTNR	2	1	1	P16861		2526.2		0	0.000912383	High	23.86	0.0446097	High	2.71388	0	0
	AFVVEVMGR	2	10	2	P16861;P16862	M7(Oxidation)	1023.53		0	0.00106862	High	20.62	0.0494168	High	1.95155	0	0
	FIEQWNK	2	2	1	P16861		964.489		0.000707	0.0231028	High	21.99	0.0300396	Low	1.78156	0	0
	MAWEDVR	2	1	1	P16861	M1(Oxidation)	922.41		0.000828	0.0302568	High	25.54	0.00893614	Low	1.58824	0	0
	IDLASIR	2	1	1	P16861		787.467		0.005299	0.156897	High	19.39	0.0615678	Low	1.62254	0	0
	EVWLESFK	2	1	1	P16861		1037.53		0.011928	0.275003	Medium	12.76	0.309853	Low	1.56041	0	0
	WQDELK	2	2	1	P16861		818.405		0.018135	0.405691	Medium	10.42	0.367667	Low	1.4452	0	0
	EDITLLK	2	1	1	P16861		831.484		0.022296	0.481054	Medium	10.38	0.316096	Low	1.24491	0	0
	LRAEVAALAAENK	1	1	1	P16861		1355.77		0.102134	0.867406				Low	2.37	0	1
	VFVCEVQGGHSGYIASFTGLITGAVSVYTPEK	1	1	1	P16861	C4(Carbamidomethyl); S11(Phospho); Y13(Phospho); T18(Phospho)	3613.55	S(11): 75.9; Y(13): 17.9; S(16): 17.9; T(18): 20.9; T(22): 33.0; S(26): 42.4; Y(28): 46.0; T(29): 46.0						Low	3.01327	0	0
P08566	Pentafunctional AROM polypeptide OS=Saccharomyces cerevisiae (strain ATCC 204508 / S288c) GN=ARO1 PE=1 SV=1 - [ARO1_YEAST]	57.49	11	68	69	184	catalytic activity; metal ion binding; nucleotide binding; protein binding	cytoplasm	metabolic process	Pf00275; Pf01202; Pf01487; Pf01488; Pf01761; Pf08501	2166.4	54.97	66	90	279.664	57.12	68	94	1588	174.645	6.27783
	Sequence	# PSMs	# Proteins	# Protein Groups	Protein Group Accessions	Modifications	MH+ [Da]	PhosphoRS Site Probabilities	q-Value	PEP	A2	IonScore A2	Exp Value A2	A6	XCorr A6	Probability A6	# Missed Cleavages
	HCPSSTYVICNDTNLSK	4	5	1	P08566	C2(Carbamidomethyl); C10(Carbamidomethyl)	1995.89		0	4.75197e-10	High	101.97	6.35331e-10	High	4.43013	0	0
	LESNASLFLNVVNGAK	2	4	1	P08566		1675.9		0	1.31465e-09	High	96.69	1.00716e-09	High	4.75721	0	0
	FLTSLAALVNSTSSQK	4	1	1	P08566		1666.9		0	4.8451e-10	High	88.42	5.61131e-09	High	4.66314	0	0
	ITQTATSTTVSGPPVGTLKPLK	4	5	1	P08566		2197.24		0	6.27448e-08	High	78.64	1.98321e-08	High	3.73941	0	0
	LDIMQYMDELTDAAK	2	5	1	P08566		1756.82		0	6.31194e-08	High	76.58	2.06599e-07	High	4.32008	0	0
	VPSDSSGPVGVCTYDDHR	2	5	1	P08566	C12(Carbamidomethyl)	1947.85		0	9.2795e-11	High	71.26	8.52913e-07	High	3.7339	0	0
	CYGDSAQFVSDEDLR	2	5	1	P08566	C1(Carbamidomethyl)	1761.74		0	1.41907e-09	High	71.24	5.82508e-07	High	3.98433	0	0
	VVQVPTSLLAMVDSSIGGK	8	8	1	P08566		1901.04		0	3.34142e-09	High	66.22	7.99917e-07	High	4.71411	0	0
	FILTDETLVYPFK	2	5	1	P08566		1585.86		0	1.0962e-06	High	64.42	1.31915e-06	High	4.38927	0	0
	VTNQLTNEIDEISNTDIEAMLDHTYK	4	5	1	P08566		3007.42		0	1.36452e-06	High	63.99	5.10752e-06	High	3.6091	0	0
	TTELPDGIQVHGLNSIK	4	5	1	P08566		1821.97		0	1.79749e-08	High	63.71	1.87263e-06	High	4.41444	0	0
	LDIMQYMDELTDAAK	2	5	1	P08566	M4(Oxidation); M7(Oxidation)	1788.8		0	1.49731e-07	High	63.45	4.0667e-06	High	4.12454	0	0
	VLNNVLTPVTSDLLPNSAAPGQLTVAQINK	6	5	1	P08566		3087.71		0	5.02091e-07	High	59.95	1.36563e-06	High	5.39191	0	0
	EVIQNYGDDGYVFSTGGGIVESAESR	2	5	1	P08566		2749.26		0	1.69332e-09	High	58.04	2.5911e-05	High	6.40234	0	0
	AQLEDYLLVEGCTR	4	5	1	P08566	C12(Carbamidomethyl)	1666.81		0	9.39194e-07	High	57.49	1.53285e-05	High	3.63501	0	0
	VPYYQQLVLEFK	2	5	1	P08566		1526.83		0	3.6414e-07	High	57.42	9.0567e-06	High	3.82129	0	0
	FVGTAVNFEDNLR	2	5	1	P08566		1481.74		0	4.23168e-07	High	52.78	4.53418e-05	High	3.92991	0	0
	FGINVETSTTEPYTYYIPK	2	5	1	P08566		2223.09		0	9.04032e-06	High	52.68	4.99047e-05	High	4.50849	0	0
	VTNQLTNEIDEISNTDIEAMLDHTYK	2	5	1	P08566	M20(Oxidation)	3023.41		0	6.90611e-07	High	51.71	9.98301e-05	High	3.43368	0	0
	VVQVPTSLLAMVDSSIGGK	4	8	1	P08566	M11(Oxidation)	1917.04		0	2.25527e-07	High	51.68	2.85266e-05	High	4.52013	0	0
	FNQALTLDVDVVK	2	5	1	P08566		1461.8		0	7.60536e-06	High	50.43	4.43809e-05	High	3.61331	0	0
	EHVGVAVSCVPADKPLDDELLSK	2	5	1	P08566	C9(Carbamidomethyl)	2478.25		0	2.88709e-08	High	49.82	8.59912e-05	High	4.91903	0	0
	VDHLANYSADFVSK	4	5	1	P08566		1565.77		0	1.76888e-05	High	48.33	0.000125593	High	4.01912	0	0
	FDKFETESAQLVK	4	4	1	P08566		1541.79		0	2.232e-06	High	46.49	0.000134633	High	3.86707	0	1
	HMLTAVHELK	2	5	1	P08566		1178.63		0	4.46125e-05	High	45.93	0.000149333	High	3.34065	0	0
	TACIWNADEFTR	2	5	1	P08566	C3(Carbamidomethyl)	1483.66		0	2.36557e-05	High	45.68	0.000223077	High	3.29902	0	0
	NFGGAAVTIPLK	2	5	1	P08566		1187.68		0	2.57181e-05	High	45.53	8.39694e-05	High	2.5646	0	0
	LVDLDELFEQQHNNQSVK	4	5	1	P08566		2156.06		0	0.000127075	High	44.66	0.00032488	High	4.02017	0	0
	MYTSMGGIEPK	2	5	1	P08566	M1(Oxidation); M5(Oxidation)	1245.55		0	2.98359e-05	High	44.3	0.000182052	High	3.06703	0	0
	LLTYVVKPGETSK	4	5	1	P08566		1434.82		0	3.4096e-06	High	44.16	7.67414e-05	High	3.0932	0	0
	KATDSIPIIFTVR	4	5	1	P08566		1460.85		0	5.9332e-05	High	43.9	0.000103882	High	3.16582	0	1
	ALILAALGEGQCK	2	5	1	P08566	C12(Carbamidomethyl)	1343.74		0	4.48278e-05	High	42.67	0.000275785	High	3.36311	0	0
	DIEETIVFLQSDPSRPAYVEEIR	2	5	1	P08566		2706.36		0	1.21129e-06	High	42.23	0.000562507	High	3.05214	0	0
	AIFDAVTKE	2	5	1	P08566		993.526		0	0.00535174	High	41.74	0.000200965	Medium	2.51769	0	1
	LKPLIESLPSEFNIIGIESTK	2	5	1	P08566		2328.31		0	1.52109e-09	High	40.33	0.000101951	High	5.67409	0	0
	YIVLTGNAR	2	5	1	P08566		1006.57		0	0.000138511	High	37.11	0.000826778	High	2.38975	0	0
	TPLDILLK	2	6	1	P08566		912.576		0	0.00159172	High	36.74	0.000338938	High	2.48494	0	0
	VIGAVNTVIPLGNK	2	4	1	P08566		1394.84		0	3.66413e-05	High	36.28	0.000234947	High	3.10152	0	0
	SIEEIKEHVGVAVSCVPADKPLDDELLSK	2	5	1	P08566	C15(Carbamidomethyl)	3177.64		0	2.7579e-06	High	35.7	0.00137268	High	5.28826	0	1
	GAHAAFVPTLLEAAYKPSVTPVMTISQDK	2	4	1	P08566		3042.6		0	1.21229e-06	High	35.45	0.000997856	High	4.4602	0	0
	GDNTDWLGIR	2	6	1	P08566		1146.55		0	0.000416	High	34.92	0.00173938	High	2.19327	0	0
	YIATITGVR	2	4	1	P08566		993.574		0	0.00186241	High	34.25	0.00108993	Medium	2.65346	0	0
	ILAMATELAK	2	5	1	P08566	M4(Oxidation)	1076.6		0	0.000110752	High	34.01	0.00172778	High	1.96469	0	0
	SAFVCLTFDDLTEQTENLTPICYGCEAVEVR	2	5	1	P08566	C5(Carbamidomethyl); C22(Carbamidomethyl); C25(Carbamidomethyl)	3637.67		0	0.000924377	High	33.56	0.0057933	High	2.73687	0	0
	SVVIIGMR	2	9	1	P08566		874.518		0	0.00267042	High	32.78	0.0018453	High	1.92206	0	0
	IEYLNNEGSLPIK	2	5	1	P08566		1489.79		0	0.000253924	High	32.75	0.00291986	High	3.58272	0	0
	LDGAEPLECTSK	2	5	1	P08566	C9(Carbamidomethyl)	1319.62		0	0.000885363	High	32.16	0.0049563	High	2.35556	0	0
	NFIGAFWQPK	2	5	1	P08566		1207.63		0	0.00222728	High	30.75	0.00445939	High	2.46104	0	0
	AALYALHSLGCK	2	5	1	P08566	C11(Carbamidomethyl)	1303.68		0	0.00129749	High	29.7	0.00648269	High	1.91488	0	0
	DLKVPSDSSGPVGVCTYDDHR	2	5	1	P08566	C15(Carbamidomethyl)	2304.06		0	0.000323562	High	27.86	0.01645	High	3.26655	0	1
	ECSNFSFFAPHCSAEAEFQALR	2	4	1	P08566	C2(Carbamidomethyl); C12(Carbamidomethyl)	2605.13		0	1.59492e-05	High	26.25	0.0304722	High	2.5189	0	0
	SPILHNTGYEILGLPHK	3	5	1	P08566		1889.03		0	5.05921e-05	High	24.4	0.0170647	High	3.62112	0	0
	YFGILSPTQVAR	2	5	1	P08566		1351.74		0	0.00125957	High	24.4	0.0206954	High	3.39103	0	0
	ATDSIPIIFTVR	2	5	1	P08566		1332.75		0	0.00796067	High	21.54	0.030864	High	2.60385	0	0
	QGGNFPDEEFK	2	4	1	P08566		1267.56		0	0.00313105	High	20.88	0.0498115	High	2.78893	0	0
	ILAMATELAK	2	5	1	P08566		1060.61		0	0.00930084	High	17.95	0.0761542	High	2.45059	0	0
	DFASSGGYVLHLHR	2	5	1	P08566		1558.78		0	0.00820267	High	11.03	0.662642	Medium	1.91561	0	0
	FKGDNTDWLGIR	4	6	1	P08566		1421.72		0.000145	0.0167911	High	28.96	0.00844932	High	2.28281	0	1
	VVILESIGK	2	6	1	P08566		957.598		0.000145	0.0167039	High	16.13	0.0414428	Medium	2.12285	0	0
	EIEIPSGR	2	5	1	P08566		900.48		0.000828	0.0276608	High	11.03	0.126218	Medium	1.6219	0	0
	TAIDTPLGK	2	5	1	P08566		915.515		0.001607	0.0545262	High	19.21	0.040783	Low	1.68506	0	0
	FVLVDIK	2	5	1	P08566		833.513		0.001731	0.0607677	High	28.56	0.00208974	Low	1.8902	0	0
	KTPLDILLK	2	5	1	P08566		1040.67		0.001995	0.0640462	High	19.11	0.0122453	Medium	1.72865	0	1
	WLETLAK	2	5	1	P08566		860.487		0.002107	0.0710045	High	11.19	0.517022	Medium	1.83593	0	0
	LVLESIK	2	9	1	P08566		801.508		0.002611	0.0874215	High	21.36	0.0142572	Low	1.68996	0	0
	ELYDIALK	2	5	1	P08566		964.536		0.003233	0.104188	High	13.52	0.102265	Medium	1.73848	0	0
	WCASALGYK	2	5	1	P08566	C2(Carbamidomethyl)	1055.5		0.003486	0.106724	High	17.23	0.104079	Medium	1.7157	0	0
	QLSILR	2	8	1	P08566		729.461		0.003603	0.108341	High	31.46	0.00400118	Low	1.86352	0	0
	IFIINR	1	5	1	P08566		775.482		0.004476	0.128619	High	15.16	0.0960087				0
	SVVIIGMR	2	9	1	P08566	M7(Oxidation)	890.513		0.004724	0.133334	High	15.96	0.0861944	Low	1.15748	0	0
	VVIPPGSK	5	5	1	P08566		796.492		0.011577	0.26646	Medium	11.96	0.0635287	Low	1.38707	0	0
	VYTDSVFK	1	5	1	P08566		958.489		0.025582	0.362601				Medium	1.50192	0	0
	NGVEFLDLELTLPTDIQYEVINK	1	5	1	P08566		2663.37		0.047933	0.537629				Medium	2.67321	0	0
	DVLKPMGCK	1	5	1	P08566	C8(Carbamidomethyl)	1047.53		0.262088	1				Low	1.53372	0	0
P53622	Coatomer subunit alpha OS=Saccharomyces cerevisiae (strain ATCC 204508 / S288c) GN=COP1 PE=1 SV=2 - [COPA_YEAST]	56.87	5	45	47	147	protein binding; structural molecule activity	cytoplasm; Golgi; membrane	transport	Pf00400; Pf04053; Pf06957	1930.18	55.04	44	72	237.55	56.87	47	75	1201	135.523	5.98584
	Sequence	# PSMs	# Proteins	# Protein Groups	Protein Group Accessions	Modifications	MH+ [Da]	PhosphoRS Site Probabilities	q-Value	PEP	A2	IonScore A2	Exp Value A2	A6	XCorr A6	Probability A6	# Missed Cleavages
	EDFGSMLLNTFYNNSTK	4	1	1	P53622		1980.9		0	5.97715e-10	High	97.56	1.74511e-09	High	3.75036	0	0
	LPAVLVAAGAFDAAVQALSK	14	1	1	P53622		1912.09		0	7.53991e-11	High	96.21	3.70964e-10	High	6.67635	0	0
	GLDFHPTQPIFVSAGDDYTIK	4	1	1	P53622		2321.15		0	9.02088e-08	High	80.06	9.46828e-08	High	3.99285	0	0
	FDLALEYGNLDVALDEAK	2	1	1	P53622		1996		0	1.96197e-08	High	76.9	2.348e-07	High	4.84244	0	0
	QPVGAVEPTSVTQDTGNFATFVGR	4	1	1	P53622		2478.23		0	2.9484e-06	High	76.46	2.10128e-07	High	5.16641	0	0
	HSAPGTSSFEEQMSAQQNLLDGSLGDCVVK	2	1	1	P53622	M13(Oxidation); C27(Carbamidomethyl)	3208.46		0	1.82464e-09	High	73.39	6.20782e-07	High	6.68135	0	0
	SGYPEIALQFVQDPHIR	4	1	1	P53622		1970.02		0	4.44476e-07	High	67.1	1.35514e-06	High	4.54721	0	0
	EGEIEILTIDPTEYR	4	1	1	P53622		1777.89		0	2.85612e-06	High	63.64	3.69799e-06	High	3.86277	0	0
	ELPWIISASDDQTIR	4	1	1	P53622		1743.89		0	2.66211e-07	High	60.39	6.39879e-06	High	4.25391	0	0
	SISYNPSQHSVLVNEANGK	4	1	1	P53622		2044.01		0	2.40482e-07	High	56.52	1.70475e-05	High	4.2338	0	0
	HSAPGTSSFEEQMSAQQNLLDGSLGDCVVK	2	1	1	P53622	C27(Carbamidomethyl)	3192.46		0	5.83721e-08	High	55.68	3.63682e-05	High	5.50923	0	0
	LIQEALAQGNASLAEMIYQTQHSFDK	4	1	1	P53622		2906.44		0	1.74175e-06	High	53.48	5.45226e-05	High	4.54322	0	0
	TNALQVAMSQHFK	4	1	1	P53622		1474.75		0	1.87132e-05	High	52.94	3.96364e-05	High	3.25991	0	0
	DSNLVGQNIISYLQK	4	1	1	P53622		1691.9		0	2.35004e-06	High	52.54	2.22874e-05	High	3.78392	0	0
	ADSMASDAIPIDFDPYAK	2	1	1	P53622	M4(Oxidation)	1942.87		0	1.11222e-07	High	50.64	7.63736e-05	High	4.2514	0	0
	SSIFAEGGSLPLAYAVAK	4	1	1	P53622		1780.95		0	3.19203e-06	High	50.63	3.67611e-05	High	4.11663	0	0
	ADSMASDAIPIDFDPYAK	2	1	1	P53622		1926.88		0	3.84033e-06	High	49.73	8.83239e-05	High	4.25026	0	0
	NFLQASYFAGEFLK	4	1	1	P53622		1634.83		0	4.30581e-05	High	49.6	6.68852e-05	High	3.85585	0	0
	ITLLMVDDAEDEK	2	1	1	P53622		1491.73		0	4.89208e-06	High	48.99	0.000105363	High	3.67845	0	0
	GVNWASFHPTLPLIVSGSDDR	2	1	1	P53622		2268.14		0	9.94656e-08	High	47.15	0.000140709	High	4.86862	0	0
	FALVILPK	2	1	1	P53622		900.592		0	7.37417e-05	High	46.48	3.71094e-05	High	2.65856	0	0
	IGAPASGLR	2	1	1	P53622		841.49		0	0.000104464	High	46.22	4.53684e-05	High	2.2388	0	0
	ITLLMVDDAEDEK	2	1	1	P53622	M5(Oxidation)	1507.72		0	2.30392e-05	High	44.99	0.000198098	High	3.02975	0	0
	TYIPSTPCELPAQLGYVR	4	1	1	P53622	C8(Carbamidomethyl)	2065.04		0	6.17003e-07	High	43.42	0.000445888	High	3.45063	0	0
	YFTNIYEGCR	2	1	1	P53622	C9(Carbamidomethyl)	1322.58		0	0.000158653	High	42.5	0.000250242	High	2.41857	0	0
	ANGDEAAASAFLEQAEVDEQDVTLPDQMDASNFVQRPVISKPLEK	2	1	1	P53622		4873.34		0	4.97877e-06	High	42.36	0.000444285	High	3.43626	0	0
	FDICAATYKPIYEDTPSVSDPLTGSK	2	1	1	P53622	C4(Carbamidomethyl)	2875.37		0	1.92033e-07	High	42.27	0.00067297	High	5.29358	0	0
	EDFGSMLLNTFYNNSTK	2	1	1	P53622	M6(Oxidation)	1996.9		0	3.85287e-06	High	38.66	0.00135464	High	2.70417	0	0
	EVILYDVQQGK	2	1	1	P53622		1291.69		0	7.1787e-05	High	38.49	0.000714976	High	2.39698	0	0
	EAELSYFEK	2	1	1	P53622		1115.53		0	0.00661006	High	37.75	0.000831008	High	1.95689	0	0
	GIGQPWDAFR	2	1	1	P53622		1146.57		0	0.0013052	High	36.71	0.000853218	High	2.48411	0	0
	YSLLNGDR	2	1	1	P53622		937.473		0	0.000323008	High	33.6	0.00183337	High	2.05948	0	0
	LNKPDIAIECFR	2	1	1	P53622	C10(Carbamidomethyl)	1475.77		0	1.55644e-05	High	33.29	0.0028832	High	3.15862	0	0
	MLELAAYFTK	2	1	1	P53622	M1(Oxidation)	1202.61		0	0.00327828	High	32.83	0.00208478	High	2.64548	0	0
	MLELAAYFTK	2	1	1	P53622		1186.62		0	0.00146398	High	31.61	0.0034512	High	2.40663	0	0
	ITLLMVDDAEDEKLAHK	2	1	1	P53622		1941		0	6.40098e-05	High	30.21	0.0051451	High	2.44528	0	1
	CLYTLTGHLDYVR	2	1	1	P53622	C1(Carbamidomethyl)	1610.8		0	3.30953e-05	High	28.71	0.0111706	High	2.09776	0	0
	AYDDTVSEDQILPYVPGLDVVNEK	4	1	1	P53622		2679.31		0	0.000395222	High	27.98	0.0139318	High	3.54787	0	0
	SAAWDETGVLIYSTLNHIR	2	1	1	P53622		2146.1		0	0.000223531	High	26.76	0.0144441	High	1.9235	0	0
	TNALQVAMSQHFK	2	1	1	P53622	M8(Oxidation)	1490.74		0	0.000406714	High	25.23	0.0209941	High	2.14919	0	0
	AWEVDTCR	2	5	1	P53622	C7(Carbamidomethyl)	1036.45		0	0.00239091	High	24.8	0.0220202	High	1.68288	0	0
	VASLPYASLK	2	1	1	P53622		1048.6		0	0.0129634	High	24.11	0.0108682	Medium	2.12084	0	0
	IWDISGLR	2	1	1	P53622		959.532		0	0.00156864	High	22.35	0.0264857	Low	1.5755	0	0
	VWSLDTNK	2	1	1	P53622		962.495		0	0.00306705	High	22.33	0.0245612	Low	1.49457	0	0
	KLELINSMHETIR	4	1	1	P53622	M8(Oxidation)	1599.85		0	0.00150725	High	18.96	0.0851285	High	2.18417	0	1
	LIQEALAQGNASLAEMIYQTQHSFDK	2	1	1	P53622	M16(Oxidation)	2922.43		0	0.00119434	High	16.68	0.1976	Low	2.4528	0	0
	NKADSMASDAIPIDFDPYAK	2	1	1	P53622		2169.02		0.002737	0.09107	High	14.89	0.327583	Medium	2.14091	0	1
	LNDSSTWER	2	1	1	P53622		1107.51		0.003113	0.0965617	High	12.67	0.202783	Low	1.32529	0	0
	FILEGHTR	2	1	1	P53622		972.526		0.003233	0.102394	High	19.04	0.0436584	Medium	2.3382	0	0
	TIVAAGPGSVLVIHPR	2	1	1	P53622		1586.94		0.006405	0.175501	High	19.91	0.0127617	Medium	1.87997	0	0
	QIQSFNFQK	2	1	1	P53622		1139.59		0.018719	0.415284	Medium	18.92	0.092969	Low	2.40874	0	0
	IWNWQNR	1	1	1	P53622		1016.51		0.029299	0.399631				Medium	1.72952	0	0
	AKLSPIHRTNALQVAMSQHFK	1	1	1	P53622	T9(Phospho)	2457.24	S(4): 3.7; T(9): 9.5; S(17): 86.9						Low	1.35371	0	2
	NFPEVLR	1	1	1	P53622		874.477							Low	1.31828	0	0
P04264	Keratin, type II cytoskeletal 1 OS=Homo sapiens GN=KRT1 PE=1 SV=6 - [K2C1_HUMAN]	56.83	16	28	33	49	catalytic activity; motor activity; protein binding; receptor activity; structural molecule activity; transporter activity	cytoskeleton; membrane	coagulation; defense response; development; metabolic process; regulation of biological process; response to stimulus; transport	Pf00038; Pf01496; Pf01576; Pf12128					168.952	56.83	33	49	644	65.999	8.11865
	Sequence	# PSMs	# Proteins	# Protein Groups	Protein Group Accessions	Modifications	MH+ [Da]	PhosphoRS Site Probabilities	q-Value	PEP	A2	IonScore A2	Exp Value A2	A6	XCorr A6	Probability A6	# Missed Cleavages
	GSYGSGGSSYGSGGGSYGSGGGGGGHGSYGSGSSSGGYR	1	2	1	P04264		3312.31		0	1.08189e-05				High	6.36858	0	0
	GGGGGGYGSGGSSYGSGGGSYGSGGGGGGGR	2	2	1	P04264		2383.95		0	2.80373e-05				High	6.23467	0	0
	FSSCGGGGGSFGAGGGFGSR	1	2	1	P04264	C4(Carbamidomethyl)	1765.74		0	2.00216e-09				High	5.89105	0	0
	MSGECAPNVSVSVSTSHTTISGGGSR	1	1	1	P04264	C5(Carbamidomethyl)	2565.17		0	6.63487e-07				High	4.78859	0	0
	FLEQQNQVLQTK	3	14	2	P04264;P35908		1475.79		0	0.000125592				High	4.4525	0	0
	SGGGFSSGSAGIINYQR	1	2	1	P04264		1657.79		0	0.000172944				High	4.38386	0	0
	MSGECAPNVSVSVSTSHTTISGGGSR	1	1	1	P04264	M1(Oxidation); C5(Carbamidomethyl)	2581.17		0	8.91402e-07				High	4.33895	0	0
	QISNLQQSISDAEQR	2	2	1	P04264		1716.85		0	3.81848e-05				High	4.32342	0	0
	KQISNLQQSISDAEQR	2	2	1	P04264		1844.95		0	2.92122e-07				High	4.28839	0	1
	NKLNDLEDALQQAK	2	2	1	P04264		1599.84		0	0.000495562				High	4.04823	0	1
	LNDLEDALQQAK	2	2	1	P04264		1357.7		0	0.000412371				High	3.90161	0	0
	SLNNQFASFIDK	1	3	1	P04264		1383.69		0	0.000421067				High	3.80804	0	0
	THNLEPYFESFINNLR	1	2	1	P04264		1993.98		0	0.000141736				High	3.74192	0	0
	LNDLEDALQQAKEDLAR	2	2	1	P04264		1941.99		0	6.61831e-06				High	3.66412	0	1
	LDSELKNMQDMVEDYR	1	1	1	P04264	M8(Oxidation); M11(Oxidation)	2017.89		0	0.000115892				High	3.47781	0	1
	YEELQITAGR	1	4	2	P04264;P04259		1179.6		0	0.000183943				High	3.47604	0	0
	WELLQQVDTSTR	1	4	1	P04264		1475.75		0	0.000525911				High	3.13385	0	0
	NMQDMVEDYR	2	1	1	P04264	M2(Oxidation); M5(Oxidation)	1332.52		0	0.000453244				High	2.60645	0	0
	SKAEAESLYQSKYEELQITAGR	2	2	1	P04264		2501.26		0.000229	0.000604095				High	4.33917	0	2
	SLDLDSIIAEVK	2	12	1	P04264		1302.72		0.000229	0.000584953				High	3.82112	0	0
	LALDLEIATYR	1	31	1	P04264		1277.71		0.000229	0.000572038				High	3.70766	0	0
	NKYEDEINKR	1	21	4	P04264;P13647;P04259;P02538		1308.66		0.000229	0.00105483				High	2.49727	0	2
	TNAENEFVTIK	1	6	1	P04264		1265.64		0.000583	0.00351353				High	2.57436	0	0
	NMQDMVEDYR	1	1	1	P04264		1300.53		0.000583	0.00422473				High	2.40782	0	0
	TNAENEFVTIKK	2	6	1	P04264		1393.73		0.00077	0.00663854				High	2.91858	0	1
	IEISELNR	1	3	2	P04264;P35908		973.533		0.001756	0.0163411				High	2.72039	0	0
	SLVNLGGSK	1	3	1	P04264		874.499		0.00192	0.0193878				High	2.37237	0	0
	SLNNQFASFIDKVR	2	3	1	P04264		1638.86		0.002244	0.0205388				High	3.2825	0	1
	DYQELMNTK	1	5	1	P04264		1141.52		0.00253	0.0266341				High	2.58067	0	0
	AQYEDIAQK	1	3	1	P04264		1065.52		0.00267	0.0285219				High	3.02415	0	0
	SISISVAR	1	2	1	P04264		832.489		0.00267	0.0298829				High	2.27436	0	0
	DVDGAYMTK	1	2	1	P04264		999.446		0.00298	0.0328699				High	2.4167	0	0
	TLLEGEESR	1	3	1	P04264		1033.52		0.004455	0.0488815				High	2.31374	0	0
	AEAESLYQSK	1	2	1	P04264		1125.54		0.007473	0.0739408				High	2.28567	0	0
	DYQELMNTK	1	5	1	P04264	M6(Oxidation)	1157.52		0.015535	0.189605				Medium	1.86593	0	0
	LDSELK	1	3	6	P04264;P13647;P04259;P02538;P35908;Q3SY84		704.383		0.098784	0.84115				Low	1.25898	0	0
A6ZKU1	Actin cytoskeleton-regulatory complex protein SLA1 OS=Saccharomyces cerevisiae (strain YJM789) GN=SLA1 PE=3 SV=1 - [SLA1_YEAS7]	56.75	1	1	49	390	protein binding	cytoplasm; cytoskeleton; endosome; membrane; nucleus; organelle lumen	metabolic process; regulation of biological process; transport	Pf00018; Pf03983; Pf07653; Pf09606	3557.79	56.75	48	193	483.242	52.33	46	197	1244	135.618	6.11279
	Sequence	# PSMs	# Proteins	# Protein Groups	Protein Group Accessions	Modifications	MH+ [Da]	PhosphoRS Site Probabilities	q-Value	PEP	A2	IonScore A2	Exp Value A2	A6	XCorr A6	Probability A6	# Missed Cleavages
	GIVQYDFMAESQDELTIK	10	2	2	A6ZKU1;P32790		2087		0	6.41585e-10	High	106.35	2.03931e-10	High	5.35432	0	0
	SKDWWMCQLVDSGK	4	2	2	A6ZKU1;P32790	C7(Carbamidomethyl)	1739.79		0	6.94684e-08	High	92.46	7.00918e-09	High	4.23662	0	1
	SNANASWKDDELQNDVVGSAAGK	4	2	2	A6ZKU1;P32790		2376.11		0	9.91477e-09	High	87.7	2.40301e-08	High	5.05715	0	1
	KSEFTGSMQDLLDLQPLEPK	12	2	2	A6ZKU1;P32790	T5(Phospho)	2356.12	S(2): 8.7; T(5): 82.7; S(7): 8.7	0	1.76155e-05	High	87.2	2.27703e-08	High	5.26147	0	1
	TGGGLIPIATTGGAQFPQTSFNVQGQQQLPTGSILPVQK	6	2	2	A6ZKU1;P32790		3937.09		0	7.65392e-10	High	84.57	1.18708e-08	High	6.37254	0	0
	STVSNEFGFIPGNYVEPENGSTSK	4	2	2	A6ZKU1;P32790		2560.19		0	3.70318e-06	High	83.01	6.50045e-08	High	4.47251	0	0
	VIGSDSEEPVGLVPSTYIEEAPVLK	10	2	2	A6ZKU1;P32790		2628.37		0	6.03137e-07	High	82.34	4.40501e-08	High	5.15783	0	0
	SEFTGSMQDLLDLQPLEPK	4	2	2	A6ZKU1;P32790		2148.05		0	8.35025e-09	High	80.02	9.55589e-08	High	4.72118	0	0
	IAVAADKLSNEDLAYVEK	4	2	2	A6ZKU1;P32790		1949.03		0	9.67077e-09	High	78.45	7.28736e-08	High	6.20335	0	1
	TGGALNTFNTGGAMIPQTSFSSQAQNTGGFRPQSQFGLTLQK	4	2	2	A6ZKU1;P32790	M14(Oxidation)	4362.13		0	2.05661e-08	High	75.94	1.79552e-07	High	4.47107	0	0
	TGGGLIPIATTGGAQFPQTSFNVQGQQQLPTGSILPVQK	26	2	2	A6ZKU1;P32790	T1(Phospho)	4017.06	T(1): 100.0; T(10): 0.0; T(11): 0.0; T(19): 0.0; S(20): 0.0; T(31): 0.0; S(33): 0.0	0	9.64428e-07	High	74.56	1.99469e-07	High	4.70526	0	0
	KSEFTGSMQDLLDLQPLEPK	4	2	2	A6ZKU1;P32790		2276.15		0	2.97868e-07	High	73.43	3.47265e-07	High	4.4975	0	1
	EDQAPDEDEEGPPPAMPARPTATTETTDATAAAVR	4	2	2	A6ZKU1;P32790		3608.62		0	3.98053e-08	High	73.27	5.60463e-07	High	5.60063	0	0
	GIVQYDFMAESQDELTIK	10	2	2	A6ZKU1;P32790	M8(Oxidation)	2103		0	2.72104e-07	High	71.04	7.08341e-07	High	3.9117	0	0
	DDELQNDVVGSAAGK	2	2	2	A6ZKU1;P32790		1517.71		0	1.02171e-06	High	70.69	8.531e-07	High	4.20571	0	0
	TGGFVVPQTTFGMQSQVTGGILPVQK	4	2	2	A6ZKU1;P32790	M13(Oxidation)	2693.4		0	2.03309e-07	High	68.98	7.9046e-07	High	4.68896	0	0
	AVYAYEPQTPEELAIQEDDLLYLLQK	8	2	2	A6ZKU1;P32790		3052.54		0	9.11766e-08	High	67.43	1.39152e-06	High	5.46905	0	0
	QANIFNATASNPFGF	4	2	2	A6ZKU1;P32790		1598.76		0	6.85847e-07	High	66.87	1.69611e-06	High	4.00144	0	0
	TGGALNTFNTGGAMIPQTSFSSQAQNTGGFRPQSQFGLTLQK	10	2	2	A6ZKU1;P32790	T7(Phospho); M14(Oxidation)	4442.1	T(1): 93.6; T(7): 6.0; T(10): 0.4; T(18): 0.0; S(19): 0.0; S(21): 0.0; S(22): 0.0; T(27): 0.0; S(34): 0.0; T(39): 0.0	0	2.16419e-06	High	66.85	1.9208e-06	High	4.40405	0	0
	LSNEDLAYVEK	2	2	2	A6ZKU1;P32790		1280.64		0	7.94527e-07	High	65.87	2.13528e-06	High	3.33896	0	0
	TGGALNTFNTGGAMIPQTSFSSQAQNTGGFRPQSQFGLTLQK	2	2	2	A6ZKU1;P32790		4346.13		0	4.83823e-08	High	64.34	3.05547e-06	High	3.68915	0	0
	YTINFDREQLTEDMMPDINNSMLR	12	2	2	A6ZKU1;P32790	M14(Oxidation); M15(Oxidation)	2978.33		0	1.34033e-06	High	64.04	6.25215e-06	High	5.15219	0	1
	KSEFTGSMQDLLDLQPLEPK	4	2	2	A6ZKU1;P32790	M8(Oxidation)	2292.15		0	2.34278e-07	High	63.42	3.61716e-06	High	3.92258	0	1
	TGGALNTFNTGGAMIPQTSFSSQAQNTGGFRPQSQFGLTLQK	8	2	2	A6ZKU1;P32790	T1(Phospho)	4426.11	T(1): 96.4; T(7): 2.7; T(10): 0.9; T(18): 0.0; S(19): 0.0; S(21): 0.0; S(22): 0.0; T(27): 0.0; S(34): 0.0; T(39): 0.0	0	1.15777e-05	High	61.61	6.76435e-06	High	3.86439	0	0
	TANGLISANTGVSMPTVQR	3	2	2	A6ZKU1;P32790		1916.99		0	2.23344e-06	High	59.74	7.06028e-06	High	3.71392	0	0
	TGGFVVPQTTFGMQSQVTGGILPVQK	4	2	2	A6ZKU1;P32790		2677.41		0	4.05881e-07	High	58.93	7.16454e-06	High	4.64233	0	0
	EQLTEDMMPDINNSMLR	2	2	2	A6ZKU1;P32790		2036.91		0	2.35958e-06	High	58.64	1.52502e-05	High	3.48891	0	0
	AIYDYEQVQNADEELTFHENDVFDVFDDK	4	2	2	A6ZKU1;P32790		3508.54		0	1.51122e-06	High	58.4	2.34161e-05	High	5.38613	0	0
	SLELHTGNTTTCEEIMNIIGEYK	4	2	2	A6ZKU1;P32790	C12(Carbamidomethyl); M16(Oxidation)	2669.25		0	5.20398e-06	High	57.06	2.26307e-05	High	4.85321	0	0
	TANGLISANTGVSMPTVQR	2	2	2	A6ZKU1;P32790	M14(Oxidation)	1932.98		0	3.86133e-06	High	54	3.02561e-05	High	4.68762	0	0
	VIGSDSEEPVGLVPSTYIEEAPVLKK	2	2	2	A6ZKU1;P32790		2756.46		0	6.1824e-07	High	53.57	1.5384e-05	High	4.44095	0	1
	EDQAPDEDEEGPPPAMPARPTATTETTDATAAAVR	2	2	2	A6ZKU1;P32790	M16(Oxidation)	3624.63		0	1.64752e-07	High	53.52	5.89136e-05	High	4.9356	0	0
	YTINFDREQLTEDMMPDINNSMLR	2	2	2	A6ZKU1;P32790	M14(Oxidation); M15(Oxidation); M22(Oxidation)	2994.33		0	6.96173e-06	High	50.52	0.000114887	High	4.87486	0	1
	SDIDDWWTVK	4	2	2	A6ZKU1;P32790		1264.59		0	1.29591e-05	High	49.78	5.04942e-05	High	3.25047	0	0
	SGLVPAQFIEPVRDK	2	2	2	A6ZKU1;P32790		1655.91		0	4.20856e-05	High	48.23	3.6827e-05	High	3.71853	0	1
	HMFLEFVDPYR	4	2	2	A6ZKU1;P32790	M2(Oxidation)	1469.69		0	6.39936e-05	High	47.34	0.000151291	High	2.81037	0	0
	TGGTTVPAAPVSSAPVSSAPAPLDPFK	6	2	2	A6ZKU1;P32790		2522.32		0	9.66164e-06	High	46.54	0.000104255	High	4.30898	0	0
	KSEFTGSMQDLLDLQPLEPK	10	2	2	A6ZKU1;P32790	S7(Phospho); M8(Oxidation)	2372.11	S(2): 1.6; T(5): 11.6; S(7): 86.8	0	0.00349934	High	45.54	0.000302991	High	4.31905	0	1
	TGNGLIPISNTGGAMMPQTTFGAAATVLPLQK	2	2	2	A6ZKU1;P32790		3157.64		0	2.79596e-05	High	45.31	0.000111888	High	4.70767	0	0
	VDAEFIGCAK	4	2	2	A6ZKU1;P32790	C8(Carbamidomethyl)	1109.53		0	0.000147164	High	45.16	0.000106676	High	2.06029	0	0
	SEFTGSMQDLLDLQPLEPK	2	2	2	A6ZKU1;P32790	M7(Oxidation)	2164.05		0	6.99368e-05	High	44.9	0.000312268	High	4.29323	0	0
	HMFLEFVDPYR	2	2	2	A6ZKU1;P32790		1453.69		0	0.000361254	High	44	0.000238864	High	2.44143	0	0
	SLELHTGNTTTCEEIMNIIGEYK	2	2	2	A6ZKU1;P32790	C12(Carbamidomethyl)	2653.26		0	2.25146e-06	High	42.36	0.000743378	High	4.73836	0	0
	DWWMCQLVDSGK	2	2	2	A6ZKU1;P32790	M4(Oxidation); C5(Carbamidomethyl)	1540.66		0	2.93399e-05	High	41.75	0.000497916	High	3.15412	0	0
	DLEPVKTGGTTVPAAPVSSAPVSSAPAPLDPFK	12	2	2	A6ZKU1;P32790	T7(Phospho)	3283.66	T(7): 92.3; T(10): 3.8; T(11): 3.8; S(18): 0.0; S(19): 0.0; S(23): 0.0; S(24): 0.0	0	0.00392355	High	41.55	0.000514384	High	5.00458	0	1
	TGGGLIPIATTGGAQFPQTSFNVQGQQQLPTGSILPVQK	25	2	2	A6ZKU1;P32790	T1(Phospho); T11(Phospho)	4097.02	T(1): 81.4; T(10): 35.9; T(11): 81.2; T(19): 0.8; S(20): 0.6; T(31): 0.0; S(33): 0.0	0	0.000422924	High	41.42	0.000630969	Medium	5.19524	0	0
	TGNGLIPISNTGGAMMPQTTFGAAATVLPLQK	3	2	2	A6ZKU1;P32790	M15(Oxidation); M16(Oxidation)	3189.64		0	8.94885e-06	High	40.65	0.000378837	High	4.86062	0	0
	GTPHEWSIDK	6	2	2	A6ZKU1;P32790		1169.56		0	0.000332166	High	40.09	0.000607284	High	2.20465	0	0
	DADWLLVK	2	2	2	A6ZKU1;P32790		959.52		0	0.00048112	High	40.07	0.000467405	High	2.502	0	0
	TGNGLIPISNTGGAMMPQTTFGAAATVLPLQK	4	2	2	A6ZKU1;P32790	M16(Oxidation)	3173.63		0	4.6208e-05	High	39.05	0.000715596	High	4.19228	0	0
	YTINFDREQLTEDMMPDINNSMLR	12	2	2	A6ZKU1;P32790	M15(Oxidation)	2962.35		0	0.000128352	High	38.59	0.00227597	High	4.77258	0	1
	RVIGSDSEEPVGLVPSTYIEEAPVLK	2	2	2	A6ZKU1;P32790		2784.47		0	1.11481e-05	High	38.5	0.000501451	High	4.75995	0	1
	ELPPIKPPRPTSTTSVPNTTSVPPAESSNNNNSSNK	9	2	2	A6ZKU1;P32790		3759.88		0	0.000105436	High	35.17	0.00250873	High	4.6796	0	0
	SKDWWMCQLVDSGK	4	2	2	A6ZKU1;P32790	M6(Oxidation); C7(Carbamidomethyl)	1755.79		0	0.00159448	High	34.49	0.0031829	High	3.00656	0	1
	TGGFVVPQTTFGMQSQVTGGILPVQK	17	2	2	A6ZKU1;P32790	T18(Phospho)	2757.37	T(1): 0.0; T(9): 0.0; T(10): 0.0; S(15): 0.5; T(18): 99.5	0	0.00093665	High	33.17	0.0046026	High	4.59092	0	0
	DWWMCQLVDSGK	2	2	2	A6ZKU1;P32790	C5(Carbamidomethyl)	1524.66		0	0.000205252	High	33.13	0.00323461	High	3.14875	0	0
	TVFLGIYR	1	2	2	A6ZKU1;P32790		968.557		0	0.0152894	High	30.72	0.00237224				0
	SGLVPAQFIEPVR	4	2	2	A6ZKU1;P32790		1412.79		0	0.00102484	High	30.08	0.00309251	High	3.05345	0	0
	QEQAAAAAEAPAATPAAAPASAAVLPTNFLPPPQHNDR	3	1	1	A6ZKU1	T14(Phospho)	3812.81	T(14): 83.9; S(21): 15.2; T(27): 1.0	0	0.00460127	High	29.17	0.015193				0
	HTESTASGIIK	2	2	2	A6ZKU1;P32790		1143.6		0	0.00502711	High	27.44	0.00802343	Medium	2.70341	0	0
	VYILDDKK	4	2	2	A6ZKU1;P32790		993.562		0	0.00797341	High	25.31	0.00824438	Medium	2.65742	0	1
	AAASTPEPNLK	4	2	2	A6ZKU1;P32790		1098.58		0	0.00175493	High	24.97	0.0106671	High	2.30978	0	0
	ELLDEER	2	2	2	A6ZKU1;P32790		903.442		0	0.0156787	High	24.18	0.0101215	Medium	1.48038	0	0
	YTINFDREQLTEDMMPDINNSMLR	2	2	2	A6ZKU1;P32790		2946.35		0	0.00040368	High	23.22	0.0695589	High	3.93359	0	1
	TGGFVVPQTTFGMQSQVTGGILPVQK	8	2	2	A6ZKU1;P32790	M13(Oxidation); T18(Phospho)	2773.36	T(1): 0.0; T(9): 0.2; T(10): 3.8; S(15): 16.8; T(18): 79.1	0	0.000620551	High	20.09	0.105295	High	3.73502	0	0
	TGNGLIPISNTGGAMMPQTTFGAAATVLPLQK	6	2	2	A6ZKU1;P32790	T1(Phospho)	3237.61	T(1): 98.8; S(9): 0.6; T(11): 0.6; T(19): 0.0; T(20): 0.0; T(26): 0.0	0	0.00361656	High	17.31	0.169989	High	3.83355	0	0
	TGNGLIPISNTGGAMMPQTTFGAAATVLPLQK	2	2	2	A6ZKU1;P32790	M15(Oxidation); M16(Oxidation); T20(Phospho)	3269.59	T(1): 44.5; S(9): 6.1; T(11): 11.0; T(19): 11.0; T(20): 21.4; T(26): 6.1	0	0.0146347	High	11.31	0.776586				0
	SGDKVYILDDK	2	2	2	A6ZKU1;P32790		1252.64		0.000288	0.0169305	High	37.6	0.00119039	Medium	2.12397	0	1
	SNANASWKDDELQNDVVGSAAGK	4	2	2	A6ZKU1;P32790	S6(Phospho)	2456.07	S(1): 0.0; S(6): 100.0; S(19): 0.0	0.000583	0.00387531	High	19.69	0.160024	High	3.39539	0	1
	ITGFSLEK	2	2	2	A6ZKU1;P32790		894.493		0.000828	0.0292722	High	20.46	0.0382286	Medium	1.92412	0	0
	LVSYDNEKK	1	2	2	A6ZKU1;P32790		1095.57		0.000828	0.0334431	High	18.25	0.104736				1
	VYILDDK	2	2	2	A6ZKU1;P32790		865.467		0.001731	0.0579827	High	28.07	0.00475664	Medium	1.20939	0	0
	ERELYELK	4	2	2	A6ZKU1;P32790		1079.57		0.002107	0.0698176	High	25.3	0.0166743	Low	2.13766	0	1
	YTINFDR	2	2	2	A6ZKU1;P32790		928.452		0.002107	0.0667211	High	20.17	0.0370221	Medium	1.83061	0	0
	INFIPQK	3	2	2	A6ZKU1;P32790		859.504		0.004947	0.146583	High	17.48	0.113442	Low	2.02124	0	0
	AAASTPEPNLK	4	2	2	A6ZKU1;P32790	T5(Phospho)	1178.55	S(4): 12.2; T(5): 87.8	0.013677	0.327359	Medium	11.44	0.351719	Low	2.02743	0	0
	ELYELK	1	2	2	A6ZKU1;P32790		794.429		0.173939	1				Low	1.29237	0	0
	TGGFVVPQTTFGMQSQVTGGILPVQK	2	2	2	A6ZKU1;P32790	T1(Phospho); T9(Phospho); M13(Oxidation)	2853.33	T(1): 100.0; T(9): 49.7; T(10): 49.7; S(15): 0.5; T(18): 0.1						Low	2.23743	0	0
P32790	Actin cytoskeleton-regulatory complex protein SLA1 OS=Saccharomyces cerevisiae (strain ATCC 204508 / S288c) GN=SLA1 PE=1 SV=1 - [SLA1_YEAST]	56.75	1	1	49	400	protein binding	cytoplasm; cytoskeleton; endosome; membrane; nucleus; organelle lumen	cell organization and biogenesis; metabolic process; regulation of biological process; transport	Pf00018; Pf03983; Pf07653; Pf09606	3801.21	56.75	48	197	507.801	55.39	47	203	1244	135.763	5.88428
	Sequence	# PSMs	# Proteins	# Protein Groups	Protein Group Accessions	Modifications	MH+ [Da]	PhosphoRS Site Probabilities	q-Value	PEP	A2	IonScore A2	Exp Value A2	A6	XCorr A6	Probability A6	# Missed Cleavages
	GIVQYDFMAESQDELTIK	10	2	2	A6ZKU1;P32790		2087		0	6.41585e-10	High	106.35	2.03931e-10	High	5.35432	0	0
	SKDWWMCQLVDSGK	4	2	2	A6ZKU1;P32790	C7(Carbamidomethyl)	1739.79		0	6.94684e-08	High	92.46	7.00918e-09	High	4.23662	0	1
	QEQAPAAAEAPAATPAAAPASAAVLPTNFLPPPQHNDR	13	1	1	P32790		3758.89		0	3.85472e-08	High	88.01	1.11478e-08	High	5.37955	0	0
	SNANASWKDDELQNDVVGSAAGK	4	2	2	A6ZKU1;P32790		2376.11		0	9.91477e-09	High	87.7	2.40301e-08	High	5.05715	0	1
	KSEFTGSMQDLLDLQPLEPK	12	2	2	A6ZKU1;P32790	T5(Phospho)	2356.12	S(2): 8.7; T(5): 82.7; S(7): 8.7	0	1.76155e-05	High	87.2	2.27703e-08	High	5.26147	0	1
	TGGGLIPIATTGGAQFPQTSFNVQGQQQLPTGSILPVQK	6	2	2	A6ZKU1;P32790		3937.09		0	7.65392e-10	High	84.57	1.18708e-08	High	6.37254	0	0
	STVSNEFGFIPGNYVEPENGSTSK	4	2	2	A6ZKU1;P32790		2560.19		0	3.70318e-06	High	83.01	6.50045e-08	High	4.47251	0	0
	VIGSDSEEPVGLVPSTYIEEAPVLK	10	2	2	A6ZKU1;P32790		2628.37		0	6.03137e-07	High	82.34	4.40501e-08	High	5.15783	0	0
	SEFTGSMQDLLDLQPLEPK	4	2	2	A6ZKU1;P32790		2148.05		0	8.35025e-09	High	80.02	9.55589e-08	High	4.72118	0	0
	IAVAADKLSNEDLAYVEK	4	2	2	A6ZKU1;P32790		1949.03		0	9.67077e-09	High	78.45	7.28736e-08	High	6.20335	0	1
	TGGALNTFNTGGAMIPQTSFSSQAQNTGGFRPQSQFGLTLQK	4	2	2	A6ZKU1;P32790	M14(Oxidation)	4362.13		0	2.05661e-08	High	75.94	1.79552e-07	High	4.47107	0	0
	TGGGLIPIATTGGAQFPQTSFNVQGQQQLPTGSILPVQK	26	2	2	A6ZKU1;P32790	T1(Phospho)	4017.06	T(1): 100.0; T(10): 0.0; T(11): 0.0; T(19): 0.0; S(20): 0.0; T(31): 0.0; S(33): 0.0	0	9.64428e-07	High	74.56	1.99469e-07	High	4.70526	0	0
	KSEFTGSMQDLLDLQPLEPK	4	2	2	A6ZKU1;P32790		2276.15		0	2.97868e-07	High	73.43	3.47265e-07	High	4.4975	0	1
	EDQAPDEDEEGPPPAMPARPTATTETTDATAAAVR	4	2	2	A6ZKU1;P32790		3608.62		0	3.98053e-08	High	73.27	5.60463e-07	High	5.60063	0	0
	GIVQYDFMAESQDELTIK	10	2	2	A6ZKU1;P32790	M8(Oxidation)	2103		0	2.72104e-07	High	71.04	7.08341e-07	High	3.9117	0	0
	DDELQNDVVGSAAGK	2	2	2	A6ZKU1;P32790		1517.71		0	1.02171e-06	High	70.69	8.531e-07	High	4.20571	0	0
	TGGFVVPQTTFGMQSQVTGGILPVQK	4	2	2	A6ZKU1;P32790	M13(Oxidation)	2693.4		0	2.03309e-07	High	68.98	7.9046e-07	High	4.68896	0	0
	AVYAYEPQTPEELAIQEDDLLYLLQK	8	2	2	A6ZKU1;P32790		3052.54		0	9.11766e-08	High	67.43	1.39152e-06	High	5.46905	0	0
	QANIFNATASNPFGF	4	2	2	A6ZKU1;P32790		1598.76		0	6.85847e-07	High	66.87	1.69611e-06	High	4.00144	0	0
	TGGALNTFNTGGAMIPQTSFSSQAQNTGGFRPQSQFGLTLQK	10	2	2	A6ZKU1;P32790	T7(Phospho); M14(Oxidation)	4442.1	T(1): 93.6; T(7): 6.0; T(10): 0.4; T(18): 0.0; S(19): 0.0; S(21): 0.0; S(22): 0.0; T(27): 0.0; S(34): 0.0; T(39): 0.0	0	2.16419e-06	High	66.85	1.9208e-06	High	4.40405	0	0
	LSNEDLAYVEK	2	2	2	A6ZKU1;P32790		1280.64		0	7.94527e-07	High	65.87	2.13528e-06	High	3.33896	0	0
	TGGALNTFNTGGAMIPQTSFSSQAQNTGGFRPQSQFGLTLQK	2	2	2	A6ZKU1;P32790		4346.13		0	4.83823e-08	High	64.34	3.05547e-06	High	3.68915	0	0
	YTINFDREQLTEDMMPDINNSMLR	12	2	2	A6ZKU1;P32790	M14(Oxidation); M15(Oxidation)	2978.33		0	1.34033e-06	High	64.04	6.25215e-06	High	5.15219	0	1
	KSEFTGSMQDLLDLQPLEPK	4	2	2	A6ZKU1;P32790	M8(Oxidation)	2292.15		0	2.34278e-07	High	63.42	3.61716e-06	High	3.92258	0	1
	TGGALNTFNTGGAMIPQTSFSSQAQNTGGFRPQSQFGLTLQK	8	2	2	A6ZKU1;P32790	T1(Phospho)	4426.11	T(1): 96.4; T(7): 2.7; T(10): 0.9; T(18): 0.0; S(19): 0.0; S(21): 0.0; S(22): 0.0; T(27): 0.0; S(34): 0.0; T(39): 0.0	0	1.15777e-05	High	61.61	6.76435e-06	High	3.86439	0	0
	TANGLISANTGVSMPTVQR	3	2	2	A6ZKU1;P32790		1916.99		0	2.23344e-06	High	59.74	7.06028e-06	High	3.71392	0	0
	TGGFVVPQTTFGMQSQVTGGILPVQK	4	2	2	A6ZKU1;P32790		2677.41		0	4.05881e-07	High	58.93	7.16454e-06	High	4.64233	0	0
	EQLTEDMMPDINNSMLR	2	2	2	A6ZKU1;P32790		2036.91		0	2.35958e-06	High	58.64	1.52502e-05	High	3.48891	0	0
	AIYDYEQVQNADEELTFHENDVFDVFDDK	4	2	2	A6ZKU1;P32790		3508.54		0	1.51122e-06	High	58.4	2.34161e-05	High	5.38613	0	0
	SLELHTGNTTTCEEIMNIIGEYK	4	2	2	A6ZKU1;P32790	C12(Carbamidomethyl); M16(Oxidation)	2669.25		0	5.20398e-06	High	57.06	2.26307e-05	High	4.85321	0	0
	TANGLISANTGVSMPTVQR	2	2	2	A6ZKU1;P32790	M14(Oxidation)	1932.98		0	3.86133e-06	High	54	3.02561e-05	High	4.68762	0	0
	VIGSDSEEPVGLVPSTYIEEAPVLKK	2	2	2	A6ZKU1;P32790		2756.46		0	6.1824e-07	High	53.57	1.5384e-05	High	4.44095	0	1
	EDQAPDEDEEGPPPAMPARPTATTETTDATAAAVR	2	2	2	A6ZKU1;P32790	M16(Oxidation)	3624.63		0	1.64752e-07	High	53.52	5.89136e-05	High	4.9356	0	0
	YTINFDREQLTEDMMPDINNSMLR	2	2	2	A6ZKU1;P32790	M14(Oxidation); M15(Oxidation); M22(Oxidation)	2994.33		0	6.96173e-06	High	50.52	0.000114887	High	4.87486	0	1
	SDIDDWWTVK	4	2	2	A6ZKU1;P32790		1264.59		0	1.29591e-05	High	49.78	5.04942e-05	High	3.25047	0	0
	SGLVPAQFIEPVRDK	2	2	2	A6ZKU1;P32790		1655.91		0	4.20856e-05	High	48.23	3.6827e-05	High	3.71853	0	1
	HMFLEFVDPYR	4	2	2	A6ZKU1;P32790	M2(Oxidation)	1469.69		0	6.39936e-05	High	47.34	0.000151291	High	2.81037	0	0
	TGGTTVPAAPVSSAPVSSAPAPLDPFK	6	2	2	A6ZKU1;P32790		2522.32		0	9.66164e-06	High	46.54	0.000104255	High	4.30898	0	0
	KSEFTGSMQDLLDLQPLEPK	10	2	2	A6ZKU1;P32790	S7(Phospho); M8(Oxidation)	2372.11	S(2): 1.6; T(5): 11.6; S(7): 86.8	0	0.00349934	High	45.54	0.000302991	High	4.31905	0	1
	TGNGLIPISNTGGAMMPQTTFGAAATVLPLQK	2	2	2	A6ZKU1;P32790		3157.64		0	2.79596e-05	High	45.31	0.000111888	High	4.70767	0	0
	VDAEFIGCAK	4	2	2	A6ZKU1;P32790	C8(Carbamidomethyl)	1109.53		0	0.000147164	High	45.16	0.000106676	High	2.06029	0	0
	SEFTGSMQDLLDLQPLEPK	2	2	2	A6ZKU1;P32790	M7(Oxidation)	2164.05		0	6.99368e-05	High	44.9	0.000312268	High	4.29323	0	0
	HMFLEFVDPYR	2	2	2	A6ZKU1;P32790		1453.69		0	0.000361254	High	44	0.000238864	High	2.44143	0	0
	SLELHTGNTTTCEEIMNIIGEYK	2	2	2	A6ZKU1;P32790	C12(Carbamidomethyl)	2653.26		0	2.25146e-06	High	42.36	0.000743378	High	4.73836	0	0
	DWWMCQLVDSGK	2	2	2	A6ZKU1;P32790	M4(Oxidation); C5(Carbamidomethyl)	1540.66		0	2.93399e-05	High	41.75	0.000497916	High	3.15412	0	0
	DLEPVKTGGTTVPAAPVSSAPVSSAPAPLDPFK	12	2	2	A6ZKU1;P32790	T7(Phospho)	3283.66	T(7): 92.3; T(10): 3.8; T(11): 3.8; S(18): 0.0; S(19): 0.0; S(23): 0.0; S(24): 0.0	0	0.00392355	High	41.55	0.000514384	High	5.00458	0	1
	TGGGLIPIATTGGAQFPQTSFNVQGQQQLPTGSILPVQK	25	2	2	A6ZKU1;P32790	T1(Phospho); T11(Phospho)	4097.02	T(1): 81.4; T(10): 35.9; T(11): 81.2; T(19): 0.8; S(20): 0.6; T(31): 0.0; S(33): 0.0	0	0.000422924	High	41.42	0.000630969	Medium	5.19524	0	0
	TGNGLIPISNTGGAMMPQTTFGAAATVLPLQK	3	2	2	A6ZKU1;P32790	M15(Oxidation); M16(Oxidation)	3189.64		0	8.94885e-06	High	40.65	0.000378837	High	4.86062	0	0
	GTPHEWSIDK	6	2	2	A6ZKU1;P32790		1169.56		0	0.000332166	High	40.09	0.000607284	High	2.20465	0	0
	DADWLLVK	2	2	2	A6ZKU1;P32790		959.52		0	0.00048112	High	40.07	0.000467405	High	2.502	0	0
	TGNGLIPISNTGGAMMPQTTFGAAATVLPLQK	4	2	2	A6ZKU1;P32790	M16(Oxidation)	3173.63		0	4.6208e-05	High	39.05	0.000715596	High	4.19228	0	0
	YTINFDREQLTEDMMPDINNSMLR	12	2	2	A6ZKU1;P32790	M15(Oxidation)	2962.35		0	0.000128352	High	38.59	0.00227597	High	4.77258	0	1
	RVIGSDSEEPVGLVPSTYIEEAPVLK	2	2	2	A6ZKU1;P32790		2784.47		0	1.11481e-05	High	38.5	0.000501451	High	4.75995	0	1
	ELPPIKPPRPTSTTSVPNTTSVPPAESSNNNNSSNK	9	2	2	A6ZKU1;P32790		3759.88		0	0.000105436	High	35.17	0.00250873	High	4.6796	0	0
	SKDWWMCQLVDSGK	4	2	2	A6ZKU1;P32790	M6(Oxidation); C7(Carbamidomethyl)	1755.79		0	0.00159448	High	34.49	0.0031829	High	3.00656	0	1
	TGGFVVPQTTFGMQSQVTGGILPVQK	17	2	2	A6ZKU1;P32790	T18(Phospho)	2757.37	T(1): 0.0; T(9): 0.0; T(10): 0.0; S(15): 0.5; T(18): 99.5	0	0.00093665	High	33.17	0.0046026	High	4.59092	0	0
	DWWMCQLVDSGK	2	2	2	A6ZKU1;P32790	C5(Carbamidomethyl)	1524.66		0	0.000205252	High	33.13	0.00323461	High	3.14875	0	0
	TVFLGIYR	1	2	2	A6ZKU1;P32790		968.557		0	0.0152894	High	30.72	0.00237224				0
	SGLVPAQFIEPVR	4	2	2	A6ZKU1;P32790		1412.79		0	0.00102484	High	30.08	0.00309251	High	3.05345	0	0
	HTESTASGIIK	2	2	2	A6ZKU1;P32790		1143.6		0	0.00502711	High	27.44	0.00802343	Medium	2.70341	0	0
	VYILDDKK	4	2	2	A6ZKU1;P32790		993.562		0	0.00797341	High	25.31	0.00824438	Medium	2.65742	0	1
	AAASTPEPNLK	4	2	2	A6ZKU1;P32790		1098.58		0	0.00175493	High	24.97	0.0106671	High	2.30978	0	0
	ELLDEER	2	2	2	A6ZKU1;P32790		903.442		0	0.0156787	High	24.18	0.0101215	Medium	1.48038	0	0
	YTINFDREQLTEDMMPDINNSMLR	2	2	2	A6ZKU1;P32790		2946.35		0	0.00040368	High	23.22	0.0695589	High	3.93359	0	1
	TGGFVVPQTTFGMQSQVTGGILPVQK	8	2	2	A6ZKU1;P32790	M13(Oxidation); T18(Phospho)	2773.36	T(1): 0.0; T(9): 0.2; T(10): 3.8; S(15): 16.8; T(18): 79.1	0	0.000620551	High	20.09	0.105295	High	3.73502	0	0
	TGNGLIPISNTGGAMMPQTTFGAAATVLPLQK	6	2	2	A6ZKU1;P32790	T1(Phospho)	3237.61	T(1): 98.8; S(9): 0.6; T(11): 0.6; T(19): 0.0; T(20): 0.0; T(26): 0.0	0	0.00361656	High	17.31	0.169989	High	3.83355	0	0
	TGNGLIPISNTGGAMMPQTTFGAAATVLPLQK	2	2	2	A6ZKU1;P32790	M15(Oxidation); M16(Oxidation); T20(Phospho)	3269.59	T(1): 44.5; S(9): 6.1; T(11): 11.0; T(19): 11.0; T(20): 21.4; T(26): 6.1	0	0.0146347	High	11.31	0.776586				0
	SGDKVYILDDK	2	2	2	A6ZKU1;P32790		1252.64		0.000288	0.0169305	High	37.6	0.00119039	Medium	2.12397	0	1
	SNANASWKDDELQNDVVGSAAGK	4	2	2	A6ZKU1;P32790	S6(Phospho)	2456.07	S(1): 0.0; S(6): 100.0; S(19): 0.0	0.000583	0.00387531	High	19.69	0.160024	High	3.39539	0	1
	ITGFSLEK	2	2	2	A6ZKU1;P32790		894.493		0.000828	0.0292722	High	20.46	0.0382286	Medium	1.92412	0	0
	LVSYDNEKK	1	2	2	A6ZKU1;P32790		1095.57		0.000828	0.0334431	High	18.25	0.104736				1
	VYILDDK	2	2	2	A6ZKU1;P32790		865.467		0.001731	0.0579827	High	28.07	0.00475664	Medium	1.20939	0	0
	ERELYELK	4	2	2	A6ZKU1;P32790		1079.57		0.002107	0.0698176	High	25.3	0.0166743	Low	2.13766	0	1
	YTINFDR	2	2	2	A6ZKU1;P32790		928.452		0.002107	0.0667211	High	20.17	0.0370221	Medium	1.83061	0	0
	INFIPQK	3	2	2	A6ZKU1;P32790		859.504		0.004947	0.146583	High	17.48	0.113442	Low	2.02124	0	0
	AAASTPEPNLK	4	2	2	A6ZKU1;P32790	T5(Phospho)	1178.55	S(4): 12.2; T(5): 87.8	0.013677	0.327359	Medium	11.44	0.351719	Low	2.02743	0	0
	ELYELK	1	2	2	A6ZKU1;P32790		794.429		0.173939	1				Low	1.29237	0	0
	TGGFVVPQTTFGMQSQVTGGILPVQK	2	2	2	A6ZKU1;P32790	T1(Phospho); T9(Phospho); M13(Oxidation)	2853.33	T(1): 100.0; T(9): 49.7; T(10): 49.7; S(15): 0.5; T(18): 0.1						Low	2.23743	0	0
P47068	Myosin tail region-interacting protein MTI1 OS=Saccharomyces cerevisiae (strain ATCC 204508 / S288c) GN=BBC1 PE=1 SV=2 - [BBC1_YEAST]	56.44	1	50	52	180	protein binding	cytoplasm; cytoskeleton	cell organization and biogenesis	Pf00018; Pf07653	1843.28	55.06	49	86	247.582	56.44	51	94	1157	128.218	5.26221
	Sequence	# PSMs	# Proteins	# Protein Groups	Protein Group Accessions	Modifications	MH+ [Da]	PhosphoRS Site Probabilities	q-Value	PEP	A2	IonScore A2	Exp Value A2	A6	XCorr A6	Probability A6	# Missed Cleavages
	ETLSGPVPVPAATVPVPAATVPVPAATAVSAQVQHDSSSGNGER	4	1	1	P47068		4219.18		0	1.09291e-09	High	110.27	5.49738e-11	High	4.75681	0	0
	NEIINVGMDSAAPYSSVVTDYDFTK	4	1	1	P47068	M8(Oxidation)	2752.27		0	4.94869e-08	High	92.2	7.92366e-09	High	5.69487	0	0
	NEIINVGMDSAAPYSSVVTDYDFTK	4	1	1	P47068		2736.27		0	1.45914e-08	High	82.66	7.12731e-08	High	5.14914	0	0
	KHSMVEQAFQIGNNESENVNSGEK	2	1	1	P47068	M4(Oxidation)	2692.23		0	3.29956e-08	High	80.93	1.18664e-07	High	4.63176	0	1
	HSMVEQAFQIGNNESENVNSGEK	2	1	1	P47068	M3(Oxidation)	2564.14		0	2.84199e-09	High	79.21	1.97318e-07	High	5.53033	0	0
	LSMFNQDITEQVPLPK	4	1	1	P47068		1859.96		0	1.90279e-07	High	74.9	1.65033e-07	High	4.40596	0	0
	LSMFNQDITEQVPLPK	4	1	1	P47068	M3(Oxidation)	1875.95		0	7.19669e-07	High	74.51	2.19478e-07	High	4.53133	0	0
	SFVAVQGSEVGKEAESSPNTGSTEQR	3	1	1	P47068		2681.27		0	4.90408e-09	High	73.27	5.76947e-07	High	5.25978	0	1
	EKEEEEPEQLQELPR	4	1	1	P47068		1882.9		0	2.40605e-07	High	69.82	8.70335e-07	High	4.89624	0	1
	HSMVEQAFQIGNNESENVNSGEK	2	1	1	P47068		2548.15		0	1.35858e-10	High	69.54	1.53975e-06	High	4.56769	0	0
	IGKNEIINVGMDSAAPYSSVVTDYDFTK	4	1	1	P47068	M11(Oxidation)	3050.47		0	3.03722e-07	High	65.53	2.96692e-06	High	4.56144	0	1
	TAEVSHDIENSSQNTTGNVLPVSSPQTR	10	1	1	P47068	S24(Phospho)	3048.4	T(1): 0.0; S(5): 0.0; S(11): 0.0; S(12): 0.0; T(15): 0.0; T(16): 0.0; S(23): 10.7; S(24): 89.2; T(27): 0.2	0	8.20317e-08	High	64.86	4.58856e-06	High	5.95273	0	0
	SFVAVQGSEVGK	2	1	1	P47068		1207.63		0	4.3085e-06	High	63.61	2.00335e-06	High	3.3567	0	0
	STTHDVGEISNNVK	4	1	1	P47068		1500.73		0	1.7435e-07	High	63.11	3.34727e-06	High	3.90677	0	0
	GENVAEESEIGYGHEDR	4	1	1	P47068		1890.81		0	1.00619e-08	High	62.43	3.9432e-06	High	4.78131	0	0
	EADEGTNDIEKEQFLDEYTK	4	1	1	P47068		2374.06		0	9.34776e-05	High	60.87	8.06188e-06	High	3.58224	0	1
	TAEVSHDIENSSQNTTGNVLPVSSPQTR	4	1	1	P47068		2968.43		0	2.37431e-08	High	58.41	1.59354e-05	High	4.17803	0	0
	RSTTHDVGEISNNVK	6	1	1	P47068		1656.83		0	3.65001e-05	High	57.88	1.29529e-05	High	3.88504	0	1
	SDYEDDLNFEK	2	1	1	P47068		1374.57		0	2.31438e-06	High	56.66	1.46727e-05	High	2.80912	0	0
	NEPYTETEEAEENEK	2	1	1	P47068		1811.75		0	4.29291e-06	High	52.93	3.56532e-05	High	3.20415	0	0
	IALLQEQQR	2	1	1	P47068		1098.63		0	5.09347e-05	High	52.24	1.28363e-05	High	2.76745	0	0
	YYVPPGIPTNDTSNLER	6	1	1	P47068		1935.95		0	7.31639e-07	High	47.52	0.000131873	High	2.59701	0	0
	STHLDLENIPVKK	6	1	1	P47068		1493.83		0	0.000112729	High	47.1	5.0696e-05	High	3.96226	0	1
	SAVNKNEPYTETEEAEENEK	2	1	1	P47068		2311.03		0	3.10795e-06	High	45.09	0.000301998	High	4.94092	0	1
	ILDEYAQR	2	1	1	P47068		1007.51		0	0.00085098	High	43.65	0.000163977	Medium	2.77677	0	0
	SSAPLPPVSEEYHPMPNTAPPLPR	2	1	1	P47068	M15(Oxidation)	2600.28		0	8.67616e-06	High	41.35	0.000652214	High	1.87211	0	0
	NFVSQIVSEFK	2	1	1	P47068		1297.68		0	0.000393648	High	40.82	0.000471927	High	2.8349	0	0
	LQAAREEELLR	4	1	1	P47068		1327.73		0	0.00303498	High	40.71	0.000335426	Medium	3.4168	0	1
	EADEGTNDIEKEQFLDEYTKENQK	2	1	1	P47068		2873.29		0	0.000487111	High	40.01	0.00137184	High	3.31526	0	2
	AIPVMPFVDPSSNPFFR	4	1	1	P47068		1920.97		0	2.56626e-07	High	39.51	0.000772412	High	3.77832	0	0
	LNFLMEIDDHFISK	2	1	1	P47068	M5(Oxidation)	1737.85		0	6.79472e-06	High	38.91	0.00110535	High	2.8774	0	0
	SINEYHDTVSTNSSALTETAQDISMAAPAAPVLSK	2	1	1	P47068	M25(Oxidation)	3635.75		0	2.16109e-05	High	38.8	0.00122598	High	5.31606	0	0
	AIPVMPFVDPSSNPFFR	4	1	1	P47068	M5(Oxidation)	1936.96		0	2.13331e-07	High	38.68	0.00120612	High	3.8763	0	0
	SINEYHDTVSTNSSALTETAQDISMAAPAAPVLSK	2	1	1	P47068		3619.75		0	0.00364549	High	34.82	0.00342794	High	4.38522	0	0
	TFGATILSYKPEEGIEQLMK	4	1	1	P47068	M19(Oxidation)	2271.16		0	8.19701e-05	High	33.73	0.00258422	High	3.10408	0	0
	VPTSVLSGAEK	2	1	1	P47068		1087.6		0	0.002751	High	32.15	0.0032915	Medium	2.36838	0	0
	FPSPVETQSAR	2	1	1	P47068		1218.61		0	0.0011579	High	29.91	0.00439004	High	1.99968	0	0
	FGAPVGFNPFGMASGVGNKPSEEPK	2	1	1	P47068		2521.22		0	2.20551e-05	High	29.77	0.0112292	High	2.98661	0	0
	STHLDLENIPVK	2	1	1	P47068		1365.74		0	0.00217965	High	29.22	0.0064624	High	3.16882	0	0
	IEFNAQER	2	1	1	P47068		1006.5		0	0.000467473	High	29.11	0.00454153	High	2.61042	0	0
	DLPEPISPETK	2	1	1	P47068		1225.63		0	0.00961754	High	28.75	0.00573414	High	2.78266	0	0
	IKPGDILVIR	3	1	1	P47068		1123.72		0	0.000607085	High	27.93	0.00160683	High	2.91291	0	0
	TFGATILSYKPEEGIEQLMK	2	1	1	P47068		2255.16		0	8.9691e-07	High	24.27	0.0284324	High	2.66184	0	0
	FGAPVGFNPFGMASGVGNKPSEEPK	2	1	1	P47068	M12(Oxidation)	2537.22		0	9.88969e-05	High	22.18	0.0623501	High	2.93018	0	0
	AQVESGRIETENDQLKK	3	1	1	P47068		1945		0	0.00890151	High	19.54	0.0833799	High	2.20305	0	2
	TLPPHVPSLTNRPVDSFHESDTTPK	2	1	1	P47068		2772.4		0	0.010266	High	15.27	0.170871	High	2.57842	0	0
	SSAPLPPVSEEYHPMPNTAPPLPR	2	1	1	P47068		2584.29		0	0.00206024	High	14.73	0.30286	High	1.9131	0	0
	KETLSGPVPVPAATVPVPAATVPVPAATAVSAQVQHDSSSGNGER	2	1	1	P47068		4347.27		0	0.00904899	High	11.2	0.219987	Low	2.43707	0	1
	DEVIQPIGAR	2	1	1	P47068		1097.6		0.000573	0.0200534	High	19.37	0.0294809	Medium	2.37185	0	0
	DLPQMSLK	2	1	1	P47068		931.491		0.000828	0.0269639	High	16.26	0.117113	Low	1.73053	0	0
	SAPPAISNLK	2	1	1	P47068		997.569		0.001229	0.0404966	High	11.34	0.0991594	Low	0.967251	0	0
	TVTTLQER	2	1	1	P47068		947.513		0.00149	0.0474145	High	24	0.0191091	Low	1.16919	0	0
	EGDNDEEKEEEDSEENRR	2	1	1	P47068		2208.88		0.00149	0.047589	High	22.73	0.0320001	Low	1.89135	0	2
	KIVPEPINR	3	1	1	P47068		1065.64		0.001607	0.0517422	High	15.14	0.0367436	Low	1.93708	0	1
	DLPEPISPETK	4	1	1	P47068	S7(Phospho)	1305.6	S(7): 9.6; T(10): 90.4	0.004476	0.128085	High	20.65	0.0607001	Low	2.40691	0	0
	EQFLDEYTK	1	1	1	P47068		1172.55		0.006038	0.17084	High	12.05	0.302511				0
	VVAQFPYK	2	1	1	P47068		951.531		0.011472	0.263621	Medium	10.66	0.300655	Low	1.44906	0	0
	IYPQEPPISHR	2	1	1	P47068		1336.7		0.015618	0.197445				Low	1.51225	0	0
	AQVESGRIETENDQLK	2	1	1	P47068		1816.91		0.024368	0.509202	Medium	11.26	0.624722	Low	1.57289	0	1
	DLPEPISPETKK	4	1	1	P47068	S7(Phospho)	1433.69	S(7): 11.2; T(10): 88.8	0.041283	0.727341	Medium	16.63	0.142312	Low	2.57828	0	1
	LNFLMEIDDHFISKRLHQK	1	1	1	P47068	M5(Oxidation); S13(Phospho)	2480.19	S(13): 100.0						Low	2.20963	0	2
	DLPQMSLK	1	1	1	P47068	M5(Oxidation)	947.485							Low	1.33826	0	0
	IVPEPINR	1	1	1	P47068		937.547							Low	0.973152	0	0
P35908	Keratin, type II cytoskeletal 2 epidermal OS=Homo sapiens GN=KRT2 PE=1 SV=2 - [K22E_HUMAN]	56.34	19	17	26	36	structural molecule activity	cytoplasm; cytoskeleton; Golgi	cell differentiation; cell proliferation; cellular component movement; development	Pf00038; Pf12128					119.589	56.34	26	36	639	65.3932	8.00146
	Sequence	# PSMs	# Proteins	# Protein Groups	Protein Group Accessions	Modifications	MH+ [Da]	PhosphoRS Site Probabilities	q-Value	PEP	A2	IonScore A2	Exp Value A2	A6	XCorr A6	Probability A6	# Missed Cleavages
	GGGFGGGSSFGGGSGFSGGGFGGGGFGGGR	2	1	1	P35908		2399.02		0	2.3694e-14				High	5.88556	0	0
	GGSGGGGSISGGGYGSGGGSGGR	2	1	1	P35908		1741.75		0	1.96848e-08				High	5.48573	0	0
	FGGFGGPGGVGGLGGPGGFGPGGYPGGIHEVSVNQSLLQPLNVK	2	1	1	P35908		4092.08		0	7.20547e-07				High	4.98671	0	0
	FLEQQNQVLQTK	3	14	2	P04264;P35908		1475.79		0	0.000125592				High	4.4525	0	0
	LNDLEEALQQAK	1	1	1	P35908		1371.71		0	4.73297e-05				High	4.25371	0	0
	HGGGGGGFGGGGFGSR	2	1	1	P35908		1320.58		0	2.69741e-05				High	4.11575	0	0
	SISISVAGGGGGFGAAGGFGGR	1	1	1	P35908		1838.92		0	4.81221e-06				High	4.05087	0	0
	VDLLNQEIEFLK	1	1	1	P35908		1460.8		0	0.000187382				High	4.01536	0	0
	NLDLDSIIAEVK	1	11	4	P13647;P04259;P02538;P35908		1329.73		0	6.12909e-05				High	3.95875	0	0
	VLYDAEISQIHQSVTDTNVILSMDNSR	1	1	1	P35908		3048.49		0	0.000114623				High	3.84238	0	0
	GFSSGSAVVSGGSR	1	3	1	P35908		1254.61		0	0.000308971				High	3.16596	0	0
	TSQNSELNNMQDLVEDYKK	1	1	1	P35908	M10(Oxidation)	2272.04		0	0.000390565				High	2.87834	0	1
	VLYDAEISQIHQSVTDTNVILSMDNSR	1	1	1	P35908	M23(Oxidation)	3064.49		0.000229	0.000986864				High	4.20111	0	0
	NKLNDLEEALQQAK	2	1	1	P35908		1613.85		0.000229	0.000609729				High	3.92648	0	1
	TAAENDFVTLK	1	2	1	P35908		1208.62		0.000229	0.00142349				High	2.84151	0	0
	NVQDAIADAEQR	2	1	1	P35908		1329.64		0.000229	0.00103651				High	2.77576	0	0
	LALDVEIATYR	1	30	4	P13647;P04259;P02538;P35908		1263.7		0.000583	0.00453667				High	2.65132	0	0
	YEELQVTVGR	1	1	1	P35908		1193.62		0.001084	0.0129415				High	2.59122	0	0
	IEISELNR	1	3	2	P04264;P35908		973.533		0.001756	0.0163411				High	2.72039	0	0
	AQYEEIAQR	1	6	3	P04259;P02538;P35908		1107.54		0.003888	0.0420392				High	2.42168	0	0
	TAAENDFVTLKK	2	2	1	P35908		1336.71		0.003888	0.038517				Medium	2.31242	0	1
	DVDNAYMIK	1	1	1	P35908	M7(Oxidation)	1084.5		0.006331	0.0646226				High	1.96049	0	0
	YLDGLTAER	1	1	1	P35908		1037.53		0.007963	0.0843923				High	2.26672	0	0
	FASFIDK	1	66	5	P13647;P04259;P02538;Q3SY84;P35908		827.43		0.018721	0.255625				Medium	1.98986	0	0
	VDPEIQNVK	1	4	1	P35908		1041.56		0.123356	1				Low	1.68644	0	0
	SLVGLGGTK	1	2	1	P35908		831.494							Low	1.79504	0	0
	STSSFSCLSR	1	1	1	P35908	C7(Carbamidomethyl)	1131.51							Low	1.2818	0	0
P22137	Clathrin heavy chain OS=Saccharomyces cerevisiae (strain ATCC 204508 / S288c) GN=CHC1 PE=1 SV=1 - [CLH_YEAST]	56.2	2	64	64	197	protein binding; structural molecule activity	cytoplasm; Golgi; membrane	transport	Pf00637	2963.14	54.33	63	99	343.743	55.35	62	98	1653	187.117	5.23682
	Sequence	# PSMs	# Proteins	# Protein Groups	Protein Group Accessions	Modifications	MH+ [Da]	PhosphoRS Site Probabilities	q-Value	PEP	A2	IonScore A2	Exp Value A2	A6	XCorr A6	Probability A6	# Missed Cleavages
	ALMDNNIQANIQTVVQVATK	4	1	1	P22137		2171.15		0	1.38712e-10	High	96.95	9.68816e-10	High	4.58753	0	0
	WLSETTLGFVTAR	2	1	1	P22137		1480.78		0	3.23489e-08	High	92.01	4.81572e-09	High	3.20129	0	0
	HANLNNTQIINFVANK	4	1	1	P22137		1810.96		0	2.36319e-09	High	83.7	2.36752e-08	High	5.13342	0	0
	VISCLAELQQFEK	4	1	1	P22137	C4(Carbamidomethyl)	1564.81		0	1.52383e-08	High	81.79	4.53618e-08	High	4.79743	0	0
	QFESLLLQNDYQNAAK	4	1	1	P22137		1881.93		0	2.1211e-08	High	81.69	5.79383e-08	High	4.68222	0	0
	LFEDYNATEGLYYYLASLVNLTEDKDVVYK	4	1	1	P22137		3548.74		0	3.73175e-09	High	80.89	9.65425e-08	High	4.82911	0	1
	AEDPSNYENVIDIAEQAGK	4	1	1	P22137		2062.96		0	3.1482e-10	High	80.74	7.84301e-08	High	5.43589	0	0
	ALMDNNIQANIQTVVQVATK	4	1	1	P22137	M3(Oxidation)	2187.14		0	4.8136e-08	High	80.31	5.49354e-08	High	4.62664	0	0
	ASEFAVSLLQNPETASQIDIEK	4	1	1	P22137		2390.21		0	6.89356e-09	High	80.28	8.95372e-08	High	4.59958	0	0
	ILLPFLEQSLSQGIQDQAVYNALAK	10	1	1	P22137		2759.5		0	7.44193e-07	High	78.46	2.99378e-08	High	6.56788	0	0
	ANGTIVQIFNLETK	2	1	1	P22137		1547.85		0	9.39979e-08	High	77.22	4.8366e-08	High	4.28845	0	0
	INTPELWSQIGTAQLDGLR	4	1	1	P22137		2112.11		0	1.4067e-09	High	75.31	1.47221e-07	High	5.23939	0	0
	VVEALLTYFVETGNR	2	1	1	P22137		1710.91		0	2.41999e-07	High	74.89	1.9136e-07	High	4.28229	0	0
	NNSVVNQAYHDLMIEEEDYK	4	1	1	P22137		2411.09		0	2.84028e-07	High	74.07	4.7009e-07	High	4.42415	0	0
	LASTLVYLGDYQAAVDTAR	4	1	1	P22137		2027.05		0	3.75958e-08	High	72.29	3.33464e-07	High	4.68503	0	0
	ETTDIFFPPDATNDFPIAVQVSEK	8	1	1	P22137		2681.3		0	1.37468e-06	High	71.32	6.45666e-07	High	4.89241	0	0
	IDGALILAYAELNK	4	1	1	P22137		1503.84		0	5.40119e-07	High	68.51	4.22787e-07	High	4.5931	0	0
	STTFESDHFVTVR	4	1	1	P22137		1525.73		0	1.01259e-06	High	68.11	1.26711e-06	High	3.32938	0	0
	VLIEDIMSLDR	2	1	1	P22137		1303.69		0	4.12305e-07	High	66.4	1.22561e-06	High	3.73612	0	0
	FIETYVQQVNPSK	2	1	1	P22137		1552.8		0	5.44819e-08	High	65.93	1.42951e-06	High	4.19825	0	0
	SILTSNVFDGNVNAKPQLLTLR	4	1	1	P22137		2400.32		0	6.56451e-07	High	64.06	5.69335e-07	High	3.7983	0	0
	ENDQYDTLDVGHYCEK	4	1	1	P22137	C14(Carbamidomethyl)	1985.82		0	1.6741e-07	High	63.28	3.90012e-06	High	5.15535	0	0
	IILEPSPFNENVALQGLLLLSAIK	6	1	1	P22137		2592.52		0	0.00011107	High	62.32	5.8475e-07	High	5.12758	0	0
	IHEIENLLAGSNVANLDHVGDK	3	1	1	P22137		2358.21		0	1.22442e-11	High	61.38	4.91251e-06	High	4.97246	0	0
	IIEIDHDASLPSQYQK	4	1	1	P22137		1856.94		0	5.45734e-06	High	60.97	4.47907e-06	High	3.61614	0	0
	DGTNSVAIVDLAK	2	1	1	P22137		1302.69		0	1.16402e-06	High	59.93	4.87799e-06	High	3.36634	0	0
	VSNLEIYYK	2	1	1	P22137		1128.59		0	9.98325e-05	High	58.28	6.31523e-06	High	3.2013	0	0
	SFTLDEPVIFWR	2	1	1	P22137		1509.78		0	1.17557e-06	High	55.88	1.79467e-05	High	3.56907	0	0
	LSNVALALIVATR	4	1	1	P22137		1340.83		0	3.53221e-07	High	55.38	6.51902e-06	High	4.1141	0	0
	LNVEQSLACLK	2	1	1	P22137	C9(Carbamidomethyl)	1274.68		0	0.000165633	High	54.06	2.35587e-05	High	3.32971	0	0
	DANLEDQLPLVIVCDR	4	1	1	P22137	C14(Carbamidomethyl)	1869.94		0	9.61247e-07	High	53.97	3.64789e-05	High	4.27186	0	0
	DAIETAAISQDPK	2	1	1	P22137		1358.68		0	1.15349e-06	High	50.82	5.87839e-05	High	3.71054	0	0
	VLIEDIMSLDR	2	1	1	P22137	M7(Oxidation)	1319.69		0	1.78078e-05	High	48.82	8.33247e-05	High	2.85527	0	0
	IADLFFSQNHIQQGTSLLLDALK	2	1	1	P22137		2572.38		0	2.2978e-07	High	47.43	4.69865e-05	High	4.843	0	0
	AASYADKINTPELWSQIGTAQLDGLR	2	1	1	P22137		2818.43		0	5.59906e-06	High	45.98	0.000246039	High	5.4182	0	1
	LELIELLEK	2	1	1	P22137		1099.66		0	0.000926436	High	45.47	8.08807e-05	High	3.06227	0	0
	YEELIPFLLMAR	4	1	1	P22137		1494.81		0	2.6754e-05	High	45.06	0.000204287	High	3.25934	0	0
	CVVHTNALPIDWLVGYFGK	2	1	1	P22137	C1(Carbamidomethyl)	2189.12		0	4.15062e-06	High	44.41	0.000289794	High	3.57833	0	0
	IYIDSNNSPEK	2	1	1	P22137		1279.62		0	0.000362422	High	42.94	0.00032014	High	3.13864	0	0
	YESNGYFEELISLFEAGLGLER	2	1	1	P22137		2536.24		0	3.56788e-06	High	42.6	0.000629224	High	3.95924	0	0
	FSDLIGPSTLIK	2	1	1	P22137		1290.73		0	0.00133108	High	41.58	0.000222408	High	2.83742	0	0
	ITAESVFTAAPYNHENGIACINK	2	1	1	P22137	C20(Carbamidomethyl)	2520.22		0	4.04071e-06	High	41.53	0.000731195	High	3.19717	0	0
	NIQAPPGAISPILLYFSTLLDK	2	1	1	P22137		2371.33		0	6.80603e-06	High	40.82	0.00013661	High	3.72642	0	0
	LCYSAVSNYSK	2	1	1	P22137	C2(Carbamidomethyl)	1291.6		0	0.000175152	High	40.68	0.000564344	High	3.10439	0	0
	SDLDLWNK	2	1	1	P22137		990.49		0	0.0078128	High	34.31	0.00129738	Medium	2.75757	0	0
	LDNYDADEIAPLCIEHDLK	2	1	1	P22137	C13(Carbamidomethyl)	2244.05		0	2.2825e-05	High	32.72	0.0057733	High	4.37975	0	0
	YGIIYLLTK	2	1	1	P22137		1083.65		0	0.00201422	High	30.88	0.00146985	High	2.41615	0	0
	IPDAIESYIK	4	2	1	P22137		1148.62		0	0.00941751	High	28.63	0.00781403	High	2.03076	0	0
	NMGGDSAIMHPSQMVISVR	2	1	1	P22137		2029.96		0	4.06925e-05	High	28.32	0.0144287	High	2.63535	0	0
	DPYLAYIAYEK	2	1	1	P22137		1345.67		0	0.000468125	High	27.93	0.0110329	High	2.68798	0	0
	YEELIPFLLMAR	2	1	1	P22137	M10(Oxidation)	1510.8		0	0.000589113	High	27.72	0.00980456	High	3.0903	0	0
	GGLPGADDLFQK	2	1	1	P22137		1217.62		0	0.00326446	High	27.26	0.0104302	Medium	2.28559	0	0
	FDQLGLASR	2	1	1	P22137		1006.53		0	0.000783491	High	26.1	0.00945063	High	2.14627	0	0
	ALENYTDIK	2	1	1	P22137		1066.54		0	0.00509145	High	26.09	0.0143932	High	2.42174	0	0
	LVNDACIEK	2	1	1	P22137	C6(Carbamidomethyl)	1061.53		0	0.0072082	High	22.53	0.0354629	High	2.31146	0	0
	LNKEETIELARPVLQQDR	4	1	1	P22137		2152.17		0	0.00045162	High	21.25	0.0187474	High	2.90054	0	1
	SDNLPLIKPFLINVLPK	2	1	1	P22137		1921.15		0	0.00047222	High	20.43	0.00903587	High	2.42976	0	0
	RDPYLAYIAYEK	2	1	1	P22137		1501.77		0	0.00218663	High	18.47	0.0945849	High	3.02481	0	1
	FLKENDQYDTLDVGHYCEK	2	1	1	P22137	C17(Carbamidomethyl)	2374.06		0	0.000170417	High	16.69	0.225004	High	2.53116	0	1
	ITAESVFTAAPYNHENGIACINKK	2	1	1	P22137	C20(Carbamidomethyl)	2648.31		0	0.000371833	High	14.63	0.334019	High	2.84202	0	1
	SLSILKEEK	2	1	1	P22137		1046.61		0.000707	0.0241836	High	23.71	0.0110656	Medium	2.10239	0	1
	AINFYVK	2	1	1	P22137		854.477		0.000828	0.0273031	High	25.1	0.00664414	Medium	2.17355	0	0
	DLDHAYFK	1	1	1	P22137		1008.48		0.003113	0.0985448	High	16.06	0.121394				0
	IQLFSK	2	1	1	P22137		735.44		0.003603	0.111168	High	19.39	0.0356748				0
	YEPDKTFEHLK	5	1	1	P22137		1406.69		0.005545	0.162191	High	17.03	0.150596	Medium	2.12197	0	1
	KIGALLYR	3	1	1	P22137		933.589		0.012626	0.294715	Medium	11.12	0.077085	Low	1.69325	0	1
	AVEQAHLWSELVFLYAHYDEWDNAALTLIEK	1	1	1	P22137		3674.83		0.01282	0.144113				Medium	3.68928	0	0
Q03690	Clustered mitochondria protein 1 OS=Saccharomyces cerevisiae (strain ATCC 204508 / S288c) GN=CLU1 PE=1 SV=1 - [CLU_YEAST]	54.66	5	51	54	146	protein binding	cytoplasm	cell organization and biogenesis; metabolic process	Pf12807	2025.46	50.74	50	70	231.799	54.11	53	76	1277	145.076	6.39209
	Sequence	# PSMs	# Proteins	# Protein Groups	Protein Group Accessions	Modifications	MH+ [Da]	PhosphoRS Site Probabilities	q-Value	PEP	A2	IonScore A2	Exp Value A2	A6	XCorr A6	Probability A6	# Missed Cleavages
	DANTGEEVTEDFVNDINVK	4	1	1	Q03690		2108.96		0	1.62246e-10	High	106.08	3.15653e-10	High	5.75994	0	0
	FVEPPTTFSLSDLTIIPR	4	1	1	Q03690		2033.1		0	3.62107e-09	High	90.12	3.79371e-09	High	4.61184	0	0
	LAIEVLGQLSSYVVELEGK	4	1	1	Q03690		2047.13		0	2.67072e-09	High	89.03	3.12565e-09	High	5.26321	0	0
	DNIFYSYVSDVSGNYEGK	4	1	1	Q03690		2056.91		0	1.40464e-08	High	76.72	2.24519e-07	High	5.37411	0	0
	TIEGDSQLSDEMSIK	2	1	1	Q03690	M12(Oxidation)	1668.77		0	1.8619e-07	High	72.36	5.31399e-07	High	3.94013	0	0
	IQTVLDVLAMIPSSK	4	1	1	Q03690		1614.92		0	1.24091e-08	High	70.65	2.45383e-07	High	4.08481	0	0
	DFIGFAQETSDGLSEFAISTGSSFSSLPLGPIK	2	1	1	Q03690		3405.67		0	5.73757e-08	High	70.57	7.10371e-07	High	4.55672	0	0
	IQTVLDVLAMIPSSK	6	1	1	Q03690	M10(Oxidation)	1630.91		0	1.19046e-07	High	69.51	3.63817e-07	High	4.2879	0	0
	YILDLANTYPLDINFAR	2	1	1	Q03690		2012.05		0	7.27261e-08	High	69.06	7.38783e-07	High	4.33314	0	0
	SVDELLTFIEGDSSNSK	4	1	1	Q03690		1840.89		0	1.14477e-08	High	67.08	1.75317e-06	High	4.72094	0	0
	TIEGDSQLSDEMSIK	2	1	1	Q03690		1652.77		0	1.09139e-08	High	66.76	1.81342e-06	High	3.78225	0	0
	VNGTELAFSSQSK	2	1	1	Q03690		1367.68		0	1.97817e-07	High	66.12	1.47828e-06	High	3.10153	0	0
	ALTNLAILEFSNESPYNATVVYNR	4	1	1	Q03690		2699.37		0	1.5198e-05	High	64.68	3.01261e-06	High	5.64781	0	0
	ILAQTPVPGLLATMGNK	4	1	1	Q03690	M14(Oxidation)	1739.98		0	1.87131e-06	High	63.6	9.82161e-07	High	4.35025	0	0
	GGDEAAIAASNQDLK	4	1	1	Q03690		1459.7		0	1.47902e-05	High	63.26	4.41379e-06	High	4.27531	0	0
	YLLTTVVEFAGR	2	1	1	Q03690		1368.76		0	2.12791e-07	High	59.7	6.00051e-06	High	3.34088	0	0
	ELDSQIVHYEQNLK	4	1	1	Q03690		1715.86		0	1.41456e-05	High	59.61	7.65769e-06	High	3.55923	0	0
	QWVNGLSSLIMDLK	2	1	1	Q03690		1603.85		0	4.45687e-05	High	55.36	1.33893e-05	High	3.79201	0	0
	VSGIDSFEMMR	2	1	1	Q03690		1271.58		0	4.44734e-06	High	52.92	3.82879e-05	High	2.9492	0	0
	FGIQLLNK	2	3	1	Q03690		932.557		0	0.000118201	High	52.88	1.72602e-05	High	2.54081	0	0
	KPTDGKPVVVAYDELVPLIK	4	1	1	Q03690		2181.26		0	4.80713e-08	High	49.19	1.32554e-05	High	4.72751	0	0
	SLSFAPYNPVPPFYR	2	1	1	Q03690		1754.89		0	0.00011403	High	47.69	0.00012596	High	2.98414	0	0
	EVIPSVIQDYLSGNLSTPYNGEHLADTLHK	2	1	1	Q03690		3310.66		0	5.31937e-07	High	47.35	0.000140819	High	4.17573	0	0
	DSLAYGYTESR	2	1	1	Q03690		1261.57		0	0.000211519	High	47.1	0.00012869	High	2.84839	0	0
	ALEHITVTQGIFTK	4	1	1	Q03690		1557.86		0	1.39454e-06	High	47.09	7.91507e-05	High	4.15522	0	0
	ILAQTPVPGLLATMGNK	4	1	1	Q03690		1723.98		0	6.61699e-06	High	46.94	3.54028e-05	High	3.90018	0	0
	LQTAALDTTPER	2	1	1	Q03690		1315.68		0	6.42358e-05	High	44.52	0.000215442	High	2.10613	0	0
	NNDISFEIGK	2	1	1	Q03690		1136.56		0	0.000173641	High	43.84	0.000132175	High	2.98835	0	0
	YLSLSAIYNK	2	1	1	Q03690		1171.64		0	0.00151967	High	43.72	0.000131632	High	2.56669	0	0
	LGNLFAALK	2	1	1	Q03690		946.572		0	4.10652e-05	High	42.92	0.000117416	High	2.9694	0	0
	LALYPEAIAFCR	2	1	1	Q03690	C11(Carbamidomethyl)	1423.74		0	0.000644808	High	42.16	0.000370962	High	2.25685	0	0
	ISELEIVSR	2	1	1	Q03690		1045.59		0	0.000934589	High	41.38	0.000262001	High	2.90085	0	0
	LLTSESNIITPCVR	2	1	1	Q03690	C12(Carbamidomethyl)	1602.85		0	0.00017123	High	39	0.000717587	High	3.34917	0	0
	ELTEDLKLNDEEIK	2	1	1	Q03690		1688.86		0	9.11226e-05	High	38.65	0.000852864	High	3.06538	0	1
	YGLDEGLGK	2	1	1	Q03690		951.479		0	7.97841e-05	High	33.88	0.00143241	High	1.96113	0	0
	QTLLRPELVEK	3	3	1	Q03690		1325.78		0	0.00225966	High	31.13	0.000770903	High	2.65695	0	0
	QNFDNIEETGNR	2	1	1	Q03690		1436.64		0	0.000144595	High	30.74	0.00607201	High	3.23238	0	0
	FNEMVHEVFSSFK	2	1	1	Q03690		1600.75		0	0.00055486	High	29.79	0.00771414	High	2.57384	0	0
	VSGIDSFEMMR	2	1	1	Q03690	M9(Oxidation); M10(Oxidation)	1303.57		0	0.000475873	High	28.77	0.00749978	High	2.67528	0	0
	DLTTSTLQDR	2	1	1	Q03690		1149.58		0	0.00252941	High	27.97	0.00614413	High	2.17205	0	0
	QLAQDQMSTTGSNSAGHK	2	1	1	Q03690		1860.85		0	6.52785e-05	High	27.22	0.0153633	High	3.2247	0	0
	SELLEAVSK	2	1	1	Q03690		975.537		0	0.00271951	High	25.69	0.00890254	High	2.3016	0	0
	NFNDEFQAIK	2	1	1	Q03690		1225.59		0	0.00113915	High	25.59	0.0222227	High	2.47259	0	0
	YLTNVGLK	2	1	1	Q03690		907.525		0	0.0028274	High	25.27	0.00564617	High	1.76907	0	0
	FISHVQAFEK	2	1	1	Q03690		1205.63		0	0.00105288	High	24.96	0.0130853	High	2.36059	0	0
	AVEQDNKEYEDWEK	4	1	1	Q03690		1782.79		0	0.00114195	High	22.01	0.0560261	High	3.5785	0	1
	QNFDNIEETGNRYPHR	2	1	1	Q03690		1989.92		0	0.00786503	High	21.94	0.0604549	High	1.64396	0	1
	TINILNR	2	1	1	Q03690		843.505		0.000288	0.0172972	High	22.54	0.0153226	Low	1.53052	0	0
	WWNNKVEK	3	1	1	Q03690		1103.56		0.000828	0.0309797	High	22.45	0.0381131	Low	2.38419	0	1
	VYELPK	2	1	1	Q03690		748.424		0.000963	0.0356118	High	10.74	0.430101	Low	1.09891	0	0
	GIVGFDK	2	1	1	Q03690		735.404		0.002611	0.0807341	High	11.05	0.333725	Medium	1.07167	0	0
	ELTEDLK	2	2	1	Q03690		847.44		0.004947	0.140162	High	20.89	0.0236264	Low	1.44193	0	0
	IIELSQK	1	1	1	Q03690		830.499		0.013442	0.319302	Medium	13.89	0.179661				0
	DQIFLK	2	1	1	Q03690		763.435		0.0144	0.329683	Medium	24.13	0.0156479	Low	1.74848	0	0
	IVYDADFDSVLEKK	1	1	1	Q03690		1641.84		0.033067	0.436426				Medium	1.5506	0	1
	NNDISFEIGKESK	1	1	1	Q03690		1480.73		0.084899	0.701349				Low	2.12104	0	1
	EIVGEKSELKLQLILKPYSAR	1	1	1	Q03690	Y18(Phospho); S19(Phospho)	2574.34	S(7): 11.0; Y(18): 94.5; S(19): 94.5						Low	1.93167	0	2
	KNTFKDVTDEEK	2	1	1	Q03690	T3(Phospho)	1533.69	T(3): 83.8; T(8): 16.2						Low	1.66355	0	2
Q08972	[NU+] prion formation protein 1 OS=Saccharomyces cerevisiae (strain ATCC 204508 / S288c) GN=NEW1 PE=1 SV=1 - [NEW1_YEAST]	53.18	2	49	52	135	catalytic activity; nucleotide binding	cytoplasm; mitochondrion; nucleus	metabolic process; transport	Pf00005; Pf00385	1420.35	52.17	48	67	164.724	51.25	51	68	1196	134.247	5.85889
	Sequence	# PSMs	# Proteins	# Protein Groups	Protein Group Accessions	Modifications	MH+ [Da]	PhosphoRS Site Probabilities	q-Value	PEP	A2	IonScore A2	Exp Value A2	A6	XCorr A6	Probability A6	# Missed Cleavages
	LQGEEGDLDLVSFIALDEELQSTSR	2	1	1	Q08972		2764.36		0	2.76725e-09	High	90.67	9.94164e-09	High	4.04715	0	0
	EEIAAALESVGFDEER	4	1	1	Q08972		1764.83		0	4.87459e-08	High	78.89	1.07171e-07	High	3.95453	0	0
	ADILLLDEPTNHLDVSNVK	4	1	1	Q08972		2106.11		0	2.77329e-07	High	75.92	1.48398e-07	High	5.43316	0	0
	IREDSANDLLELTFK	4	1	1	Q08972		1763.92		0	3.96691e-07	High	71.48	5.19186e-07	High	3.69976	0	1
	MAALSVVDR	2	1	1	Q08972		961.515		0	1.49705e-05	High	67.93	1.05497e-06	High	2.24907	0	0
	FEDGGNADAVGLK	2	1	1	Q08972		1292.61		0	6.70895e-07	High	65.95	2.42663e-06	High	3.45567	0	0
	ILTVDSNVNDWK	2	1	1	Q08972		1403.72		0	2.52142e-05	High	63.05	2.74975e-06	High	3.31793	0	0
	LIVDTLQDPSKVPESVK	4	1	1	Q08972		1868.04		0	2.4213e-06	High	62.67	1.24373e-06	High	4.84436	0	1
	ASNLAKPSVDDDDSPANIK	4	1	1	Q08972		1956.95		0	1.29358e-09	High	62.48	6.24255e-06	High	4.77139	0	0
	SLNLSSSSQEQLR	2	1	1	Q08972		1448.74		0	1.79492e-05	High	57.68	9.38345e-06	High	2.76339	0	0
	ALNVLKEDDEADKENK	4	1	1	Q08972		1830.91		0	4.83868e-07	High	54.81	3.23762e-05	High	5.15173	0	2
	DSLGALAVAIR	2	1	1	Q08972		1085.63		0	2.37929e-05	High	54.77	8.33566e-06	High	3.41603	0	0
	LSNLELTPISQFLSK	4	1	1	Q08972		1689.95		0	1.48752e-05	High	53.73	8.26104e-06	High	4.74036	0	0
	DVLVEHGFEK	4	1	1	Q08972		1172.6		0	0.000355246	High	51.73	3.82714e-05	High	2.36293	0	0
	TLLDYVSILDNLDLSPR	4	1	1	Q08972		1947.05		0	7.21443e-07	High	51.62	3.03007e-05	High	4.65193	0	0
	SYYTLTDSNAQMR	2	1	1	Q08972	M12(Oxidation)	1565.69		0	5.52184e-06	High	50.39	6.71873e-05	High	3.57268	0	0
	NEIESFIPLLLPGIQK	4	1	1	Q08972		1811.03		0	7.63052e-07	High	49.55	1.10655e-05	High	4.20358	0	0
	GSAQVDQSKFEDGGNADAVGLK	2	1	1	Q08972		2193.05		0	9.22801e-07	High	49.16	0.000134079	High	4.76711	0	1
	MAALSVVDR	2	1	1	Q08972	M1(Oxidation)	977.509		0	1.10691e-05	High	47.96	5.75841e-05	High	2.43194	0	0
	LEDFLTAVFGGSDSQR	2	1	1	Q08972		1741.84		0	6.48793e-07	High	45.41	0.000211489	High	3.27253	0	0
	TANQYLQWR	4	1	1	Q08972		1179.59		0	0.00102934	High	44.01	0.000333641	High	2.36803	0	0
	IPECQSITDCK	2	1	1	Q08972	C4(Carbamidomethyl); C10(Carbamidomethyl)	1350.61		0	7.91842e-05	High	42.33	0.000470756	High	3.37673	0	0
	DPNLVASPFGGYFK	2	1	1	Q08972		1511.76		0	8.99061e-05	High	41.9	0.000719904	High	3.23303	0	0
	DLNSFLDDQPKDPNLVASPFGGYFK	2	1	1	Q08972		2784.36		0	3.63129e-05	High	41.25	0.000806136	High	4.14208	0	1
	VVDTASLPEVR	2	1	1	Q08972		1185.65		0	2.62123e-05	High	40.97	0.000319934	High	2.6919	0	0
	EEIAAALESVGFDEERR	2	1	1	Q08972		1920.93		0	0.000345513	High	39.43	0.000906499	High	1.86356	0	1
	GTPKPVDTDDEED	4	1	1	Q08972	T8(Phospho)	1497.56	T(2): 0.0; T(8): 100.0	0	0.000411908	High	39.22	0.000311153	High	3.08997	0	0
	AIEAIVGR	2	1	1	Q08972		828.494		0	0.000183095	High	39.11	0.000282311	High	2.00272	0	0
	EGNSTGEKIEEWK	3	1	1	Q08972		1506.71		0	0.00792534	High	38.95	0.00122893	Low	2.45624	0	1
	LLTGELVPNEGK	2	1	1	Q08972		1269.71		0	0.000322064	High	34.52	0.000812321	High	2.66875	0	0
	DAVPVLTDVATDFKPELAK	2	1	1	Q08972		2029.09		0	3.09607e-05	High	32.84	0.00187199	High	2.99416	0	0
	YIEWLSSPK	2	1	1	Q08972		1122.58		0	0.00549745	High	30.16	0.00607212	High	2.39134	0	0
	AQTVGSLSGGWK	2	1	1	Q08972		1190.62		0	0.00197518	High	29.66	0.00556938	High	2.32573	0	0
	IVDVLSK	2	2	1	Q08972		773.477		0	0.00368819	High	28.73	0.00355014	Medium	1.53777	0	0
	GNLAAFVEQKPEAK	4	1	1	Q08972		1501.8		0	1.66797e-05	High	28.17	0.00762026	High	3.47047	0	0
	HFEDVGLDSEIANHTPLGSLSGGQLVK	2	1	1	Q08972		2820.43		0	0.000215607	High	27.37	0.0160328	Low	2.66351	0	0
	ERADEDEGIEIVNTDFSLAYGSR	1	1	1	Q08972		2586.19		0	0.00566672	High	24.85	0.0440273				1
	QTVIVVENLTR	2	1	1	Q08972		1271.73		0	9.68147e-05	High	23.71	0.0114912	High	2.26616	0	0
	LIIEEFGK	2	1	1	Q08972		948.54		0	0.0129064	High	21.92	0.0122111	Medium	1.76359	0	0
	SLSSVTFVAEVTEPSLSLLVPILNR	2	1	1	Q08972		2671.5		0	0.0045878	High	21.62	0.00687021	High	3.74367	0	0
	YNSWVPK	2	1	1	Q08972		893.452		0	0.0113853	High	19.01	0.0678256	Low	2.02877	0	0
	QDFIHNLR	2	1	1	Q08972		1042.54		0	0.00981694	High	17.2	0.0971785	High	1.79651	0	0
	DFLLDHLK	2	1	1	Q08972		1000.55		0	0.011799	High	15.88	0.0813412	Low	1.86477	0	0
	EIDIDDGR	2	1	1	Q08972		932.431		0.000828	0.0317203	High	24.38	0.0180553	Low	1.63884	0	0
	AIANGQLDGFPDKDTLR	4	1	1	Q08972		1830.94		0.000828	0.0273925	High	19.2	0.0901698	Low	1.81869	0	1
	YQFGDDR	2	1	1	Q08972		900.386		0.002107	0.0690045	High	15.79	0.0817263	Medium	1.47821	0	0
	ALFYQEK	2	1	1	Q08972		898.467		0.002611	0.0829879	High	13.55	0.165589	Low	1.5471	0	0
	FPPPGILTGVK	5	1	1	Q08972		1125.67		0.009188	0.222611	Medium	19.15	0.0206752	Low	1.40493	0	0
	KISEDEKEMMTK	4	1	1	Q08972	M10(Oxidation)	1484.7		0.014625	0.331142	Medium	18.72	0.091308	Low	2.21523	0	2
	ELIPSVITK	1	1	1	Q08972		999.609		0.01663	0.222992				Medium	1.46807	0	0
	LIVDTLQDPSK	1	1	1	Q08972		1228.68							Low	1.70729	0	0
	DLNSFLDDQPK	1	1	1	Q08972		1291.61							Low	1.0872	0	0
	ESRKISEDEK	1	1	1	Q08972		1220.62							Low	1.00435	0	2
P25694	Cell division control protein 48 OS=Saccharomyces cerevisiae (strain ATCC 204508 / S288c) GN=CDC48 PE=1 SV=3 - [CDC48_YEAST]	52.81	20	28	31	107	catalytic activity; nucleotide binding; protein binding; RNA binding	cytoplasm; cytosol; endoplasmic reticulum; membrane; mitochondrion; nucleus; ribosome	cell communication; cell organization and biogenesis; metabolic process; regulation of biological process; response to stimulus; transport	Pf00004; Pf00910; Pf01057; Pf01078; Pf02359; Pf02933; Pf05496; Pf06068; Pf07728	1414.57	49.58	28	52	171.582	50.9	30	55	835	91.9387	4.94482
	Sequence	# PSMs	# Proteins	# Protein Groups	Protein Group Accessions	Modifications	MH+ [Da]	PhosphoRS Site Probabilities	q-Value	PEP	A2	IonScore A2	Exp Value A2	A6	XCorr A6	Probability A6	# Missed Cleavages
	DTVLIVLIDDELEDGACR	4	1	1	P25694	C17(Carbamidomethyl)	2046.01		0	1.28126e-10	High	104.44	3.95724e-10	High	5.4804	0	0
	ATQGFSGADLLYIVQR	4	1	1	P25694		1738.91		0	3.90468e-05	High	93.2	2.41708e-09	High	4.28137	0	0
	LADDVDLEALAAETHGYVGADIASLCSEAAMQQIR	4	1	1	P25694	C26(Carbamidomethyl); M31(Oxidation)	3719.75		0	2.07163e-10	High	74.97	3.62999e-07	High	5.74783	0	0
	VEGEDVEMTDEGAK	2	1	1	P25694	M8(Oxidation)	1524.64		0	1.79606e-07	High	72.93	2.67399e-07	High	4.10856	0	0
	FALGNSNPSALR	2	1	1	P25694		1246.66		0	3.49444e-08	High	72.76	2.62183e-07	High	3.56788	0	0
	GPELLSMWYGESESNIR	2	1	1	P25694		1967.91		0	1.13476e-08	High	70.07	8.8561e-07	High	4.7492	0	0
	VVNQLLTEMDGMNAK	4	1	1	P25694	M9(Oxidation); M12(Oxidation)	1694.81		0	1.97035e-07	High	69.14	1.17023e-06	High	4.92418	0	0
	VVSQLLTLMDGMK	4	3	1	P25694		1434.77		0	1.92012e-07	High	68.32	8.61303e-07	High	3.61664	0	0
	LADDVDLEALAAETHGYVGADIASLCSEAAMQQIR	4	1	1	P25694	C26(Carbamidomethyl)	3703.75		0	3.15561e-07	High	64.46	4.29716e-06	High	5.77352	0	0
	AVANETGAFFFLINGPEVMSK	4	1	1	P25694		2242.12		0	1.69879e-07	High	62.19	6.16028e-06	High	4.29746	0	0
	AVATEVSANFISVK	4	1	1	P25694		1435.78		0	5.67132e-06	High	56.27	9.08784e-06	High	4.23466	0	0
	AAAPTVVFLDELDSIAK	4	1	1	P25694		1759.95		0	1.17496e-07	High	56.04	1.10754e-05	High	4.78334	0	0
	TPLEPGLELTAIAK	2	1	1	P25694		1452.83		0	5.59431e-07	High	55.74	5.73375e-06	High	3.16695	0	0
	VVDVEPEEYAVVAQDTIIHWEGEPINR	2	1	1	P25694		3107.53		0	4.87258e-07	High	53.77	5.01612e-05	High	3.76605	0	0
	VVNQLLTEMDGMNAK	2	1	1	P25694		1662.82		0	1.02146e-05	High	52.44	5.5591e-05	High	4.04357	0	0
	VEGEDVEMTDEGAK	2	1	1	P25694		1508.64		0	4.51794e-06	High	51.57	8.15053e-05	High	3.03548	0	0
	NAPAIIFIDEIDSIAPK	8	1	1	P25694		1826.99		0	4.4746e-06	High	50.08	3.92699e-05	High	4.49213	0	0
	GPELLSMWYGESESNIR	2	1	1	P25694	M7(Oxidation)	1983.92		0	2.19569e-07	High	40.6	0.000944995	High	3.36035	0	0
	LSILNAQLR	2	1	1	P25694		1027.63		0	0.000164924	High	40.04	0.000148625	High	2.76754	0	0
	KTPLEPGLELTAIAK	4	1	1	P25694		1580.93		0	9.51035e-05	High	39.03	0.000125026	High	3.40863	0	1
	VVSQLLTLMDGMK	2	3	1	P25694	M9(Oxidation); M12(Oxidation)	1466.76		0	1.37155e-05	High	38.03	0.00119623	High	2.82726	0	0
	LDQLIYVPLPDENAR	4	1	1	P25694		1755.93		0	0.000557148	High	36.86	0.00103031	High	2.79351	0	0
	LGDLVTIHPCPDIK	4	1	1	P25694	C10(Carbamidomethyl)	1577.84		0	6.07391e-05	High	33.96	0.00176788	High	3.15347	0	0
	AVANETGAFFFLINGPEVMSK	2	1	1	P25694	M19(Oxidation)	2258.12		0	9.58367e-06	High	33.92	0.0036293	High	3.69379	0	0
	NVFVIGATNRPDQIDPAILRPGR	3	1	1	P25694		2519.39		0	8.27216e-05	High	33.72	0.000806777	High	3.79887	0	0
	GEEHKPLLDASGVDPR	2	1	1	P25694		1719.87		0	0.0014925	High	32.76	0.00386654				0
	EEDKTATAILR	4	1	1	P25694		1246.67		0	0.00672136	High	31.98	0.00282072	High	2.33252	0	1
	SNVVVIAATNRPNSIDPALR	2	1	1	P25694		2107.17		0	0.000532105	High	29.02	0.00250628	High	2.77273	0	0
	EVDIGIPDATGR	2	6	1	P25694		1242.63		0	0.000311955	High	26.29	0.0151551	High	2.81713	0	0
	GVLFYGPPGTGK	2	2	1	P25694		1192.64		0	0.00321598	High	20.29	0.0593983	High	2.11149	0	0
	EVKVEGEDVEMTDEGAK	2	1	1	P25694	M11(Oxidation)	1880.84		0	0.00708739	High	19.46	0.123998	High	2.46387	0	1
	GVLMYGPPGTGK	2	10	1	P25694	M4(Oxidation)	1192.6		0	0.00396795	High	18.49	0.0714976	High	2.57906	0	0
	AIGIKPPR	2	2	1	P25694		851.546		0.001229	0.0397303	High	19.18	0.0120495	Low	1.46194	0	0
	EMVELPLR	2	11	1	P25694		986.536		0.00149	0.0485153	High	23.33	0.0174193	Medium	1.69758	0	0
	GVLMYGPPGTGK	2	10	1	P25694		1176.61		0.001731	0.0576675	High	19.47	0.0813453	High	2.57015	0	0
	ETVEYPVLHPDQYTK	1	1	1	P25694		1818.89		0.050911	0.554203				Low	1.95357	0	0
	ARSNVVVIAATNRPNSIDPALR	2	1	1	P25694	S3(Phospho); T11(Phospho)	2494.23	S(3): 99.4; T(11): 73.5; S(16): 27.1	0.159735	1				Low	2.10656	0	1
	DKTNGEVERR	1	1	1	P25694		1203.6							Low	1.24489	0	2
P08518	DNA-directed RNA polymerase II subunit RPB2 OS=Saccharomyces cerevisiae (strain ATCC 204508 / S288c) GN=RPB2 PE=1 SV=2 - [RPB2_YEAST]	51.96	13	49	54	200	catalytic activity; DNA binding; metal ion binding; protein binding	cytoplasm; mitochondrion; nucleus; organelle lumen	metabolic process	Pf00562; Pf04560; Pf04561; Pf04563; Pf04565; Pf04566; Pf04567	2309.61	49.84	49	97	293.59	51.96	54	103	1224	138.663	6.52197
	Sequence	# PSMs	# Proteins	# Protein Groups	Protein Group Accessions	Modifications	MH+ [Da]	PhosphoRS Site Probabilities	q-Value	PEP	A2	IonScore A2	Exp Value A2	A6	XCorr A6	Probability A6	# Missed Cleavages
	HGTYDKLDDDGLIAPGVR	6	1	1	P08518		1941.97		0	1.16013e-09	High	104.58	3.16987e-10	High	5.77919	0	1
	VAALSGNEGDASPFTDITVEGISK	4	2	1	P08518		2378.17		0	8.5652e-11	High	94.77	2.36733e-09	High	6.30937	0	0
	ECPFDMGGYFIINGSEK	2	3	1	P08518	C2(Carbamidomethyl)	1963.87		0	1.1437e-09	High	94	2.90618e-09	High	4.13532	0	0
	LDLAGPLLAQLFK	6	3	1	P08518		1398.84		0	1.18855e-08	High	82.34	5.82063e-09	High	4.52188	0	0
	STENGIVDQVLVTTNQDGLK	4	1	1	P08518		2131.09		0	6.90712e-09	High	78.76	8.781e-08	High	5.11644	0	0
	ELPAGQNAIVAIACYSGYNQEDSMIMNQSSIDR	2	3	1	P08518	C14(Carbamidomethyl); M24(Oxidation); M26(Oxidation)	3677.64		0	1.63655e-08	High	77.92	2.72019e-07	High	7.04266	0	0
	NCYLSEATESDLYK	4	1	1	P08518	C2(Carbamidomethyl)	1692.74		0	3.7228e-08	High	71.71	6.44174e-07	High	3.67567	0	0
	NLTYSSGLFVDVK	2	1	1	P08518		1442.76		0	1.11083e-05	High	67.43	1.00298e-06	High	3.6652	0	0
	QAMGVFLTNYNVR	4	2	1	P08518		1512.77		0	6.49656e-07	High	67.28	1.41237e-06	High	3.48565	0	0
	LLFQELMAMNITPR	4	2	1	P08518		1676.89		0	5.34198e-06	High	64.52	1.69528e-06	High	4.50466	0	0
	YELIAEESEDDSESGK	2	1	1	P08518		1800.77		0	1.20843e-07	High	63.14	3.59113e-06	High	4.85999	0	0
	ECPFDMGGYFIINGSEK	2	3	1	P08518	C2(Carbamidomethyl); M6(Oxidation)	1979.84		0	1.12781e-08	High	63.07	3.60017e-06	High	3.50646	0	0
	ELPAGQNAIVAIACYSGYNQEDSMIMNQSSIDR	2	3	1	P08518	C14(Carbamidomethyl)	3645.67		0	1.03716e-08	High	61.88	8.88629e-06	High	6.52597	0	0
	LLFQELMAMNITPR	8	2	1	P08518	M7(Oxidation)	1692.88		0	6.92549e-08	High	57.26	9.77245e-06	High	4.10873	0	0
	TVEEAHDFNMK	4	1	1	P08518		1320.59		0	2.40137e-06	High	56.38	1.58799e-05	High	2.93627	0	0
	AGVSQVLNR	2	10	1	P08518		943.533		0	5.9903e-05	High	54.63	9.6418e-06	High	3.00398	0	0
	DCMIAHGAASFLK	4	1	1	P08518	C2(Carbamidomethyl); M3(Oxidation)	1436.67		0	2.41948e-07	High	54.11	2.27068e-05	High	3.87018	0	0
	VHICGICGLMTVIAK	4	1	1	P08518	C4(Carbamidomethyl); C7(Carbamidomethyl)	1671.88		0	1.16534e-06	High	54.05	2.00711e-05	High	4.16486	0	0
	YALATGNWGEQK	2	3	1	P08518		1337.65		0	9.00337e-06	High	52.28	4.76207e-05	High	3.14374	0	0
	YTYSSTLSHLR	4	4	1	P08518		1327.67		0	0.000534871	High	51.76	5.16775e-05	High	2.62463	0	0
	VSGEDVIIGK	2	3	1	P08518		1016.56		0	2.26648e-05	High	51.55	2.2045e-05	High	2.90021	0	0
	YGMSITETFEKPQR	4	2	1	P08518	M3(Oxidation)	1702.81		0	8.48302e-06	High	49.97	8.45823e-05	High	3.52775	0	0
	DCMIAHGAASFLK	4	1	1	P08518	C2(Carbamidomethyl)	1420.67		0	3.78065e-07	High	49.17	0.00010048	High	3.06228	0	0
	KAAPSPISHVAEIR	2	3	1	P08518		1475.83		0	3.17856e-05	High	48.51	5.1439e-05	High	5.07079	0	1
	IYVTKPMVNESDGVTHALYPQEAR	4	2	1	P08518		2718.36		0	2.34238e-06	High	47.19	0.000173797	High	4.92992	0	0
	IYVTKPMVNESDGVTHALYPQEAR	2	2	1	P08518	M7(Oxidation)	2734.35		0	3.55525e-08	High	46.95	0.000176607	High	5.42935	0	0
	MDTMANILYYPQKPLGTTR	8	3	1	P08518	M4(Oxidation)	2229.11		0	3.28659e-07	High	46.89	0.000178041	High	3.60488	0	0
	AAPSPISHVAEIR	4	3	1	P08518		1347.74		0	1.57707e-05	High	46.46	0.000103934	High	2.4927	0	0
	VYRPLFIVEDDESLGHK	4	1	1	P08518		2017.04		0	3.23771e-08	High	45.2	0.000182707	High	4.62321	0	0
	EFLPHITQLEGFESR	4	3	1	P08518		1802.91		0	2.23754e-05	High	44.55	0.00021922	High	3.67544	0	0
	QAMGVFLTNYNVR	2	2	1	P08518	M3(Oxidation)	1528.76		0	1.1976e-05	High	44.12	0.000257526	High	3.4688	0	0
	MDTMANILYYPQKPLGTTR	2	3	1	P08518	M1(Oxidation); M4(Oxidation)	2245.1		0	8.67853e-06	High	44.05	0.000362066	High	3.59851	0	0
	TTPISPDEEELGQR	4	1	1	P08518		1571.76		0	0.000315765	High	43.79	0.000300838	High	2.71108	0	0
	QDIPIVIIFR	2	3	1	P08518		1213.73		0	0.000268634	High	43.75	5.27121e-05	High	2.12702	0	0
	YYDEDPYGFEDESAPITAEDSWAVISAFFR	2	1	1	P08518		3490.54		0	7.60705e-05	High	43.07	0.000749624	High	3.22712	0	0
	LMEASDAFR	2	4	1	P08518		1039.49		0	0.000179099	High	42.3	0.000270868	High	2.22198	0	0
	FISTLQVK	2	3	1	P08518		935.557		0	8.47626e-05	High	42.24	8.65701e-05	High	2.73209	0	0
	LLFQELMAMNITPR	2	2	1	P08518	M7(Oxidation); M9(Oxidation)	1708.88		0	1.05921e-07	High	41.51	0.000462638	High	4.86603	0	0
	KYEISFGK	2	3	1	P08518		971.52		0	0.0045822	High	41.46	0.000178624	Medium	2.22085	0	1
	MDTMANILYYPQKPLGTTR	4	3	1	P08518		2213.11		0	2.6143e-06	High	41.31	0.00058059	High	2.89758	0	0
	GTIGITYR	2	3	1	P08518		880.492		0	0.00238345	High	39.51	0.00049815	Medium	1.96346	0	0
	VHICGICGLMTVIAK	2	1	1	P08518	C4(Carbamidomethyl); C7(Carbamidomethyl); M10(Oxidation)	1687.87		0	5.74262e-07	High	39.09	0.000628883	High	3.31495	0	0
	MTVAHLIECLLSK	2	4	1	P08518	M1(Oxidation); C9(Carbamidomethyl)	1530.8		0	1.24365e-05	High	38.27	0.000774468	High	3.98487	0	0
	YGMSITETFEKPQR	2	2	1	P08518		1686.82		0	0.0016594	High	36.39	0.00175655	High	3.11077	0	0
	GFEVMYNGHTGK	2	3	1	P08518		1339.61		0	0.000570712	High	35.21	0.00162702	High	3.06679	0	0
	SAGNIVQVFK	2	3	1	P08518		1062.59		0	0.000436448	High	34.93	0.00128546	High	2.83745	0	0
	TYEAIDVPGR	2	1	1	P08518		1120.56		0	0.000672506	High	34.64	0.00144294	High	2.96349	0	0
	GDINPEVSMIR	2	2	1	P08518		1230.62		0	0.00159483	High	34.32	0.00262578	High	2.61454	0	0
	LMEASDAFR	2	4	1	P08518	M2(Oxidation)	1055.48		0	0.00141142	High	34.17	0.00220124	High	2.03709	0	0
	IDIYQIHIPYAAK	4	2	1	P08518		1544.85		0	2.82693e-05	High	33.62	0.0019553	High	3.61471	0	0
	QLHNTHWGLVCPAETPEGQACGLVK	4	4	1	P08518	C11(Carbamidomethyl); C21(Carbamidomethyl)	2802.35		0	2.47787e-07	High	31.82	0.00762883	High	5.61453	0	0
	ETALDFIGR	2	3	1	P08518		1021.53		0	0.00345064	High	30.44	0.00429234	High	2.39123	0	0
	KGDINPEVSMIR	4	2	1	P08518	M10(Oxidation)	1374.71		0	0.00380945	High	28.97	0.00754253	High	3.16079	0	1
	ATLPYIK	4	4	1	P08518		805.482		0	0.00529832	High	26.7	0.00416903	High	1.64561	0	0
	ELKYELIAEESEDDSESGK	2	1	1	P08518		2170.99		0	6.16409e-05	High	25.95	0.0242663	High	3.68993	0	1
	RTYEAIDVPGR	4	1	1	P08518		1276.67		0	0.00340538	High	23.79	0.019638	High	2.60921	0	1
	LLLCALDR	2	3	1	P08518	C4(Carbamidomethyl)	973.55		0	0.0039389	High	23.55	0.0247279	High	2.82385	0	0
	GPMQVLTR	2	3	1	P08518		901.493		0.000707	0.0217649	High	35.64	0.00136449	Low	1.62556	0	0
	LPIMLR	2	8	1	P08518		742.464		0.000707	0.0220182	High	18.87	0.0369696	Medium	1.63306	0	0
	GFEVMYNGHTGK	2	3	1	P08518	M5(Oxidation)	1355.61		0.000828	0.0299798	High	11.14	0.607613				0
	LPIMLR	2	8	1	P08518	M4(Oxidation)	758.458		0.001229	0.0392344	High	25.27	0.0191672	Low	1.34064	0	0
	LLLCALDRK	4	3	1	P08518	C4(Carbamidomethyl)	1101.64		0.001731	0.0603379	High	20.55	0.0325988	Medium	2.5367	0	1
	LMETLR	2	2	1	P08518		762.418		0.014947	0.351036	Medium	13.95	0.189277	Low	1.319	0	0
	TTKIPQIGDKFASR	2	1	1	P08518	T1(Phospho)	1641.84	T(1): 50.0; T(2): 50.0; S(13): 0.0	0.724373	1				Low	1.61643	0	2
	LDDDGLIAPGVR	1	4	1	P08518		1240.66							Low	1.7053	0	0
	FISTLQVK	2	3	1	P08518	T4(Phospho)	1015.52	S(3): 11.1; T(4): 88.9						Low	1.64581	0	0
	LDDDGLIAPGVRVSGEDVIIGK	1	1	1	P08518		2238.18							Low	1.59174	0	1
	VFVNGVWHGVHR	1	2	1	P08518		1406.74							Low	1.42163	0	0
	YEISFGK	1	3	1	P08518		843.424							Low	1.22139	0	0
P35527	Keratin, type I cytoskeletal 9 OS=Homo sapiens GN=KRT9 PE=1 SV=3 - [K1C9_HUMAN]	51.85	2	24	26	49	structural molecule activity	cytoplasm; cytoskeleton	cell organization and biogenesis; development; reproduction	Pf00038					177.323	51.85	26	49	623	62.0268	5.23682
	Sequence	# PSMs	# Proteins	# Protein Groups	Protein Group Accessions	Modifications	MH+ [Da]	PhosphoRS Site Probabilities	q-Value	PEP	A2	IonScore A2	Exp Value A2	A6	XCorr A6	Probability A6	# Missed Cleavages
	GGSGGSHGGGSGFGGESGGSYGGGEEASGSGGGYGGGSGK	1	1	1	P35527		3223.29		0	5.42935e-09				High	7.10191	0	0
	KDIENQYETQITQIEHEVSSSGQEVQSSAK	2	1	1	P35527		3392.61		0	2.5364e-06				High	6.2589	0	1
	GGGGSFGYSYGGGSGGGFSASSLGGGFGGGSR	2	1	1	P35527		2705.16		0	0.000319673				High	6.06201	0	0
	HGVQELEIELQSQLSK	2	1	1	P35527		1837.97		0	5.23265e-07				High	5.9835	0	0
	DIENQYETQITQIEHEVSSSGQEVQSSAK	2	1	1	P35527		3264.51		0	7.80972e-08				High	5.92293	0	0
	NHKEEMSQLTGQNSGDVNVEINVAPGK	1	1	1	P35527		2895.4		0	8.51426e-05				High	5.58067	0	1
	SDLEMQYETLQEELMALK	4	1	1	P35527	M5(Oxidation)	2187.02		0	1.46948e-05				High	5.4253	0	0
	QEIECQNQEYSLLLSIK	2	1	1	P35527	C5(Carbamidomethyl)	2095.04		0	5.26379e-07				High	5.34105	0	0
	EIETYHNLLEGGQEDFESSGAGK	2	1	1	P35527		2510.13		0	2.27752e-08				High	5.3282	0	0
	LASYLDKVQALEEANNDLENK	2	1	1	P35527		2377.19		0	3.84559e-05				High	5.29598	0	1
	SDLEMQYETLQEELMALK	2	1	1	P35527		2171.03		0	4.38194e-06				High	5.20002	0	0
	VQALEEANNDLENK	2	1	1	P35527		1586.77		0	5.69205e-05				High	4.49633	0	0
	SDLEMQYETLQEELMALK	2	1	1	P35527	M5(Oxidation); M15(Oxidation)	2203.02		0	0.000114776				High	4.39028	0	0
	NYSPYYNTIDDLKDQIVDLTVGNNK	2	1	1	P35527		2902.42		0	0.000227773				High	4.37373	0	1
	QGVDADINGLR	1	1	1	P35527		1157.59		0	0.000469583				High	3.03644	0	0
	DQIVDLTVGNNK	1	1	1	P35527		1315.69		0.000229	0.00112953				High	3.58676	0	0
	NYSPYYNTIDDLK	1	1	1	P35527		1605.75		0.000229	0.000725497				High	2.68038	0	0
	SDLEMQYETLQEELMALKK	1	1	1	P35527	M5(Oxidation); M15(Oxidation)	2331.11		0.000583	0.00544232				High	2.61498	0	1
	FEMEQNLR	1	1	1	P35527	M3(Oxidation)	1082.49		0.000583	0.00425158				High	1.73234	0	0
	SDLEMQYETLQEELMALKK	1	1	1	P35527		2299.12		0.000928	0.00902951				High	2.29067	0	1
	QVLDNLTMEK	1	1	1	P35527		1190.61		0.001756	0.0164545				High	2.87798	0	0
	IKFEMEQNLR	2	1	1	P35527	M5(Oxidation)	1323.67		0.00253	0.024303				Medium	3.15188	0	1
	MTLDDFR	1	1	1	P35527		897.414		0.00253	0.0257349				High	1.93376	0	0
	QVLDNLTMEK	1	1	1	P35527	M8(Oxidation)	1206.61		0.00267	0.0302357				High	2.51608	0	0
	TLLDIDNTR	1	2	1	P35527		1060.57		0.00267	0.0297324				High	2.16575	0	0
	QFSSSYLSR	1	1	1	P35527		1074.52		0.002825	0.0319188				High	2.00785	0	0
	IQDWYDKK	2	1	1	P35527		1095.55		0.007369	0.0701774				High	2.10063	0	1
	MTLDDFR	1	1	1	P35527	M1(Oxidation)	913.41		0.008905	0.0999934				High	1.75754	0	0
	IKFEMEQNLR	2	1	1	P35527		1307.68		0.009017	0.102489				Medium	3.11004	0	1
	QEYEQLIAK	1	1	1	P35527		1121.58		0.009288	0.107386				High	1.96562	0	0
	LASYLDK	1	27	4	P13645;P02533;P08779;P35527		809.441		0.071584	0.648981				Low	1.75417	0	0
	IQDWYDK	1	1	1	P35527		967.453							Low	1.60717	0	0
P27692	Transcription elongation factor SPT5 OS=Saccharomyces cerevisiae (strain ATCC 204508 / S288c) GN=SPT5 PE=1 SV=1 - [SPT5_YEAST]	51.65	4	44	45	146	DNA binding; metal ion binding; protein binding; RNA binding	chromosome; cytoplasm; mitochondrion; nucleus; organelle lumen	cell organization and biogenesis; metabolic process; regulation of biological process; response to stimulus	Pf03439; Pf11942	1988.9	51.55	44	72	225.479	51.65	45	74	1063	115.58	5.24951
	Sequence	# PSMs	# Proteins	# Protein Groups	Protein Group Accessions	Modifications	MH+ [Da]	PhosphoRS Site Probabilities	q-Value	PEP	A2	IonScore A2	Exp Value A2	A6	XCorr A6	Probability A6	# Missed Cleavages
	GDLAMVDQISENNLEVMLK	4	2	1	P27692		2119.04		0	4.39796e-10	High	111.53	5.41366e-11	High	5.62079	0	0
	NMATGGIAAGAAATSSGLSGGMTPGWSSFDGGK	4	1	1	P27692	M2(Oxidation); M22(Oxidation)	3004.34		0	7.36267e-15	High	97.72	2.299e-09	High	6.22703	0	0
	SIDTTATSSEYALHDIVELSAK	4	1	1	P27692		2351.16		0	6.87012e-08	High	96.78	2.06746e-09	High	4.10158	0	0
	SAYGGASTWGGNNNNK	2	1	1	P27692		1597.7		0	8.76789e-10	High	89.54	8.22681e-09	High	4.16586	0	0
	EGFITHGDDEDDEASAPGAR	4	1	1	P27692		2088.88		0	1.93998e-08	High	86.86	1.66911e-08	High	5.2901	0	0
	DTVDSGNVTTTESTER	2	1	1	P27692		1711.76		0	8.10397e-09	High	81.84	5.00797e-08	High	4.10822	0	0
	LDYGKFDEIDPTTQQR	4	1	1	P27692		1925.92		0	1.5461e-08	High	75.97	1.93491e-07	High	5.33605	0	1
	KIVENAGVFVVNPSNVEAVASK	4	1	1	P27692		2271.24		0	2.10655e-08	High	74.32	1.16496e-07	High	5.40832	0	1
	NMATGGIAAGAAATSSGLSGGMTPGWSSFDGGK	2	1	1	P27692		2972.35		0	2.04779e-09	High	71.34	8.88762e-07	High	6.64853	0	0
	AAAQDGYVPQR	5	3	1	P27692		1175.58		0	3.12081e-07	High	70.03	7.05112e-07	High	3.20101	0	0
	SDDVALEEGSYVR	2	2	1	P27692		1439.67		0	1.0024e-06	High	63.06	4.99254e-06	High	3.82237	0	0
	FLLPSVDTATIWGVR	4	2	1	P27692		1674.93		0	5.96239e-07	High	61.53	2.4256e-06	High	4.10484	0	0
	SEPQQPEDNAETAATEQVSSSNGPATDDAQATLNTDSSEANEIVKK	2	1	1	P27692		4775.17		0	9.87484e-05	High	59.54	1.38966e-05	High	4.25097	0	1
	DGGASAWGNQDDGNR	2	1	1	P27692		1519.62		0	3.61194e-06	High	58.89	9.55502e-06	High	3.85957	0	0
	MGPSYVSAPR	2	2	1	P27692		1064.52		0	1.38242e-06	High	57.34	8.94832e-06	High	2.7733	0	0
	DENTSDKDTVDSGNVTTTESTER	2	1	1	P27692		2501.08		0	8.2289e-08	High	56.09	2.71871e-05	High	5.41669	0	1
	AESTSNIPPLDGEEK	4	1	1	P27692		1586.76		0	1.06711e-05	High	55.94	1.62997e-05	High	3.05997	0	0
	GDLAMVDQISENNLEVMLK	2	2	1	P27692	M5(Oxidation)	2135.04		0	9.31601e-08	High	55.5	2.90293e-05	High	5.11917	0	0
	IVENAGVFVVNPSNVEAVASK	4	1	1	P27692		2143.14		0	1.04366e-09	High	54.9	1.68269e-05	High	5.10494	0	0
	DENTSDKDTVDSGNVTTTESTER	8	1	1	P27692	S5(Phospho)	2581.05	T(4): 50.0; S(5): 50.0; T(9): 0.1; S(12): 0.0; T(16): 0.0; T(17): 0.0; T(18): 0.0; S(20): 0.0; T(21): 0.0	0	5.12066e-08	High	54.05	3.05001e-05	High	5.3347	0	1
	SNYGGNSTWGGH	2	1	1	P27692		1236.5		0	5.80904e-05	High	53.3	1.89433e-05	High	2.20328	0	0
	SEPQQPEDNAETAATEQVSSSNGPATDDAQATLNTDSSEANEIVK	2	1	1	P27692		4647.06		0	6.98107e-05	High	52.31	8.22485e-05	High	4.32446	0	0
	VSSVDANGNEIK	2	1	1	P27692		1232.61		0	1.18569e-05	High	52.16	4.0441e-05	High	3.30951	0	0
	LNGFTTPLEFPISTLR	4	1	1	P27692		1805.98		0	2.12124e-05	High	51.14	2.11511e-05	High	4.08323	0	0
	NEDYIDGYLYK	2	2	1	P27692		1392.63		0	0.000219023	High	48.91	8.73995e-05	High	3.16529	0	0
	EVTITANNLSK	2	1	1	P27692		1189.64		0	9.08793e-05	High	48.22	7.75903e-05	High	2.61432	0	0
	DVNGDKATVELHSK	6	2	1	P27692		1512.77		0	6.17742e-05	High	47.84	0.000127439	High	3.61839	0	1
	EGAVDLTSVSQSIK	2	1	1	P27692		1433.75		0	2.76415e-05	High	47.63	9.5784e-05	High	3.55015	0	0
	IGDTIVEK	2	1	1	P27692		874.489		0	0.00181596	High	47.52	6.5494e-05	Medium	2.33829	0	0
	APPQLFNPTMALR	4	1	1	P27692	M10(Oxidation)	1471.78		0	7.85994e-05	High	45.17	0.000144442	High	2.64651	0	0
	MGPSYVSAPR	2	2	1	P27692	M1(Oxidation)	1080.51		0	3.58142e-06	High	43.69	0.000245849	High	2.37245	0	0
	FDEIDPTTQQR	2	1	1	P27692		1349.64		0	0.000276902	High	41.26	0.000448902	High	2.68009	0	0
	EGGEGITYDELVNR	4	2	1	P27692		1551.73		0	4.23878e-06	High	41.06	0.000493561	High	3.84658	0	0
	LDQANLYK	2	2	1	P27692		964.51		0	0.00133086	High	34.19	0.00196249	High	2.01036	0	0
	APPQLFNPTMALR	4	1	1	P27692		1455.78		0	3.5327e-05	High	34.09	0.00191072	High	3.12361	0	0
	ILSIFQR	2	4	1	P27692		876.531		0	0.0134376	High	32.1	0.00172647	Medium	2.18339	0	0
	FCNGVPDIYISQK	2	2	1	P27692	C2(Carbamidomethyl)	1540.75		0	8.4593e-05	High	31.08	0.0050689	High	3.01027	0	0
	VTFQPGDRIEVLNGEQR	3	1	1	P27692		1958.01		0	0.00432539	High	27.85	0.0149294	High	3.48639	0	1
	NVACIIQAGHDIFK	2	2	1	P27692	C4(Carbamidomethyl)	1585.82		0	0.00670062	High	26.95	0.0158442	High	1.76661	0	0
	QLDQDLNKTSEEDAQR	2	1	1	P27692		1889.89		0	1.04288e-05	High	26.35	0.0263024	High	3.53819	0	1
	LLIPVQELPLLLKPNK	6	1	1	P27692		1828.17		0	7.99456e-05	High	25.16	0.00304068	High	3.49413	0	0
	IYIEAPK	2	4	1	P27692		833.477		0	0.0147454	High	24.53	0.0156805	Medium	1.53435	0	0
	IEVLNGEQR	2	1	1	P27692		1057.56		0	0.00385484	High	22.87	0.018591	High	2.45373	0	0
	LLIPVQELPLLLKPNKSDDVALEEGSYVR	2	1	1	P27692		3248.82		0	0.000166331	High	22.73	0.00533335	High	2.76327	0	1
	VTFQPGDR	2	1	1	P27692		919.463		0	0.00537864	High	20.83	0.0272593	Medium	2.27725	0	0
	NIQPTVEELAR	3	2	1	P27692		1269.68		0	0.00064327	High	19.98	0.03918	Medium	1.97972	0	0
	EGGEGITYDELVNRR	3	2	1	P27692		1707.83		0.000431	0.0180171	High	24.09	0.0245663	Low	1.79225	0	1
	MNPEIISK	2	1	1	P27692		931.492		0.001229	0.0401903	High	11.02	0.391386	High	1.49996	0	0
	NMATGGIAAGAAATSSGLSGGMTPGWSSFDGGK	1	1	1	P27692	M22(Oxidation)	2988.34		0.002611	0.0835234	High	17.9	0.178399				0
	TFQQPIQSR	2	1	1	P27692		1104.58		0.003603	0.112043	High	17.5	0.0969162	Medium	1.84746	0	0
	EGAVDLTSVSQSIKK	1	1	1	P27692		1561.85							Low	2.08688	0	1
P36006	Myosin-3 OS=Saccharomyces cerevisiae (strain ATCC 204508 / S288c) GN=MYO3 PE=1 SV=4 - [MYO3_YEAST]	50.16	8	43	53	180	catalytic activity; motor activity; nucleotide binding; protein binding	cytoplasm; cytoskeleton	cell division; cell organization and biogenesis; reproduction; response to stimulus; transport	Pf00018; Pf00063; Pf06017	2359.79	49.53	51	88	296.156	50.16	52	92	1272	142.363	9.36377
	Sequence	# PSMs	# Proteins	# Protein Groups	Protein Group Accessions	Modifications	MH+ [Da]	PhosphoRS Site Probabilities	q-Value	PEP	A2	IonScore A2	Exp Value A2	A6	XCorr A6	Probability A6	# Missed Cleavages
	IKDMVLATNPLLESFGCAK	4	12	2	P36006;A6ZMG6	M4(Oxidation); C17(Carbamidomethyl)	2123.09		0	1.18394e-09	High	111.78	4.87851e-11	High	4.66909	0	1
	SYNENQCVIISGESGAGK	4	5	2	P36006;A6ZMG6	C7(Carbamidomethyl)	1912.87		0	5.83893e-11	High	108.63	1.91923e-10	High	5.81774	0	0
	IKDMVLATNPLLESFGCAK	4	12	2	P36006;A6ZMG6	C17(Carbamidomethyl)	2107.1		0	3.49366e-09	High	101.81	4.61422e-10	High	5.30913	0	1
	NPPGILAAMNDSIATAHADSNAADQAFAQR	4	2	1	P36006	M9(Oxidation)	3054.44		0	3.45641e-12	High	99.57	1.34146e-09	High	5.57426	0	0
	NPPGILAAMNDSIATAHADSNAADQAFAQR	4	2	1	P36006		3038.44		0	6.39506e-12	High	92.55	6.9766e-09	High	6.61082	0	0
	SSQIDNTISSAQEGVQFGSATVGPTSDNQSNPVGTFSDGLASALAAR	2	2	1	P36006		4640.19		0	1.91903e-09	High	90.08	8.88482e-09	High	5.54572	0	0
	FNSQFEPCAGNITNYLLEK	4	3	1	P36006	C8(Carbamidomethyl)	2245.06		0	6.16903e-09	High	85.03	4.11407e-08	High	5.75926	0	0
	NTVPVAATGAVNDVTNQK	4	2	1	P36006		1798.93		0	5.31718e-06	High	81.44	4.37855e-08	High	5.30073	0	0
	DMVLATNPLLESFGCAK	2	17	2	P36006;A6ZMG6	M2(Oxidation); C15(Carbamidomethyl)	1881.91		0	3.7958e-09	High	81.06	7.2859e-08	High	4.7824	0	0
	TIGLVQEEQDQIFR	5	2	1	P36006		1675.87		0	1.35528e-07	High	72.62	4.43083e-07	High	4.26248	0	0
	QVSLTNLQDDWMGVILVNSTQSDPLINTPFK	2	1	1	P36006	M12(Oxidation)	3489.76		0	3.25418e-06	High	70.25	8.73256e-07	High	5.68452	0	0
	TPESLFALEDMR	2	2	1	P36006		1408.68		0	4.05549e-06	High	68.38	1.18347e-06	High	2.11451	0	0
	ISDESINENLK	2	2	1	P36006		1261.63		0	1.03743e-06	High	66.21	1.14879e-06	High	3.67047	0	0
	FEAAYDFPGSGSSSELPLK	4	2	1	P36006		2001.95		0	7.36584e-08	High	65.69	2.34703e-06	High	4.95758	0	0
	FEAAYDFPGSGSSSELPLKK	4	2	1	P36006		2130.04		0	7.33463e-05	High	64.1	4.26004e-06	High	4.80569	0	1
	QVSLTNLQDDWMGVILVNSTQSDPLINTPFK	4	1	1	P36006		3473.76		0	7.22639e-08	High	62.28	5.11701e-06	High	5.8503	0	0
	SPNDYDDHQVLHQVK	6	3	1	P36006		1794.84		0	1.13281e-06	High	61	7.2681e-06	High	4.72307	0	0
	LNLFNSNPYFELR	2	2	1	P36006		1626.83		0	7.4982e-07	High	57.99	9.293e-06	High	3.61383	0	0
	DMVLATNPLLESFGCAK	2	17	2	P36006;A6ZMG6	C15(Carbamidomethyl)	1865.92		0	3.00524e-08	High	57.16	1.67309e-05	High	4.19385	0	0
	DAMIPEKEFQLGVTSVFIK	4	2	1	P36006		2152.14		0	6.42526e-07	High	56.5	1.06339e-05	High	3.68925	0	1
	SANELVETLSK	2	6	1	P36006		1190.63		0	9.47488e-06	High	54.6	1.62966e-05	High	3.20538	0	0
	FYLLSPDCSYAGDYTWDGDTLEAVK	4	2	1	P36006	C8(Carbamidomethyl)	2886.29		0	5.27001e-05	High	54.49	4.35648e-05	High	5.91947	0	0
	TPESLFALEDMR	2	2	1	P36006	M11(Oxidation)	1424.68		0	1.79404e-05	High	54.21	2.90176e-05	High	2.64367	0	0
	KEVGISDLTLLSK	4	1	1	P36006		1402.82		0	0.000223494	High	53.35	7.62929e-06	High	3.73865	0	1
	DLGIYTNAVLESYK	2	2	1	P36006		1585.82		0	8.50725e-07	High	51.7	5.30725e-05	High	3.21413	0	0
	AIYNNLFDWIVDR	2	3	1	P36006		1638.83		0	4.84898e-05	High	50.89	4.80676e-05	High	3.17616	0	0
	GDIVFISR	2	2	1	P36006		906.504		0	0.000160014	High	50.5	3.16394e-05	High	2.87128	0	0
	AFMGDYLSCNESK	2	4	2	P36006;A6ZMG6	M3(Oxidation); C9(Carbamidomethyl)	1537.63		0	1.30652e-05	High	50.34	5.13207e-05	High	3.67493	0	0
	EVGISDLTLLSK	2	1	1	P36006		1274.72		0	2.66558e-05	High	49.68	3.87527e-05	High	2.79074	0	0
	AFMGDYLSCNESK	2	4	2	P36006;A6ZMG6	C9(Carbamidomethyl)	1521.64		0	2.55476e-05	High	47.4	0.000100993	High	3.30456	0	0
	VNVSLQAFPGADK	2	2	1	P36006		1345.71		0	8.60654e-06	High	47.26	9.39658e-05	High	3.19262	0	0
	TFYIIGQTR	2	2	1	P36006		1098.59		0	0.000122299	High	46.55	5.64339e-05	High	2.64083	0	0
	HYAGDVTYDINGITDK	2	2	1	P36006		1781.83		0	2.12867e-05	High	45.46	0.000345602	High	4.64519	0	0
	IMQYIAAASNSHSESIGK	2	2	1	P36006	M2(Oxidation)	1922.93		0	9.10079e-08	High	44.65	0.000262217	High	3.1565	0	0
	KGDIVFISR	2	2	1	P36006		1034.6		0	0.00032253	High	43.77	0.000113335	High	2.66816	0	1
	EFQLGVTSVFIK	2	2	1	P36006		1367.76		0	5.17316e-05	High	40.14	0.00031469	High	3.09239	0	0
	ETTATATANIPIPPPPPPMGQPK	2	1	1	P36006		2326.21		0	7.23815e-06	High	39.98	0.000562585	High	3.58539	0	0
	HYAGDVTYDINGITDKNK	2	2	1	P36006		2023.98		0	1.09553e-06	High	39.51	0.00149445	High	3.52623	0	1
	LQQIFIQLTLK	2	27	2	P36006;A6ZMG6		1344.83		0	0.000125601	High	38.68	0.000135198	High	2.99888	0	0
	ETTATATANIPIPPPPPPMGQPK	4	1	1	P36006	M19(Oxidation)	2342.21		0	1.08563e-05	High	37.83	0.000988897	High	3.26418	0	0
	DAMIPEKEFQLGVTSVFIK	2	2	1	P36006	M3(Oxidation)	2168.13		0	0.000155132	High	37.48	0.000982568	High	3.71194	0	1
	ISDESINENLKK	4	2	1	P36006		1389.72		0	0.00128865	High	36.94	0.00110255	High	2.60523	0	1
	VVCDLIEAK	2	3	1	P36006	C3(Carbamidomethyl)	1046.56		0	0.00118468	High	36.05	0.00191201	High	3.18218	0	0
	DYEGTLEAMR	2	2	1	P36006	M9(Oxidation)	1200.52		0	0.00026705	High	36.03	0.000997838	High	2.66155	0	0
	DYEGTLEAMR	2	2	1	P36006		1184.53		0	0.000157792	High	34.33	0.00177109	High	2.69502	0	0
	SYNENQCVIISGESGAGKTEAAK	2	5	2	P36006;A6ZMG6	C7(Carbamidomethyl)	2413.13		0	0.000343299	High	33.12	0.00555782	High	4.0069	0	1
	RGSVYHVPLNPVQATAVR	4	2	1	P36006	Y5(Phospho)	2044.05	S(3): 7.8; Y(5): 92.2; T(15): 0.0	0	3.53059e-05	High	31.96	0.00503068	High	4.06155	0	1
	DEPSGWSLAK	4	2	1	P36006		1089.52		0	0.00222828	High	29.87	0.00494585	High	2.14652	0	0
	DKYWYNMAAR	2	4	1	P36006	M7(Oxidation)	1333.6		0	0.00138994	High	27.13	0.01462	High	2.1688	0	1
	GSVYHVPLNPVQATAVR	9	2	1	P36006	Y4(Phospho)	1887.95	S(2): 10.3; Y(4): 89.7; T(14): 0.0	0	0.00210952	High	26.45	0.0174378	High	3.97167	0	0
	YLGLQENVR	2	20	2	P36006;A6ZMG6		1091.58		0	0.00026195	High	26.31	0.0134483	High	2.59364	0	0
	IMQYIAAASNSHSESIGK	2	2	1	P36006		1906.93		0	9.15581e-05	High	26.16	0.0192472	High	2.31562	0	0
	GSVYHVPLNPVQATAVR	2	2	1	P36006		1807.98		0	7.42936e-05	High	25.85	0.0104006	High	3.23593	0	0
	QPLPSQKPVNPLSLAATAAQAAYNPKPDK	2	2	1	P36006		3015.63		0	0.000754174	High	18.1	0.034074	High	3.11609	0	0
	KQPLPSQKPVNPLSLAATAAQAAYNPKPDK	2	2	1	P36006		3143.73		0	0.000393038	High	16.39	0.0275538	High	3.15924	0	1
	LEVPPHVFAIAESMYYNLK	2	6	1	P36006	M14(Oxidation)	2237.12		0	0.000986111	High	13.83	0.5382	High	3.71934	0	0
	VGPTIEYHK	2	2	1	P36006		1043.55		0.000707	0.0217217	High	26.66	0.00647323	Medium	2.06532	0	0
	QNQVSMPPSK	4	2	1	P36006		1115.55		0.000707	0.0236066	High	19.87	0.0891284	High	2.40877	0	0
	VFILTK	2	2	1	P36006		720.466		0.001607	0.0542624	High	16.27	0.0235489	Low	1.5698	0	0
	TPESLFALEDMRDK	1	2	1	P36006	M11(Oxidation)	1667.8		0.001607	0.054464	High	12.42	0.489741				1
	SMSLLGYR	5	4	2	P36006;A6ZMG6	M2(Oxidation); S3(Phospho)	1022.44	S(1): 0.1; S(3): 99.8; Y(7): 0.0	0.003233	0.103132	High	20.95	0.0329446	Medium	2.65779	0	0
	YWYNMAAR	1	5	1	P36006		1074.48		0.007597	0.0756923				High	1.04123	0	0
	RSMSLLGYR	4	4	2	P36006;A6ZMG6	M3(Oxidation); S4(Phospho)	1178.54	S(2): 2.2; S(4): 97.7; Y(8): 0.0	0.038188	0.691154	Medium	15.36	0.142625	Low	2.06196	0	1
	DKVVFSIK	1	2	1	P36006		935.556							Low	1.46454	0	1
P39730	Eukaryotic translation initiation factor 5B OS=Saccharomyces cerevisiae (strain ATCC 204508 / S288c) GN=FUN12 PE=1 SV=2 - [IF2P_YEAST]	48.3	2	34	38	110	catalytic activity; nucleotide binding; protein binding; RNA binding	cytoplasm; cytosol; mitochondrion; ribosome	cell organization and biogenesis; metabolic process; regulation of biological process	Pf00009; Pf03029; Pf11987	1619.03	46.61	35	55	173.356	46.81	36	55	1002	112.199	5.75732
	Sequence	# PSMs	# Proteins	# Protein Groups	Protein Group Accessions	Modifications	MH+ [Da]	PhosphoRS Site Probabilities	q-Value	PEP	A2	IonScore A2	Exp Value A2	A6	XCorr A6	Probability A6	# Missed Cleavages
	EASASAEGAEAIEGDFMSTLK	4	1	1	P39730		2113.96		0	1.37307e-12	High	105.31	3.43025e-10	High	5.48424	0	0
	GVVVQASTLGSLEALLDFLK	6	1	1	P39730		2060.16		0	1.08167e-10	High	93.69	5.7721e-10	High	5.24705	0	0
	IQLELAEQGLNSELYFQNK	4	1	1	P39730		2237.15		0	7.17648e-11	High	90.68	5.21591e-09	High	6.41097	0	0
	VDKEAEQYAEQEGIK	4	1	1	P39730		1736.84		0	4.51907e-07	High	85.44	2.45753e-08	High	3.61583	0	1
	STPAATPAATPTPSSASPNK	2	1	1	P39730		1853.92		0	2.76796e-08	High	76.93	1.50049e-07	High	2.7868	0	0
	QTNVQGGEAGGITQQIGATYFPIDAIK	4	1	1	P39730		2777.41		0	3.48941e-07	High	76	1.82112e-07	High	5.71872	0	0
	IPVMSIGLGPVYK	2	1	1	P39730		1373.79		0	1.24869e-06	High	72.81	1.33518e-07	High	3.40861	0	0
	GPMIIGVDVLEGTLR	4	1	1	P39730	M3(Oxidation)	1585.86		0	1.75321e-08	High	72.27	2.28276e-07	High	4.37414	0	0
	IPVMSIGLGPVYK	2	1	1	P39730	M4(Oxidation)	1389.78		0	1.57734e-06	High	72.25	2.26352e-07	High	3.24391	0	0
	GPMIIGVDVLEGTLR	4	1	1	P39730		1569.87		0	8.34301e-09	High	69.96	2.77545e-07	High	4.56422	0	0
	IVLCGMNGPIVTNIR	2	1	1	P39730	C4(Carbamidomethyl); M6(Oxidation)	1672.89		0	1.96351e-07	High	68.92	6.9887e-07	High	3.82887	0	0
	STPAATPAATPTPSSASPNKK	4	1	1	P39730		1982.02		0	2.19458e-07	High	68.81	7.82559e-07	High	3.57392	0	1
	IVLCGMNGPIVTNIR	2	1	1	P39730	C4(Carbamidomethyl)	1656.9		0	2.54052e-07	High	67.23	7.56937e-07	High	3.83157	0	0
	HVDENDTLYSLVSR	4	1	1	P39730		1647.8		0	5.22009e-07	High	61.96	5.4446e-06	High	3.874	0	0
	APEYAVMLCFDVK	2	1	1	P39730	C9(Carbamidomethyl)	1542.74		0	3.91673e-07	High	59.49	9.55914e-06	High	3.03859	0	0
	LLVVGPEDDEDELMDDVMDDLTGLLDSVDTTGK	3	1	1	P39730	M14(Oxidation); M18(Oxidation)	3596.62		0	3.78134e-05	High	55.6	4.98515e-05	High	4.72636	0	0
	EEEERLEKEEEER	6	1	1	P39730		1733.78		0	8.49388e-05	High	52.42	4.32461e-05	Medium	3.54375	0	2
	VPAGLAALR	2	1	1	P39730		867.541		0	3.11624e-05	High	52.11	7.9973e-06	High	2.6406	0	0
	LEDPSGQQPIWGR	2	1	1	P39730		1482.73		0	1.18243e-05	High	51.5	6.69009e-05	High	3.23631	0	0
	EAEQYAEQEGIK	2	1	1	P39730		1394.65		0	2.77051e-05	High	51.49	4.04459e-05	High	3.39529	0	0
	QLEEQEKLER	4	1	1	P39730		1301.67		0	0.000127528	High	48.98	9.29581e-05	High	2.77226	0	1
	VGTPICAVK	2	1	1	P39730	C6(Carbamidomethyl)	944.524		0	0.000379055	High	43.14	0.000215953	High	2.09138	0	0
	VISLEINHQPVQEVK	4	1	1	P39730		1732.96		0	8.49767e-06	High	42.03	0.000238113	High	4.63084	0	0
	APEYAVMLCFDVK	2	1	1	P39730	M7(Oxidation); C9(Carbamidomethyl)	1558.73		0	2.49748e-05	High	39.65	0.000872561	High	3.0066	0	0
	AVQEEFQSR	2	1	1	P39730		1093.53		0	7.89219e-05	High	36.88	0.000769186	High	2.67149	0	0
	QTFDVPGLLVIDTPGHESFSNLR	2	1	1	P39730		2542.3		0	2.42347e-05	High	32.69	0.00376789	High	4.12484	0	0
	APFVVALNK	2	1	1	P39730		958.571		0	0.003216	High	28.96	0.00673404	High	2.66368	0	0
	AALLSSGNVK	2	1	1	P39730		959.553		0	0.00146936	High	28.86	0.0053307	High	2.8221	0	0
	QLMYLSHVEATILEVK	2	1	1	P39730	M3(Oxidation)	1890.01		0	0.000856563	High	27.58	0.00759433	High	3.24666	0	0
	YVSIVPTSAVTGEGVPDLLWLLLELTQK	2	1	1	P39730		3041.69		0	0.00659842	High	26.68	0.00214783	High	3.52204	0	0
	ALLTPQPLR	2	1	1	P39730		1008.62		0	0.00427544	High	25.12	0.00306881	High	2.26496	0	0
	SPICCILGHVDTGK	2	2	1	P39730	C4(Carbamidomethyl); C5(Carbamidomethyl)	1556.76		0	7.15171e-06	High	24.98	0.022397	High	3.25637	0	0
	DSEVVPDDELK	2	1	1	P39730		1245.59		0	0.00586082	High	23.69	0.0260813	High	2.41712	0	0
	VVEGFGTTIDVILSNGYLR	2	1	1	P39730		2053.1		0	0.000337184	High	20.37	0.0445391	High	3.00319	0	0
	KAPFVVALNK	4	1	1	P39730		1086.67		0	0.0104355	High	16.77	0.0368161	High	2.36981	0	1
	SDWLLLK	2	1	1	P39730		874.503		0.010273	0.240125	Medium	18.8	0.0711859	Low	2.2266	0	0
	KVPAGLAALR	2	1	1	P39730		995.636		0.012626	0.290348	Medium	21.5	0.00706269	Low	1.43035	0	1
	QTLILGK	1	1	1	P39730		772.494		0.015055	0.353901	Medium	14.71	0.0777549				0
	LYDWK	1	1	1	P39730		724.367		0.433335	1				Low	1.28534	0	0
	LANEEKMK	1	1	1	P39730		962.498				Low	11.52	0.288924				1
	VGTPICAVKTDPTTK	1	1	1	P39730	C6(Carbamidomethyl); T14(Phospho)	1667.8	T(3): 0.8; T(10): 1.6; T(13): 23.6; T(14): 74.0						Low	1.64085	0	1
	VVYSKK	1	1	1	P39730		723.437							Low	0.445797	0	1
P32324	Elongation factor 2 OS=Saccharomyces cerevisiae (strain ATCC 204508 / S288c) GN=EFT1 PE=1 SV=1 - [EF2_YEAST]	47.86	14	29	29	77	catalytic activity; nucleotide binding; protein binding; RNA binding	cytoplasm; ribosome	metabolic process; regulation of biological process	Pf00009; Pf00679; Pf01926; Pf03144; Pf03764	1018.65	46.67	28	38	113.279	46.79	28	39	842	93.2302	6.31592
	Sequence	# PSMs	# Proteins	# Protein Groups	Protein Group Accessions	Modifications	MH+ [Da]	PhosphoRS Site Probabilities	q-Value	PEP	A2	IonScore A2	Exp Value A2	A6	XCorr A6	Probability A6	# Missed Cleavages
	FVEPIDDCPAGNIIGLVGIDQFLLK	6	3	1	P32324	C8(Carbamidomethyl)	2743.44		0	1.63915e-10	High	85.98	1.35006e-08	High	5.87727	0	0
	LWGDSFFNPK	2	3	1	P32324		1210.59		0	1.33606e-07	High	82.74	3.21925e-08	High	2.64333	0	0
	ETVESESSQTALSK	2	1	1	P32324		1495.71		0	9.45988e-07	High	75.91	1.66691e-07	High	2.94383	0	0
	AFNMFILDPIFR	2	3	1	P32324	M4(Oxidation)	1499.77		0	1.06978e-06	High	71.72	3.63407e-07	High	3.35185	0	0
	AEQLYEGPADDANCIAIK	2	2	1	P32324	C14(Carbamidomethyl)	1977.92		0	3.09503e-08	High	66.45	3.11389e-06	High	5.2344	0	0
	AGEIVLAAR	2	2	1	P32324		899.532		0	2.20206e-06	High	63.47	4.4978e-07	High	3.41138	0	0
	DSVVAAFQWATK	2	7	1	P32324		1322.68		0	4.27594e-06	High	63.35	2.84364e-06	High	3.20104	0	0
	ATYAGFLLADPK	2	1	1	P32324		1266.67		0	5.2638e-07	High	58.7	6.74481e-06	High	3.24086	0	0
	VTDGALVVVDTIEGVCVQTETVLR	2	2	1	P32324	C16(Carbamidomethyl)	2573.35		0	5.76378e-08	High	57.25	1.19612e-05	High	5.68069	0	0
	IQEPVFLVEIQCPEQAVGGIYSVLNK	5	2	1	P32324	C12(Carbamidomethyl)	2930.54		0	3.78439e-07	High	53.2	2.82392e-05	High	5.40042	0	0
	AEPIDEEVSLAIENGIINPR	4	1	1	P32324		2179.13		0	4.90637e-07	High	52.94	3.04896e-05	High	5.02259	0	0
	TVESVNVIVSTYADEVLGDVQVYPAR	6	1	1	P32324		2823.45		0	0.00251322	High	47.48	0.000117908	High	4.47438	0	0
	VAFTVDQMR	1	1	1	P32324		1066.54		0	0.000125842	High	44.21	0.000176381				0
	KDEIPVLLEK	2	7	1	P32324		1183.69		0	0.000655872	High	43.58	0.000103055	Medium	2.70575	0	1
	FSVSPVVQVAVEVK	2	10	1	P32324		1487.85		0	6.13165e-06	High	43.28	0.000129221	High	2.79861	0	0
	STLTDSLVQR	2	7	1	P32324		1119.6		0	0.000349179	High	42.94	0.000210886	High	2.33056	0	0
	VAFTVDQMR	1	1	1	P32324	M8(Oxidation)	1082.53		0	0.000323575	High	42.82	0.00032911				0
	TGTLTTSETAHNMK	2	1	1	P32324		1491.71		0	4.1528e-06	High	41.04	0.000755564	High	2.71558	0	0
	LFTAIMNFK	2	1	1	P32324		1084.59		0	0.00121791	High	40.98	0.000223439	Medium	2.13956	0	0
	AYLPVNESFGFTGELR	4	9	1	P32324		1799.9		0	4.86296e-07	High	40.8	0.000673729	High	3.14614	0	0
	EDLYQTFAR	2	4	1	P32324		1142.55		0	0.000225879	High	30.13	0.0051437	High	2.728	0	0
	QATGGQAFPQMVFDHWSTLGSDPLDPTSK	2	1	1	P32324		3118.46		0	0.000466846	High	27.63	0.0264916	High	2.73438	0	0
	IQGPNYVPGK	2	6	1	P32324		1072.58		0	0.00135882	High	21.79	0.027482	High	2.08873	0	0
	ALLELQVSK	2	8	1	P32324		1000.61		0	0.00486902	High	21.41	0.0321633	Medium	2.07368	0	0
	QATGGQAFPQMVFDHWSTLGSDPLDPTSK	2	1	1	P32324	M11(Oxidation)	3134.46		0	0.00216358	High	20.62	0.101435	High	3.27309	0	0
	GQVVSEEQRPGTPLFTVK	2	7	1	P32324		1972.05		0	0.000508029	High	20.59	0.0353553	High	2.46696	0	0
	NMSVIAHVDHGK	2	24	1	P32324		1307.65		0	0.00275929	High	17.18	0.111984	Medium	1.47606	0	0
	LFTAIMNFK	2	1	1	P32324	M6(Oxidation)	1100.58		0	0.00414937	High	11.46	0.310806	High	1.6423	0	0
	KDDLFIK	2	5	1	P32324		878.499		0.002107	0.0680931	High	29.89	0.00230772	Low	2.24258	0	1
	AVQYLHEIK	2	2	1	P32324		1100.61		0.003113	0.0982203	High	14.79	0.164288	Low	1.48781	0	0
	EGPIFGEEMR	1	1	1	P32324		1164.53		0.011561	0.135686				Medium	1.45368	0	0
	IQGPNYVPGKK	2	6	1	P32324		1200.67		0.016123	0.37725	Medium	13.12	0.126757	Low	1.70443	0	1
	EGPIFGEEMR	1	1	1	P32324	M9(Oxidation)	1180.53							Low	1.09445	0	0
P31539	Heat shock protein 104 OS=Saccharomyces cerevisiae (strain ATCC 204508 / S288c) GN=HSP104 PE=1 SV=2 - [HS104_YEAST]	46.7	6	36	39	95	catalytic activity; nucleotide binding; protein binding	cytoplasm; cytoskeleton; cytosol; membrane; nucleus	cell organization and biogenesis; metabolic process; response to stimulus	Pf00004; Pf02861; Pf06160; Pf07724; Pf07728; Pf09726; Pf10431	1090.44	46.26	37	46	132.832	46.7	39	49	908	101.972	5.45264
	Sequence	# PSMs	# Proteins	# Protein Groups	Protein Group Accessions	Modifications	MH+ [Da]	PhosphoRS Site Probabilities	q-Value	PEP	A2	IonScore A2	Exp Value A2	A6	XCorr A6	Probability A6	# Missed Cleavages
	AGANSMIQNVVDSDTISETAAR	2	1	1	P31539	M6(Oxidation)	2266.06		0	8.8803e-10	High	102.21	6.58285e-10	High	5.03787	0	0
	AGANSMIQNVVDSDTISETAAR	4	1	1	P31539		2250.07		0	8.96395e-10	High	93.53	5.58947e-09	High	4.41919	0	0
	DLSSEVVGQMDAIK	2	1	1	P31539		1491.74		0	1.52098e-07	High	89.9	7.72586e-09	High	4.08079	0	0
	ILDSALVTAAQLAK	4	1	1	P31539		1413.84		0	1.57854e-07	High	75.82	7.59273e-08	High	4.18538	0	0
	LFSLDLAALTAGAK	2	1	1	P31539		1390.8		0	1.29847e-06	High	65.82	4.84364e-07	High	4.25504	0	0
	TIDCSNCIVIMTSNLGAEFINSQQGSK	2	1	1	P31539	C4(Carbamidomethyl); C7(Carbamidomethyl)	2987.39		0	1.6638e-09	High	65.48	3.58171e-06	High	6.08938	0	0
	EASLQEELEPLR	2	1	1	P31539		1413.72		0	5.72768e-06	High	63.39	2.93211e-06	High	3.14317	0	0
	IPQQQPAPAEITPSYALGK	4	1	1	P31539		2009.07		0	4.24977e-07	High	61.21	2.68676e-06	High	4.75842	0	0
	GADTNTPLEYLSK	2	1	1	P31539		1408.7		0	4.22816e-05	High	55.77	1.90692e-05	High	3.5193	0	0
	DLSSEVVGQMDAIK	2	1	1	P31539	M10(Oxidation)	1507.73		0	2.92916e-06	High	54.68	2.65518e-05	High	4.00978	0	0
	RLPDSALDLVDISCAGVAVAR	2	1	1	P31539	C14(Carbamidomethyl)	2198.16		0	1.75676e-07	High	52.52	3.05068e-05	High	5.05882	0	1
	IIDDDVPTILQGAK	2	1	1	P31539		1497.82		0	1.00272e-06	High	51.91	2.6733e-05	High	3.28671	0	0
	YDTATAADLR	3	1	1	P31539		1096.53		0	1.16693e-05	High	50.51	3.91248e-05	High	2.39569	0	0
	YAIDMTEQAR	2	1	1	P31539		1197.56		0	9.87115e-06	High	47.62	0.000113303	High	2.64803	0	0
	LEDQVAEEER	2	1	1	P31539		1217.57		0	0.000284462	High	46.81	0.00011152	High	2.72055	0	0
	AHPDVLTVMLQMLDDGR	2	1	1	P31539	M9(Oxidation); M12(Oxidation)	1942.94		0	1.13126e-06	High	45.95	0.000275696	High	3.26139	0	0
	ISSIVIFNK	2	1	1	P31539		1020.61		0	0.000431529	High	44.69	4.58494e-05	High	2.47844	0	0
	SNPCLIGEPGIGK	2	1	1	P31539	C4(Carbamidomethyl)	1341.68		0	0.000281441	High	42.21	0.000339663	High	3.38888	0	0
	VDCSELSEK	2	1	1	P31539	C3(Carbamidomethyl)	1066.47		0	0.00107499	High	40.58	0.000301869	Medium	2.56798	0	0
	TAIIEGVAQR	2	1	1	P31539		1057.6		0	7.94131e-05	High	39.49	0.000641025	High	3.02079	0	0
	QPASFLFLGLSGSGK	2	1	1	P31539		1508.81		0	1.79601e-05	High	37.49	0.000926837	High	3.9157	0	0
	DDAANILKPALSR	2	1	1	P31539		1383.76		0	0.000146716	High	35.12	0.0012612	High	2.67149	0	0
	RYDTATAADLR	4	1	1	P31539		1252.63		0	0.000753777	High	34.29	0.00292327	High	2.37533	0	1
	ALTILTLAQK	2	1	1	P31539		1071.68		0	0.00051154	High	33.58	0.00050431	High	2.59274	0	0
	LNLTQEAK	2	1	1	P31539		916.51		0	0.00184308	High	29.09	0.00567228	High	2.43948	0	0
	QLQLIQVEIK	2	1	1	P31539		1211.74		0	0.00251078	High	25.4	0.00317243	High	2.47589	0	0
	DKETVNVVLK	4	1	1	P31539		1144.66		0	0.00461473	High	24.66	0.0119693	Medium	2.82696	0	1
	YAIDMTEQAR	2	1	1	P31539	M5(Oxidation)	1213.55		0	0.0107612	High	23.1	0.0298765	High	1.64236	0	0
	ETVNVVLK	2	1	1	P31539		901.535		0	0.0094271	High	19.41	0.0332199	Medium	1.63912	0	0
	QTVAILR	2	1	1	P31539		800.5		0	0.0112593	High	18.08	0.045123	High	1.98557	0	0
	DSFIAQDHILFALFNDSSIQQIFK	2	1	1	P31539		2797.42		0	0.000322628	High	15.6	0.190042	High	2.71595	0	0
	LEDQVAEEERR	4	1	1	P31539		1373.67		0.000288	0.0169742	High	20.72	0.05041	High	1.83425	0	1
	LIQNEILNK	2	1	1	P31539		1084.64		0.000828	0.0253777	High	26.2	0.00647685	High	2.70607	0	0
	NLVMGAVR	2	1	1	P31539		859.482		0.000828	0.0249383	High	20.61	0.0556135	Low	1.65838	0	0
	YFAIPDIK	2	1	1	P31539		966.529		0.000828	0.0293604	High	19.36	0.0451923	Medium	1.92732	0	0
	IEVAEPSVR	2	1	1	P31539		999.548		0.001229	0.041071	High	17.36	0.0624423	Low	1.55487	0	0
	LTGIPVK	2	6	1	P31539		727.471		0.001607	0.055717	High	16.66	0.0409971	Medium	1.86054	0	0
	GRYDYDLFK	2	1	1	P31539		1176.57		0.02311	0.491431	Medium	18.69	0.0689557	Low	1.61254	0	1
	RYLPYR	2	1	1	P31539		867.483		0.033854	0.644898	Medium	11.2	0.193437	Low	2.14196	0	1
	YDYDLFK	1	1	1	P31539		963.445		0.077264	0.664004				Low	1.56159	0	0
	QQALELR	2	1	1	P31539		857.484				Low	12.72	0.136314	Low	1.54503	0	0
	QIEKLEDQVAEEERR	1	1	1	P31539		1871.95							Low	2.16299	0	2
P24276	Protein SSD1 OS=Saccharomyces cerevisiae (strain ATCC 204508 / S288c) GN=SSD1 PE=1 SV=1 - [SSD1_YEAST]	46.64	2	38	40	109	catalytic activity; protein binding; RNA binding; translation regulator activity	cytoplasm; nucleus	cell division; cell organization and biogenesis; metabolic process; regulation of biological process	Pf00773	1669.87	45.76	39	54	185.452	46.64	40	55	1250	139.869	7.63525
	Sequence	# PSMs	# Proteins	# Protein Groups	Protein Group Accessions	Modifications	MH+ [Da]	PhosphoRS Site Probabilities	q-Value	PEP	A2	IonScore A2	Exp Value A2	A6	XCorr A6	Probability A6	# Missed Cleavages
	INDPEATLLPTLSLLESLDDEK	4	1	1	P24276		2426.26		0	1.00347e-10	High	98.78	8.542e-10	High	5.61325	0	0
	IDSVQADSGSNSTTEQSDFK	4	1	1	P24276		2115.93		0	3.30488e-11	High	98.35	1.46949e-09	High	6.18504	0	0
	IQNFGYNFDTNTADELIK	4	1	1	P24276		2103.01		0	4.20786e-09	High	92.84	4.47197e-09	High	5.2505	0	0
	STWVGESTISPSNILSLEQLDEK	4	1	1	P24276		2533.26		0	5.3869e-09	High	86.81	1.73013e-08	High	5.39944	0	0
	DCAYQAQEQAIHLLLCK	4	1	1	P24276	C2(Carbamidomethyl); C16(Carbamidomethyl)	2060.99		0	2.86074e-09	High	80.11	8.77491e-08	High	4.52148	0	0
	SSTINNDSDSLSSPTK	2	1	1	P24276		1652.76		0	2.82385e-08	High	79.19	9.51978e-08	High	4.43507	0	0
	SQEPNNMFVQTTGGGK	2	1	1	P24276	M7(Oxidation)	1710.78		0	2.11235e-07	High	74.12	4.2792e-07	High	4.03733	0	0
	STAAEIANIELDKEAESEPLISDPLSK	6	1	1	P24276		2870.46		0	2.21222e-05	High	72.7	5.26291e-07	High	5.42087	0	1
	KNDDVEVEGQSLLLVEEEEINDK	2	1	1	P24276		2644.29		0	3.71947e-08	High	70.24	1.22065e-06	High	4.80113	0	1
	LSTGSPTSYLSTVQEIAR	4	1	1	P24276		1909.99		0	1.25843e-06	High	65.31	1.70776e-06	High	4.04482	0	0
	NQSQQPQQQLSPFR	4	1	1	P24276		1685.84		0	8.59112e-07	High	65.05	2.65717e-06	High	4.25515	0	0
	SQSELTNLMIEQFTLQK	2	1	1	P24276		2010.02		0	2.27828e-07	High	63.73	3.64333e-06	High	4.62121	0	0
	SQEPNNMFVQTTGGGK	2	1	1	P24276		1694.78		0	4.33146e-07	High	62.48	4.5195e-06	High	3.54923	0	0
	LVNLLPQSFNDELSLAPGK	4	1	1	P24276		2055.11		0	6.54536e-08	High	61.27	2.61257e-06	High	4.23253	0	0
	INDPEATLLPTLSLLESLDDEKVK	2	1	1	P24276		2653.42		0	2.54885e-07	High	59.31	3.10632e-06	High	3.47698	0	1
	SLFAPYLPQANIPELIQEGR	4	1	1	P24276		2256.2		0	7.50514e-08	High	58.49	6.72502e-06	High	4.5443	0	0
	ESATLSVVYTLDSSTLR	2	1	1	P24276		1841.95		0	2.39833e-07	High	51.69	3.72703e-05	High	2.59207	0	0
	IENDNYIQEIHELQK	2	1	1	P24276		1885.93		0	1.79993e-05	High	51.14	7.11446e-05	High	4.36927	0	0
	VDLNILDR	2	1	1	P24276		957.537		0	0.000302904	High	50.07	3.14884e-05	High	2.55199	0	0
	VGIEILLFK	2	1	1	P24276		1031.65		0	0.000177011	High	47.33	2.21912e-05	High	2.68337	0	0
	ISGGEAGVTVK	2	1	1	P24276		1017.56		0	9.5197e-05	High	46.57	8.92185e-05	High	2.87972	0	0
	AEVGMALPCLTVR	2	1	1	P24276	M5(Oxidation); C9(Carbamidomethyl)	1432.73		0	2.84504e-05	High	46.34	0.000142848	High	2.60854	0	0
	LGDLALLR	2	1	1	P24276		870.541		0	0.00263399	High	44.95	3.35884e-05	High	2.78747	0	0
	NNEYSPGINSNWR	2	1	1	P24276		1550.7		0	5.60973e-06	High	39.18	0.00121989	High	3.48649	0	0
	DNNFLSNEYLDQK	2	1	1	P24276		1599.73		0	2.65753e-05	High	38.9	0.00114654	High	3.23707	0	0
	AVIHDTPYTEDMEALK	2	1	1	P24276	M12(Oxidation)	1848.87		0	4.87879e-05	High	38.53	0.00128357	High	3.32869	0	0
	EKPSFQPLPLTAESLEYR	4	1	1	P24276		2105.09		0	1.67937e-06	High	38.5	0.000875773	High	3.20425	0	0
	VPLIAIPTELAPK	2	1	1	P24276		1361.84		0	8.18173e-06	High	36.05	0.000247725	High	2.92444	0	0
	DFVENADKYSEK	2	1	1	P24276		1444.66		0	0.00139622	High	35.49	0.0016808	High	2.8871	0	1
	IPILLR	2	3	2	P24276;P09440		724.508		0	0.00768758	High	29.76	0.00105431	Low	1.77384	0	0
	ITSEYCNFK	2	1	1	P24276	C6(Carbamidomethyl)	1161.53		0	0.00316703	High	29.75	0.00900366	High	2.23901	0	0
	TLGFVVINEIK	2	1	1	P24276		1232.73		0	4.76837e-05	High	29.1	0.00313719	High	3.57171	0	0
	DYNSFNTLEPPAIFQQGHK	4	1	1	P24276		2206.06		0	0.000165042	High	28.06	0.015397	High	3.36526	0	0
	VLELHWQPGVDSATFIPADEKNPK	2	1	1	P24276		2691.38		0	7.49907e-05	High	26.83	0.0115158	High	3.59264	0	1
	ELSDLHLTVPNLR	2	1	1	P24276		1506.83		0	0.00359542	High	22.61	0.0227535	Low	1.35558	0	0
	AVIHDTPYTEDMEALK	2	1	1	P24276		1832.87		0	0.000911085	High	19.33	0.138267	High	2.0873	0	0
	VHGDQLPLIK	2	1	1	P24276		1119.65		0	0.000960798	High	17.72	0.0608559	Medium	1.72336	0	0
	YKPLYAGHVVAVLDR	2	1	1	P24276		1700.95		0.000288	0.0172426	High	12.83	0.16157	Medium	1.94031	0	0
	IAWFKPTDK	2	1	1	P24276		1105.6		0.001099	0.0378594	High	13.96	0.216967	High	2.1617	0	0
	ATSNLSPPSFK	2	1	1	P24276		1148.6		0.001607	0.0497229	High	20.44	0.0352423	High	1.81781	0	0
	LFVASIK	2	1	1	P24276		777.487		0.004947	0.137844	High	22.5	0.00562341	Low	1.30931	0	0
	RSSLKQRPTQK	1	1	1	P24276	S3(Phospho); T9(Phospho)	1488.72	S(2): 55.6; S(3): 55.6; T(9): 88.8						Low	1.34337	0	2
P08779	Keratin, type I cytoskeletal 16 OS=Homo sapiens GN=KRT16 PE=1 SV=4 - [K1C16_HUMAN]	46.51	68	7	19	22	protein binding; structural molecule activity	cytoskeleton	cell organization and biogenesis; cell proliferation; development	Pf00038; Pf07888					52.5325	46.51	19	22	473	51.2362	5.04639
	Sequence	# PSMs	# Proteins	# Protein Groups	Protein Group Accessions	Modifications	MH+ [Da]	PhosphoRS Site Probabilities	q-Value	PEP	A2	IonScore A2	Exp Value A2	A6	XCorr A6	Probability A6	# Missed Cleavages
	IIAATIENAQPILQIDNAR	2	1	1	P08779		2064.15		0	1.30997e-07				High	5.09888	0	0
	LLEGEDAHLSSQQASGQSYSSR	1	1	1	P08779		2350.09		0	7.44335e-08				High	4.87131	0	0
	EVASNSELVQSSR	1	1	1	P08779		1405.69		0	0.000139595				High	3.57958	0	0
	GSCGIGGGIGGGSSR	1	2	2	P02533;P08779	C3(Carbamidomethyl)	1278.59		0	0.000286417				High	3.04971	0	0
	APSTYGGGLSVSSR	1	1	1	P08779		1338.67		0	0.000428362				High	2.91043	0	0
	ASLENSLEETK	1	3	2	P02533;P08779		1220.6		0.000417	0.00295414				High	2.27279	0	0
	ALEEANADLEVK	1	7	2	P02533;P08779		1301.66		0.000583	0.00346089				High	3.01859	0	0
	TKYEHELALR	1	1	1	P08779		1259.67		0.000583	0.00606195				High	2.14261	0	1
	LEQEIATYR	1	33	2	P02533;P08779		1122.58		0.000928	0.00815825				High	2.32344	0	0
	ISSVLAGGSCR	1	2	2	P02533;P08779	C10(Carbamidomethyl)	1106.56		0.00125	0.0147721				High	2.18049	0	0
	VLDELTLAR	1	26	2	P02533;P08779		1029.59		0.012932	0.145259				Medium	2.53431	0	0
	QTVEADVNGLR	1	1	1	P08779		1201.62		0.016367	0.217118				Medium	1.76314	0	0
	LAADDFR	1	75	3	P13645;P02533;P08779		807.4		0.018596	0.250666				Medium	2.11841	0	0
	VTMQNLNDR	1	26	3	P13645;P02533;P08779		1090.53		0.021702	0.293612				Medium	1.92148	0	0
	TRLEQEIATYR	1	23	2	P02533;P08779		1379.73		0.03298	0.431743				Medium	2.27099	0	1
	DAETWFLSK	1	1	1	P08779		1096.53		0.041103	0.502884				Medium	1.66394	0	0
	LASYLDK	1	27	4	P13645;P02533;P08779;P35527		809.441		0.071584	0.648981				Low	1.75417	0	0
	VLQGLEIELQSQLSMKASLENSLEETKGR	1	1	1	P08779	T26(Phospho)	3310.66	S(11): 0.1; S(14): 0.3; S(18): 0.4; S(22): 2.8; T(26): 96.4						Low	2.38146	0	2
	EVFTSSSSSSSR	3	1	1	P08779	S6(Phospho); S7(Phospho); S8(Phospho); S11(Phospho)	1580.45	T(4): 63.7; S(5): 34.1; S(6): 34.9; S(7): 34.9; S(8): 34.9; S(9): 61.9; S(10): 61.9; S(11): 73.7						Low	0.826919	0	0
P37370	Verprolin OS=Saccharomyces cerevisiae (strain ATCC 204508 / S288c) GN=VRP1 PE=1 SV=2 - [VRP1_YEAST]	46.27	1	22	22	104	protein binding	cytoplasm; cytoskeleton	cell division; cell organization and biogenesis; reproduction; transport	Pf02205	1168.23	46.27	22	54	162.62	43.33	21	50	817	82.5429	9.89111
	Sequence	# PSMs	# Proteins	# Protein Groups	Protein Group Accessions	Modifications	MH+ [Da]	PhosphoRS Site Probabilities	q-Value	PEP	A2	IonScore A2	Exp Value A2	A6	XCorr A6	Probability A6	# Missed Cleavages
	SAPIVGGGVVSSASGSSGTVSSK	4	1	1	P37370		1978.01		0	9.99877e-14	High	118.66	1.07554e-11	High	5.84844	0	0
	FVVGGDTGYTTQDKQEDVIGSSK	4	1	1	P37370		2431.16		0	2.10393e-06	High	77.73	1.66969e-07	High	4.1753	0	1
	FVVGGDTGYTTQDK	2	1	1	P37370		1487.7		0	3.16685e-08	High	68.93	7.48438e-07	High	3.79186	0	0
	KATSAPAPPPPPLPAAMSSASTNSVK	2	1	1	P37370		2475.29		0	2.85633e-09	High	68.48	7.94672e-07	High	6.39084	0	1
	GPSMSAPPIPGMGAPQLGDILAGGIPK	4	1	1	P37370		2529.32		0	1.78302e-07	High	65.85	1.49509e-06	High	4.1471	0	0
	QSSQNGMSFLDEIESK	2	1	1	P37370	M7(Oxidation)	1815.81		0	5.09349e-07	High	64.44	3.43561e-06	High	4.0476	0	0
	KATSAPAPPPPPLPAAMSSASTNSVK	2	1	1	P37370	M17(Oxidation)	2491.29		0	5.28186e-10	High	61.45	5.40688e-06	High	5.31195	0	1
	YTIGGSNSIVGAK	2	1	1	P37370		1266.67		0	7.96689e-05	High	59.71	6.57469e-06	High	3.04333	0	0
	GPSMSAPPIPGMGAPQLGDILAGGIPK	7	1	1	P37370	M4(Oxidation)	2545.32		0	1.93202e-05	High	56.76	1.49713e-05	High	3.79286	0	0
	ATPVPPTLAPPLPNTTSVPPNK	10	1	1	P37370		2209.23		0	3.70487e-05	High	56.55	4.20488e-06	High	3.16436	0	0
	QSSQNGMSFLDEIESK	2	1	1	P37370		1799.82		0	7.50462e-07	High	55.53	2.35114e-05	High	3.75496	0	0
	ATSAPAPPPPPLPAAMSSASTNSVK	4	1	1	P37370	M16(Oxidation)	2363.19		0	6.95822e-09	High	50.48	7.74491e-05	High	4.02731	0	0
	NIKPTDNAVSPPSSEVPAGGLPFLAEINAR	6	1	1	P37370		3061.6		0	1.20957e-07	High	50.22	2.94687e-05	High	4.83502	0	0
	ISSSSSSSAVTPGGPLPFLAEIQKK	2	1	1	P37370		2488.33		0	3.44664e-06	High	47.16	7.50006e-05	High	3.35647	0	1
	SPPPPPSPSTMDTGTSNSPSK	10	1	1	P37370	S7(Phospho); M11(Oxidation)	2164.92	S(1): 1.5; S(7): 45.2; S(9): 45.2; T(10): 8.0; T(13): 0.0; T(15): 0.0; S(16): 0.0; S(18): 0.0; S(20): 0.0	0	1.99733e-05	High	42.52	0.000559758	High	2.99467	0	0
	GSSVPLDLTLFT	4	1	1	P37370		1249.67		0	0.000550761	High	42.03	0.000382234	High	3.56762	0	0
	ISSSSSSSAVTPGGPLPFLAEIQK	4	1	1	P37370		2360.24		0	5.2315e-05	High	40.27	0.000427574	High	3.63394	0	0
	LFSTGGSTLQHK	4	1	1	P37370		1275.67		0	0.00123706	High	38.91	0.000565526	High	2.93146	0	0
	APALPGHVPPPPVPPVLSDDSK	6	1	1	P37370		2187.18		0	5.99446e-07	High	38.65	0.000545833	High	4.04475	0	0
	ATSAPAPPPPPLPAAMSSASTNSVK	2	1	1	P37370		2347.2		0	2.40388e-06	High	35.11	0.00208115	High	3.85037	0	0
	DDNVRPSPISPSINPPK	6	1	1	P37370		1832.95		0	7.18726e-05	High	34.49	0.00248942	High	3.67111	0	0
	HNTHTNQPDVDVGR	2	1	1	P37370		1589.74		0	3.5864e-05	High	33.85	0.00329678	High	3.29831	0	0
	GPSMSAPPIPGMGAPQLGDILAGGIPK	4	1	1	P37370	M4(Oxidation); M12(Oxidation)	2561.32		0	2.89609e-06	High	33.56	0.00400905	Medium	2.75147	0	0
	SPPPPPSPSTMDTGTSNSPSK	2	1	1	P37370		2068.96		0	0.000439738	High	32.75	0.00560083	Medium	2.26511	0	0
	SSNISLPSVSAPPLPSASLPTHVSNPPQAPPPPPTPTIGLDSK	2	1	1	P37370		4250.24		0	0.000188993	High	24.97	0.00907496	High	3.76505	0	0
	FVVGGDTGYTTQDKQEDVIGSSKDDNVRPSPISPSINPPK	2	1	1	P37370		4245.09		0	0.000825918	High	22.8	0.0430342	High	5.13262	0	2
	AGAPAPPPPPPPPALGGSAPKPAK	1	1	1	P37370		2140.2		0	4.60348e-05	High	15.23	0.0839766				0
	DALLGDIR	2	1	1	P37370		872.483		0.002107	0.0731098	High	26.89	0.00439986	Medium	1.82438	0	0
P38249	Eukaryotic translation initiation factor 3 subunit A OS=Saccharomyces cerevisiae (strain ATCC 204508 / S288c) GN=RPG1 PE=1 SV=1 - [EIF3A_YEAST]	45.64	6	35	38	86	protein binding; RNA binding	cytoplasm	cell organization and biogenesis; metabolic process; regulation of biological process		729.156	42.32	34	42	104.464	43.46	36	44	964	110.276	6.30322
	Sequence	# PSMs	# Proteins	# Protein Groups	Protein Group Accessions	Modifications	MH+ [Da]	PhosphoRS Site Probabilities	q-Value	PEP	A2	IonScore A2	Exp Value A2	A6	XCorr A6	Probability A6	# Missed Cleavages
	LIQGSTEGLVSVGAVAR	2	1	1	P38249		1656.93		0	8.82341e-11	High	94.17	1.11019e-09	High	4.63829	0	0
	LATLPAPLDLSAWDIEK	4	1	1	P38249		1853.01		0	5.65504e-08	High	80.92	3.60048e-08	High	4.98564	0	0
	NNALLEITYSGVVK	2	1	1	P38249		1520.83		0	1.39733e-06	High	61.19	2.96527e-06	High	4.26	0	0
	SGNNLVDLSDADTLQR	4	1	1	P38249		1717.84		0	1.65384e-06	High	53.56	4.2073e-05	High	3.90359	0	0
	TAGGSSPATPATPATPATPTPSSGPK	4	1	1	P38249		2307.15		0	7.50491e-06	High	53.04	4.46933e-05	High	3.86098	0	0
	VFFVSGDPLLHTTAWK	4	1	1	P38249		1817.96		0	1.80779e-06	High	51.39	3.63053e-05	High	4.23784	0	0
	LLELSNVLHDVDSFNNASYMEK	2	1	1	P38249		2538.23		0	6.66386e-08	High	47.63	0.000175173	High	5.69367	0	0
	TYSSTIFLSAISTQLDEIPSIGYDPHLR	2	1	1	P38249		3124.59		0	6.04348e-05	High	47.41	0.000130717	High	4.30948	0	0
	DPFDIFASTASK	2	1	1	P38249		1298.63		0	2.11264e-05	High	41.07	0.000547139	High	3.23378	0	0
	LLELSNVLHDVDSFNNASYMEK	2	1	1	P38249	M20(Oxidation)	2554.21		0	1.34627e-07	High	37.34	0.00175276	High	4.93546	0	0
	EMLQSIIEDESIYGK	2	1	1	P38249		1754.84		0	0.00129193	High	36.73	0.00193215	High	2.13577	0	0
	FLEIGVELK	2	3	1	P38249		1047.61		0	0.00707589	High	36.39	0.000700325	High	1.94643	0	0
	GHVYIDPNEAK	4	1	1	P38249		1242.61		0	0.00118411	High	34.98	0.00142959	High	2.55775	0	0
	ADELISVGEK	2	1	1	P38249		1060.55		0	0.000222824	High	34.82	0.00159861	High	2.78189	0	0
	RADELISVGEK	2	1	1	P38249		1216.65		0	0.000342738	High	33.39	0.00208455	High	2.7591	0	1
	VTFAKDPFDIFASTASK	2	1	1	P38249		1844.95		0	0.00224921	High	32.68	0.00458584	High	2.85428	0	1
	WATPSTVEPVVFK	2	1	1	P38249		1460.78		0	0.000288017	High	32.16	0.00325352	High	2.49712	0	0
	LLNLDAKPTR	2	1	1	P38249		1140.67		0	0.000188852	High	31.03	0.00141995	High	2.59847	0	0
	KFIDLVESK	2	1	1	P38249		1078.61		0	0.00842546	High	27.2	0.00295346	Medium	2.33381	0	1
	FQQVDVSVK	2	1	1	P38249		1049.56		0	0.00422076	High	25.83	0.012669	High	2.21869	0	0
	QAALQSLHDFITAR	2	1	1	P38249		1570.83		0	0.00283213	High	25.26	0.0159351	High	2.9003	0	0
	FTTVSQSELYK	2	1	1	P38249		1302.66		0	0.000142755	High	22.49	0.0321273	High	1.66259	0	0
	TYFSQYIAPLR	2	1	1	P38249		1358.71		0	0.00100161	High	22.34	0.0215875	High	2.868	0	0
	EVDKLQETDTANYEAMK	2	1	1	P38249	M16(Oxidation)	2000.91		0	0.00104026	High	21.07	0.0762087	High	2.49184	0	1
	AGNREPPSTPSTLPK	2	1	1	P38249		1551.81		0	0.00355438	High	19.34	0.0715938	High	2.8399	0	1
	NLVMVYDDYLK	2	1	1	P38249		1372.68		0	0.00411386	High	18.33	0.0741808	High	2.26901	0	0
	EVDKLQETDTANYEAMK	2	1	1	P38249		1984.92		0	0.00148936	High	15.9	0.305877	High	3.2581	0	1
	AVLDLLR	2	4	1	P38249		799.503		0.000145	0.016345	High	28.13	0.00284559	Medium	1.89383	0	0
	APPPFRPENAIK	1	1	1	P38249		1336.74		0.000431	0.018103	High	12.77	0.171745				0
	EPPSTPSTLPK	2	1	1	P38249		1153.61		0.000573	0.0206389	High	21.22	0.0305812	Low	1.26467	0	0
	QVIIAEVSK	2	1	1	P38249		986.588		0.000828	0.0267098	High	24.96	0.0114895	Low	1.66489	0	0
	SIEDVFHLMK	2	1	1	P38249		1218.62		0.000828	0.0327916	High	16.67	0.118403	Low	1.3636	0	0
	LAEMLR	2	2	1	P38249		732.408		0.00149	0.0455615	High	14.89	0.124871	Low	1.3006	0	0
	QQLENLLVK	2	1	1	P38249		1084.64		0.002236	0.0765862	High	13.72	0.112524	Medium	1.65564	0	0
	SIEDVFHLMK	2	1	1	P38249	M9(Oxidation)	1234.61		0.003233	0.102932	High	15.34	0.157904	Low	1.34913	0	0
	LELWHEAYR	1	1	1	P38249		1216.61		0.004353	0.12576	High	18.7	0.0721695				0
	LDMIAQK	2	1	1	P38249		818.444		0.005915	0.169842	High	13.48	0.260272	Low	1.49532	0	0
	SLDLDTIK	1	1	1	P38249		904.498		0.020948	0.273065				Medium	1.52125	0	0
	KVELPLLQK	1	1	1	P38249		1067.68		0.086989	0.720415				Low	1.55638	0	1
	ESELAAIR	1	1	1	P38249		888.479							Low	1.47925	0	0
	FTWESYR	1	2	1	P38249		988.452							Low	1.15779	0	0
P38080	Serine/threonine-protein kinase AKL1 OS=Saccharomyces cerevisiae (strain ATCC 204508 / S288c) GN=AKL1 PE=1 SV=1 - [AKL1_YEAST]	45.58	2	34	35	112	catalytic activity; nucleotide binding; protein binding	cytoplasm	cell organization and biogenesis; metabolic process; regulation of biological process; transport	Pf00069; Pf07714	1393.14	44.95	34	54	159.715	45.58	35	58	1108	123.913	7.69385
	Sequence	# PSMs	# Proteins	# Protein Groups	Protein Group Accessions	Modifications	MH+ [Da]	PhosphoRS Site Probabilities	q-Value	PEP	A2	IonScore A2	Exp Value A2	A6	XCorr A6	Probability A6	# Missed Cleavages
	LSDSEENLLNDMFLSSFEISSK	4	1	1	P38080		2505.17		0	1.80657e-08	High	109.61	1.32369e-10	High	4.9898	0	0
	QSFQDTNEPQTGGIEDAGGSGTIK	4	1	1	P38080		2437.12		0	9.27786e-10	High	99.64	1.09186e-09	High	6.29927	0	0
	LPMNASDGHAAVSR	6	1	1	P38080	M3(Oxidation)	1441.68		0	1.26288e-08	High	86.93	1.65256e-08	High	3.23209	0	0
	LQNVQLQMYQLQQK	4	1	1	P38080		1761.93		0	6.56212e-08	High	83.6	2.31353e-08	High	4.77861	0	0
	DGVQGFEVLLLMELCPNK	4	1	1	P38080	M12(Oxidation); C15(Carbamidomethyl)	2078.03		0	5.18614e-07	High	80.52	8.56106e-08	High	4.17084	0	0
	QSLDLNFQEVNLSSPTLTQEHR	2	1	1	P38080		2556.27		0	2.20523e-08	High	65.97	2.28901e-06	High	5.00716	0	0
	NEALLIELSPLKEDAGK	4	1	1	P38080		1840.01		0	7.46244e-06	High	64.54	1.66991e-06	High	4.3909	0	1
	FLEYLNEFDNTASVPLK	2	1	1	P38080		2000		0	6.73351e-08	High	64.35	3.04844e-06	High	4.75625	0	0
	GAPNIVQYFDSNASR	4	1	1	P38080		1638.79		0	9.04515e-09	High	64.02	2.4173e-06	High	3.25867	0	0
	STSYGAATIGSDEALANEK	2	1	1	P38080		1884.88		0	5.34683e-08	High	61.38	6.6228e-06	High	4.06063	0	0
	TTSNANSSGTANNPQEINTIQSPGIEDK	2	1	1	P38080		2888.35		0	3.59944e-07	High	59.56	1.38328e-05	High	6.113	0	0
	QSSDPTISEQSPR	18	1	1	P38080	S3(Phospho)	1511.64	S(2): 9.3; S(3): 90.7; T(6): 0.0; S(8): 0.0; S(11): 0.0	0	2.4547e-05	High	58.59	1.03767e-05	High	3.42881	0	0
	VLVQDENGLNEMR	2	1	1	P38080		1516.74		0	7.73537e-06	High	58.07	1.0449e-05	High	2.63863	0	0
	YQQAQNQTGTQGNTFPDESQYQSR	2	1	1	P38080		2776.22		0	2.50061e-09	High	57.31	2.50804e-05	High	4.64273	0	0
	MNVAYHSTNELSNDASNFFLEEQQQGQR	2	1	1	P38080	M1(Oxidation)	3273.45		0	1.31573e-06	High	51.08	9.78687e-05	High	5.7872	0	0
	SPEMIDLYR	2	2	1	P38080	M4(Oxidation)	1139.54		0	5.97138e-06	High	49.14	6.46064e-05	High	2.15992	0	0
	YAEGAYNFSK	2	1	1	P38080		1149.52		0	6.33515e-05	High	45.74	0.00013201	High	2.78648	0	0
	TPGELYYPSVSELDTYLDK	4	1	1	P38080		2190.05		0	3.29217e-06	High	44.35	0.000424211	High	3.96633	0	0
	IPSQNVGQELEEEKESQSDQR	2	1	1	P38080		2430.14		0	2.01307e-05	High	42.96	0.00063481	High	4.63721	0	1
	TPGELYYPSVSELDTYLDKELVK	2	1	1	P38080		2659.34		0	6.78853e-05	High	40.77	0.000494142	High	5.15352	0	1
	SPEMIDLYR	2	2	1	P38080		1123.55		0	0.000103561	High	39.33	0.000653413	High	2.63133	0	0
	LNTQSLPQR	2	1	1	P38080		1056.58		0	0.00111765	High	38.68	0.000325245	High	2.46534	0	0
	IENVLVDAK	2	1	1	P38080		1000.57		0	0.000527271	High	36.59	0.000515309	High	2.38641	0	0
	IGDVACLK	2	1	1	P38080	C6(Carbamidomethyl)	875.466		0	0.00695582	High	34.79	0.0018752	Medium	1.99509	0	0
	NAQGGEPPILAGNSANEPMHSSSK	2	1	1	P38080	M19(Oxidation)	2409.12		0	1.31848e-05	High	34.7	0.00367646	High	3.12855	0	0
	SNKPMQLGGTIAGDSGNR	4	1	1	P38080	M5(Oxidation)	1818.88		0	5.80534e-06	High	33.28	0.00415856	High	2.86157	0	0
	DKDSNSSITISTSTPSEMR	2	1	1	P38080	M18(Oxidation)	2071.95		0	0.00176857	High	29.23	0.0124175	Low	2.55041	0	1
	NAQGGEPPILAGNSANEPMHSSSK	2	1	1	P38080		2393.13		0	2.9617e-05	High	28.99	0.0143848	High	3.14942	0	0
	LPMNASDGHAAVSR	2	1	1	P38080		1425.69		0	0.00110663	High	28.05	0.0102622	High	3.10594	0	0
	DIKIENVLVDAK	2	1	1	P38080		1356.77		0	0.00330769	High	27.85	0.0050038	High	2.78195	0	1
	SLLDYMNQR	2	1	1	P38080		1139.55		0	0.00903452	High	25.82	0.0192436	High	2.23115	0	0
	LTEAEIVK	2	1	1	P38080		902.519		0	0.00116758	High	23.74	0.0204994	High	1.82649	0	0
	SVSAMGHPAVER	2	1	1	P38080		1240.61		0	0.0132324	High	19.2	0.0931755	Low	1.15733	0	0
	QSLDLER	2	1	1	P38080		860.447		0.000145	0.0167381	High	25.98	0.0113557	Low	1.56778	0	0
	SNKPMQLGGTIAGDSGNRR	2	1	1	P38080	M5(Oxidation)	1974.98		0.000431	0.0191705	High	15.71	0.226912	Low	2.14887	0	1
	YTPGHIVCVGTHK	2	1	1	P38080	C8(Carbamidomethyl)	1468.74		0.001607	0.0536573	High	17.52	0.123908	Medium	2.6149	0	0
	YEFPVNK	2	1	1	P38080		896.452		0.001607	0.0522874	High	11.97	0.536855	Low	1.76907	0	0
	SNKPMQLGGTIAGDSGNR	1	1	1	P38080		1802.88		0.091188	0.754462				Low	1.98834	0	0
	YTQFQNK	1	1	1	P38080		928.452							Low	1.01606	0	0
Q03640	Tricalbin-3 OS=Saccharomyces cerevisiae (strain ATCC 204508 / S288c) GN=TCB3 PE=1 SV=1 - [TCB3_YEAST]	44.47	1	39	45	117	metal ion binding; protein binding	cytoplasm; endoplasmic reticulum; membrane; mitochondrion	cell organization and biogenesis; metabolic process; regulation of biological process	Pf00168	1626.96	41.36	39	56	189.808	44.47	45	61	1545	170.97	7.13721
	Sequence	# PSMs	# Proteins	# Protein Groups	Protein Group Accessions	Modifications	MH+ [Da]	PhosphoRS Site Probabilities	q-Value	PEP	A2	IonScore A2	Exp Value A2	A6	XCorr A6	Probability A6	# Missed Cleavages
	GDLSGVGDVDPYYTVSLNR	2	1	1	Q03640		2026.97		0	9.75429e-09	High	80.81	6.63881e-08	High	5.96441	0	0
	AGDNDDLGQASLDVSSLEVGK	4	1	1	Q03640		2089.99		0	5.92082e-10	High	80.21	1.3625e-07	High	5.46883	0	0
	ALICEYSSSLDDIMTTLDTAQEFVK	4	1	1	Q03640	C4(Carbamidomethyl)	2850.35		0	1.58704e-07	High	79.51	1.37131e-07	High	4.76853	0	0
	EAIGVLAVTIASADSLK	4	1	1	Q03640		1657.94		0	1.96806e-08	High	75.25	9.10542e-08	High	4.44531	0	0
	VTESIVNVSTTFIPINLVYSPEELVNVEKLEK	4	1	1	Q03640		3603.95		0	4.72785e-06	High	74.81	4.12962e-08	High	4.43045	0	1
	DSDDVISETSYSTLK	2	1	1	Q03640		1659.76		0	1.72316e-09	High	73.99	2.59366e-07	High	4.61445	0	0
	LPSSESVEDTGYLNIK	2	1	1	Q03640		1751.87		0	2.15526e-07	High	70.61	7.82064e-07	High	5.18728	0	0
	SPSNLNSTSVTPR	8	1	1	Q03640	T11(Phospho)	1439.65	S(1): 0.0; S(3): 0.0; S(7): 0.0; T(8): 0.0; S(9): 0.0; T(11): 100.0	0	1.42357e-05	High	69.03	1.11273e-06	High	4.15796	0	0
	LNSEMANIFIR	2	1	1	Q03640		1307.68		0	2.70221e-06	High	68.45	7.00158e-07	High	3.01679	0	0
	KFEATQEENEQEMEK	2	1	1	Q03640	M13(Oxidation)	1885.81		0	6.02391e-09	High	66.93	1.67284e-06	High	4.0628	0	1
	ALICEYSSSLDDIMTTLDTAQEFVK	2	1	1	Q03640	C4(Carbamidomethyl); M14(Oxidation)	2866.34		0	3.86452e-07	High	64.83	4.27507e-06	High	4.72676	0	0
	INEPSWNETIEVLVPSK	2	1	1	Q03640		1955.01		0	2.43072e-08	High	64.31	2.53916e-06	High	4.57722	0	0
	SPSNLNSTSVTPR	2	1	1	Q03640		1359.69		0	4.15649e-06	High	61.24	5.11104e-06	High	3.04472	0	0
	EDENEDTTEKEEDENEESSQTDVGIAK	2	1	1	Q03640		3070.27		0	4.61337e-07	High	60.19	1.46929e-05	High	5.99926	0	1
	ASPEANLVLGAISHQR	2	1	1	Q03640		1662.89		0	5.94494e-07	High	57.93	8.85855e-06	High	3.01287	0	0
	DNVNPQLAGVAPGYGIDALAIDEFTLGSK	2	1	1	Q03640		2945.49		0	2.833e-08	High	57.22	1.5553e-05	High	5.04682	0	0
	ANNDGVAVFDEECSFK	2	1	1	Q03640	C13(Carbamidomethyl)	1801.77		0	2.81422e-07	High	56.51	2.28941e-05	High	3.84968	0	0
	TYNWNLNLNTQGSIK	2	1	1	Q03640		1765.89		0	2.43298e-08	High	56.4	1.54634e-05	High	3.71869	0	0
	TMPILVEDINVAGK	2	1	1	Q03640		1499.82		0	9.74867e-06	High	56.36	1.20227e-05	High	3.32763	0	0
	KFEATQEENEQEMEKNPK	4	1	1	Q03640	M13(Oxidation)	2225		0	3.87474e-06	High	56.34	2.7989e-05	High	4.66096	0	2
	EWEVAEIEDPFDSDEK	2	1	1	Q03640		1937.83		0	1.50051e-06	High	55.46	2.31824e-05	High	4.41151	0	0
	YLDTTSSMTGSLSPCAELFIDGQK	2	1	1	Q03640	M8(Oxidation); C15(Carbamidomethyl)	2637.21		0	2.3817e-08	High	55.45	3.79185e-05	High	4.14016	0	0
	TMPILVEDINVAGK	2	1	1	Q03640	M2(Oxidation)	1515.81		0	4.53932e-06	High	52.94	3.07436e-05	High	3.20998	0	0
	NQVIFNVLDWDR	2	1	1	Q03640		1518.77		0	5.86175e-05	High	52.57	5.69951e-05	High	3.16836	0	0
	KFEATQEENEQEMEKNPK	3	1	1	Q03640		2209.01		0	5.49704e-06	High	50.91	8.59619e-05	High	4.57031	0	2
	LGDGHLIVK	2	1	1	Q03640		951.563		0	8.76583e-05	High	50.8	9.56528e-06	High	2.63424	0	0
	AQVHPPPDSTLFHEEEK	4	1	1	Q03640		1960.94		0	8.76563e-08	High	49.72	9.49271e-05	High	4.66512	0	0
	DKDLGIAQINLGDPQIQQDGQISVK	2	1	1	Q03640		2693.41		0	2.16332e-07	High	48.64	7.0438e-05	High	6.22104	0	1
	LSLNELIK	3	1	1	Q03640		929.566		0	0.00208985	High	48.01	5.77156e-05	Medium	2.26752	0	0
	ASLDYDPSVPNTSYAPVQSASPVVKPTDNTSSSSNKK	2	1	1	Q03640		3838.87		0	3.0911e-06	High	39.39	0.00111052	High	4.21373	0	1
	FIGSVQIPTSNVFK	2	1	1	Q03640		1536.84		0	4.75304e-05	High	38.38	0.000442894	High	3.57471	0	0
	VTESIVNVSTTFIPINLVYSPEELVNVEK	2	1	1	Q03640		3233.73		0	2.14871e-05	High	33.8	0.00106302	High	5.06799	0	0
	ISLGVTLGK	2	1	1	Q03640		887.556		0	0.00272881	High	33.33	0.000673547	High	2.04083	0	0
	LQGSFNPEYIKPSFDIVK	4	1	1	Q03640		2082.09		0	0.00052352	High	31.94	0.00422225	High	4.15506	0	0
	LNSEMANIFIR	2	1	1	Q03640	M5(Oxidation)	1323.67		0	0.000170294	High	30.39	0.00548468	High	2.33856	0	0
	CFDFNDVR	2	1	1	Q03640	C1(Carbamidomethyl)	1072.45		0	0.00239263	High	29.41	0.00332199	High	2.33189	0	0
	IASGAAHATVGIAGTGIGAATGVATGGLK	2	1	1	Q03640		2450.35		0	4.09071e-05	High	28.63	0.00281031	High	3.46493	0	0
	GSDFITNTVDPYIVMTTEDAVPGTDEEVR	2	1	1	Q03640		3171.46		0	0.000531061	High	28.2	0.022325	High	3.24405	0	0
	VTVEETLSDR	2	1	1	Q03640		1148.58		0	0.000995668	High	26.95	0.00837622	High	1.87891	0	0
	DIFVASSAQK	2	1	1	Q03640		1065.56		0	0.00814275	High	22.28	0.0248456	High	2.25186	0	0
	TNQLPGPNPQGSIGAVPLEGLRPK	2	1	1	Q03640		2440.34		0	0.00061259	High	19.36	0.0249137	High	1.90768	0	0
	YLLLNTLEQK	2	1	1	Q03640		1234.71		0	0.00196622	High	19.22	0.0359022	High	2.91173	0	0
	FEATQEENEQEMEKNPK	2	1	1	Q03640	M12(Oxidation)	2096.91		0.00149	0.0467453	High	16.05	0.228448	Medium	1.93808	0	1
	FLYTPTSVK	2	1	1	Q03640		1055.58		0.002107	0.0700734	High	20.3	0.0326639	Medium	1.9234	0	0
	EFRSAPSRKPNK	1	1	1	Q03640	S4(Phospho)	1496.75	S(4): 50.0; S(7): 50.0	0.654489	1				Low	1.68678	0	2
	INPKISLGVTLGKSFVSK	2	1	1	Q03640	S6(Phospho); S17(Phospho)	2048.05	S(6): 76.5; T(10): 30.1; S(14): 33.2; S(17): 60.3	0.72517	1				Low	1.65084	0	2
	MKVRFLYTPTSVK	1	1	1	Q03640	M1(Oxidation); T10(Phospho); S11(Phospho)	1745.8	Y(7): 7.4; T(8): 83.1; T(10): 54.7; S(11): 54.7						Low	2.09396	0	2
	FIGSVQIPTSNVFKK	1	1	1	Q03640	T9(Phospho); S10(Phospho)	1824.85	S(4): 0.4; T(9): 99.8; S(10): 99.8						Low	1.78772	0	1
	EKINPKISLGVTLGK	1	1	1	Q03640	S8(Phospho)	1676.94	S(8): 99.5; T(12): 0.5						Low	1.7	0	2
	FDTSITKPGVLDDLGKLDEK	1	1	1	Q03640		2191.15							Low	1.54634	0	1
P22147	5'-3' exoribonuclease 1 OS=Saccharomyces cerevisiae (strain ATCC 204508 / S288c) GN=XRN1 PE=1 SV=1 - [XRN1_YEAST]	42.47	2	51	56	165	catalytic activity; protein binding; RNA binding	cytoplasm; cytoskeleton; cytosol	cell organization and biogenesis; metabolic process; regulation of biological process	Pf03159	1526.98	41.49	53	83	222.188	40.05	53	82	1528	175.35	7.47412
	Sequence	# PSMs	# Proteins	# Protein Groups	Protein Group Accessions	Modifications	MH+ [Da]	PhosphoRS Site Probabilities	q-Value	PEP	A2	IonScore A2	Exp Value A2	A6	XCorr A6	Probability A6	# Missed Cleavages
	MDLDSINPDETEEEFQNR	4	1	1	P22147	M1(Oxidation)	2197.92		0	3.12378e-10	High	89.22	1.67544e-08	High	6.11659	0	0
	GWEYSNLTLNLLK	2	1	1	P22147		1550.82		0	5.81957e-08	High	79.47	6.83527e-08	High	4.15546	0	0
	TFSPTPDYYPLQLVVESVVNEDER	6	1	1	P22147		2797.37		0	3.67781e-07	High	74.21	3.71729e-07	High	4.71614	0	0
	EIADEMQFEYNFER	2	1	1	P22147	M6(Oxidation)	1836.78		0	1.35081e-06	High	73.54	3.45219e-07	High	3.95608	0	0
	GPIPIEEEFPLNSK	2	1	1	P22147		1569.82		0	1.0727e-06	High	60.53	4.24855e-06	High	3.85327	0	0
	VGNDIPVLEDLFPDTSTK	6	1	1	P22147		1959.99		0	8.77443e-07	High	60.29	6.922e-06	High	4.2966	0	0
	KYQNAIIVEDKEELETEK	2	1	1	P22147		2179.12		0	1.87608e-07	High	58.67	9.37236e-06	High	5.36986	0	2
	AIENGDEIPKGEPFDSNSITPGTEFMAK	2	1	1	P22147		2994.41		0	1.12684e-06	High	55.64	3.47945e-05	High	5.4548	0	1
	MDLDSINPDETEEEFQNR	4	1	1	P22147		2181.93		0	1.12061e-06	High	53.41	4.10433e-05	High	5.07103	0	0
	SSENVQVDLANFEK	2	1	1	P22147		1579.76		0	9.58263e-06	High	51.15	6.10052e-05	High	3.87698	0	0
	EALLHTDGYINEHGK	6	1	1	P22147		1696.83		0	1.30554e-05	High	49.24	9.35125e-05	High	3.9886	0	0
	ERGPIPIEEEFPLNSK	2	1	1	P22147		1854.96		0	1.39712e-05	High	49.14	8.71578e-05	High	4.37843	0	1
	LSPDLPDEEIPTLELPK	4	1	1	P22147		1906.01		0	2.50713e-06	High	49.02	6.39102e-05	High	3.82668	0	0
	DLIYSFNPQVDNLYK	2	1	1	P22147		1828.92		0	8.18371e-06	High	48.88	0.00010483	High	3.9786	0	0
	TIYEYQESNDK	2	1	1	P22147		1389.62		0	4.54045e-05	High	47.01	0.000163235	High	3.03943	0	0
	RLTEEEVFAK	2	1	1	P22147		1221.65		0	0.0056182	High	46.61	0.000152791	Low	2.55867	0	1
	FLDSEPTIGK	2	1	1	P22147		1106.57		0	0.000161573	High	46.4	0.000122561	High	3.06065	0	0
	FIAVSLESDSLTK	2	1	1	P22147		1409.76		0	1.97965e-05	High	44.44	0.000179875	High	3.40201	0	0
	QTFPDFFFR	4	1	1	P22147		1204.58		0	0.000227552	High	44.21	0.000259831	High	1.76513	0	0
	FGFITKPAETQDK	4	1	1	P22147		1481.77		0	0.000147856	High	43.89	0.000216409	High	3.22052	0	0
	IGPMEAIATVFPVTGLVR	8	1	1	P22147	M4(Oxidation)	1887.04		0	7.42611e-05	High	42.01	0.000169967	High	3.60239	0	0
	YQNAIIVEDKEELETEK	2	1	1	P22147		2051.02		0	9.56756e-05	High	41.17	0.000668356	High	2.57627	0	1
	DAMNLLDGIK	2	1	1	P22147		1089.56		0	0.000676699	High	38.92	0.000827103	High	2.42835	0	0
	IGPMEAIATVFPVTGLVR	8	1	1	P22147		1871.05		0	4.78348e-06	High	38.59	0.000491166	High	4.69794	0	0
	EVQIIFSGHEVPGEGEHK	4	1	1	P22147		1991.98		0	0.000804958	High	37.34	0.00219557	High	3.66162	0	0
	IFYMAIDGVAPR	2	1	1	P22147	M4(Oxidation)	1368.7		0	6.78563e-05	High	36.3	0.0018285	High	2.56632	0	0
	GAFPVLLQTFK	2	1	1	P22147		1220.71		0	0.000911112	High	35.8	0.000775929	High	2.68793	0	0
	TSIAAVEDHIMK	4	1	1	P22147	M11(Oxidation)	1330.67		0	5.96246e-05	High	35.39	0.00195121	High	1.96851	0	0
	SSFALLR	2	1	1	P22147		793.456		0	0.0130663	High	35.22	0.00114231	Medium	1.4662	0	0
	TNNVTLEDFSK	2	1	1	P22147		1267.61		0	0.000183435	High	34.55	0.00226235	High	2.84058	0	0
	QQSMVLQITDIYK	2	1	1	P22147	M4(Oxidation)	1582.81		0	9.60377e-05	High	33.86	0.00285749	High	2.77052	0	0
	LIEAMQPYLR	2	1	1	P22147		1233.67		0	0.000922982	High	33.38	0.00254855	High	2.8633	0	0
	QQSMVLQITDIYK	2	1	1	P22147		1566.83		0	1.64314e-05	High	33.3	0.00189433	High	3.26143	0	0
	NLQYFIHDK	3	1	1	P22147		1177.6		0	0.00364252	High	32.45	0.00349845	High	2.03716	0	0
	HINVGIPVK	2	1	1	P22147		976.594		0	0.00161324	High	30.88	0.00102073	High	2.22545	0	0
	QLENISLEGER	2	1	1	P22147		1287.66		0	0.000990105	High	30.79	0.00379325	High	2.40714	0	0
	LGAEMLAGFPTLLSLPFTSSLEYNETMVFQQPSK	3	1	1	P22147	M5(Oxidation); M27(Oxidation)	3778.85		0	0.000361434	High	30.46	0.0101643	High	3.92342	0	0
	FMITDATGK	2	1	1	P22147	M2(Oxidation)	999.483		0	0.0012323	High	27.64	0.00723185	Medium	2.00908	0	0
	DAMNLLDGIK	2	1	1	P22147	M3(Oxidation)	1105.56		0	0.00545561	High	24.38	0.0227971	Medium	1.71712	0	0
	YGLLPNAK	2	1	1	P22147		875.499		0	0.00563806	High	23.59	0.0220949	Medium	1.78023	0	0
	EYITIPLDSSEIR	2	1	1	P22147		1535.8		0	0.00169263	High	23.44	0.0366847	High	2.04404	0	0
	FGFITKPAETQDKK	4	1	1	P22147		1609.86		0	0.000307707	High	23.07	0.0246587	High	3.84567	0	1
	AHDLLNFIK	4	1	1	P22147		1070.6		0	0.00210765	High	21.64	0.0150807	High	2.62353	0	0
	VVYIQDSGK	2	1	1	P22147		1008.54		0	0.00289638	High	21.28	0.0350024	High	1.88403	0	0
	GEIKPSSGTNSTECQSPK	2	1	1	P22147	C14(Carbamidomethyl)	1906.88		0	0.00112543	High	21.08	0.0772032	High	3.58875	0	0
	SPLGGIFSDIEHNHCVEK	4	1	1	P22147	C15(Carbamidomethyl)	2038.96		0	0.0055902	High	18.59	0.125213	Low	2.31837	0	0
	GEIKPSSGTNSTECQSPK	2	1	1	P22147	C14(Carbamidomethyl); S16(Phospho)	1986.85	S(6): 0.0; S(7): 0.0; T(9): 0.0; S(11): 0.0; T(12): 0.5; S(16): 99.4	0	0.014153	High	14.34	0.320272	High	2.78297	0	0
	TFSPTPDYYPLQLVVESVVNEDERYK	2	1	1	P22147		3088.52		0	0.00336445	High	12.39	0.498903	High	2.37553	0	1
	ICTYIDHLFQTIKPK	2	1	1	P22147	C2(Carbamidomethyl)	1877		0	0.000788819	High	10	0.65	High	2.41747	0	0
	IMNFIR	2	3	2	Q02792;P22147	M2(Oxidation)	809.434		0.000288	0.0168326	High	22.53	0.0374175	Medium	1.28176	0	0
	DHLEFLK	2	1	1	P22147		901.478		0.000707	0.0226705	High	28.74	0.00467808	Low	1.69972	0	0
	VIFLGDYAYGGETTIDGYSSDRR	1	1	1	P22147		2555.21		0.001229	0.0414196	High	26.18	0.0279549				1
	LVSLTDGK	2	1	1	P22147		832.478		0.00149	0.0488254	High	15.33	0.143614	Low	1.4867	0	0
	LTEEEVFAK	2	1	1	P22147		1065.55		0.001607	0.0515566	High	18.13	0.0446065	Low	2.01624	0	0
	LFNSLK	1	1	1	P22147		721.425		0.004947	0.141665	High	19.39	0.0466074				0
	IMNFIR	2	3	2	Q02792;P22147		793.439		0.008714	0.21397	High	18.28	0.115903	Low	1.36936	0	0
	EEVTFGR	2	1	1	P22147		837.411		0.010273	0.240488	Medium	12.17	0.20629	Low	1.18718	0	0
	FDLGDR	2	1	1	P22147		722.348		0.044475	0.75339	Medium	15.96	0.0557728	Low	1.60811	0	0
	YYPSYIVSK	1	1	1	P22147		1119.57		0.063057	0.616057				Low	1.03201	0	0
	EYMELEFK	1	1	1	P22147		1088.5		0.086834	1	Low	12.94	0.332844				0
	KFGFITKPAETQDK	1	1	1	P22147		1609.86							Low	2.22619	0	1
	VVYIQDSGK	1	1	1	P22147	Y3(Phospho)	1088.5	Y(3): 83.2; S(7): 16.8						Low	1.27756	0	0
	WPYLR	1	1	1	P22147		734.397							Low	1.16163	0	0
P16862	6-phosphofructokinase subunit beta OS=Saccharomyces cerevisiae (strain ATCC 204508 / S288c) GN=PFK2 PE=1 SV=4 - [K6PF2_YEAST]	42.23	8	23	27	77	catalytic activity; nucleotide binding; protein binding; RNA binding; transporter activity	cytoplasm; cytosol; mitochondrion	metabolic process; transport	Pf00365	1028.65	40.98	24	37	121.148	42.23	27	40	959	104.552	6.66846
	Sequence	# PSMs	# Proteins	# Protein Groups	Protein Group Accessions	Modifications	MH+ [Da]	PhosphoRS Site Probabilities	q-Value	PEP	A2	IonScore A2	Exp Value A2	A6	XCorr A6	Probability A6	# Missed Cleavages
	SHATQSLVFNTSDILAVK	4	1	1	P16862		1931.02		0	1.07182e-10	High	84.74	1.54439e-08	High	5.36395	0	0
	AIDYVEATANSHSR	4	1	1	P16862		1533.73		0	1.05757e-08	High	78.23	1.01462e-07	High	3.89617	0	0
	AIAVMTSGGDAPGMNSNVR	2	1	1	P16862	M5(Oxidation); M14(Oxidation)	1879.87		0	1.39233e-09	High	75.93	3.07601e-07	High	5.18818	0	0
	ILATLQGLEAVNAVLESTPDTPSPLIAVNENK	5	1	1	P16862		3317.79		0	3.65534e-08	High	75.11	3.39151e-08	High	6.17115	0	0
	GWSAEGGTNIGTAR	2	1	1	P16862		1376.66		0	1.84337e-06	High	70.26	8.00606e-07	High	3.41669	0	0
	SSPDENSTLLSNDSISLK	2	1	1	P16862		1906.93		0	9.11358e-08	High	69.47	1.12415e-06	High	5.28121	0	0
	NAVSTKPTPPPAPEASAESGLSSK	4	1	1	P16862		2323.18		0	2.9879e-08	High	65.26	2.48706e-06	High	4.15955	0	0
	LAEVITAEADGR	2	1	1	P16862		1244.65		0	1.65377e-06	High	60.72	6.73546e-06	High	3.42808	0	0
	VTPEEADLGMIAYYFQK	4	1	1	P16862		1974.95		0	1.21634e-08	High	56.53	2.20108e-05	High	4.47947	0	0
	HLNICGTVGSIDNDMSTTDATIGAYSALDR	2	1	1	P16862	C5(Carbamidomethyl); M15(Oxidation)	3184.46		0	1.26717e-06	High	55.69	4.19498e-05	High	4.83588	0	0
	AAEENFNADDKTISDTAAVVGVK	2	1	1	P16862		2365.15		0	3.06334e-06	High	49.68	0.000111952	High	4.10109	0	1
	QLYDYETEVSMR	2	1	1	P16862	M11(Oxidation)	1549.69		0	4.72659e-05	High	47.59	0.000127152	High	3.09259	0	0
	AFVVEVMGR	2	10	2	P16861;P16862		1007.54		0	0.000152852	High	47.39	7.20439e-05	High	2.77618	0	0
	QLYDYETEVSMR	2	1	1	P16862		1533.69		0	1.85729e-05	High	45.56	0.000198749	High	2.79594	0	0
	DTLNAMNAPLQGYPTELFPMQLYTLDPLGNVVGVTSTK	4	1	1	P16862		4109.07		0	1.302e-07	High	45.52	0.00017534	High	4.79965	0	0
	AFVVMEGYEGLVR	2	1	1	P16862		1469.75		0	9.31764e-05	High	43.69	0.000297156	High	3.72488	0	0
	TISDTAAVVGVK	2	1	1	P16862		1160.65		0	4.98477e-05	High	41.3	0.000470732	High	2.88915	0	0
	LIADHLVGR	2	1	1	P16862		993.585		0	0.000537415	High	38.66	0.000183795	High	2.36881	0	0
	AIAVMTSGGDAPGMNSNVR	2	1	1	P16862		1847.88		0	1.76371e-07	High	37.73	0.00131551	High	3.87542	0	0
	SEWPSLIEELLK	2	1	1	P16862		1443.78		0	0.000100659	High	32.36	0.00223594	High	2.88951	0	0
	VHSYTDLAYR	6	1	1	P16862	S3(Phospho)	1304.57	S(3): 11.1; Y(4): 1.6; T(5): 87.0; Y(9): 0.3	0	0.00157546	High	30.66	0.00395146	High	2.60754	0	0
	IPMVLIPATLSNNVPGTEYSLGSDTALNALMEYCDVVK	2	1	1	P16862	C34(Carbamidomethyl)	4096.04		0	0.000316538	High	29.35	0.00865279	High	3.89181	0	0
	AAIDFYTK	2	1	1	P16862		928.479		0	0.00309148	High	20.83	0.0289113	High	1.71284	0	0
	AFVVEVMGR	2	10	2	P16861;P16862	M7(Oxidation)	1023.53		0	0.00106862	High	20.62	0.0494168	High	1.95155	0	0
	DMLGWQSR	2	1	1	P16862		992.461		0	0.00160651	High	19.84	0.0404636	High	1.759	0	0
	FLSLENR	2	1	1	P16862		878.474		0.000707	0.023844	High	28.33	0.00785876	Low	1.75755	0	0
	DMLGWQSR	2	1	1	P16862	M2(Oxidation)	1008.45		0.000828	0.028568	High	21.9	0.0258262	Medium	1.85823	0	0
	ILLRPDEK	2	1	1	P16862		983.589		0.001607	0.0506001	High	17.4	0.0181539	Low	2.08724	0	0
	ESYPAFR	1	1	1	P16862		869.415		0.059088	0.60097				Low	1.04044	0	0
	QLYDYETEVSMRMPK	2	1	1	P16862	Y3(Phospho); M11(Oxidation)	1985.82	Y(3): 96.1; Y(5): 3.6; T(7): 0.2; S(10): 0.2						Low	2.50344	0	1
	LIADHLVGRKR	1	1	1	P16862		1277.79							Low	0.793363	0	2
P19097	Fatty acid synthase subunit alpha OS=Saccharomyces cerevisiae (strain ATCC 204508 / S288c) GN=FAS2 PE=1 SV=2 - [FAS2_YEAST]	41.28	7	54	59	146	catalytic activity; metal ion binding; nucleotide binding; protein binding	cytoplasm; cytosol; mitochondrion	metabolic process	Pf00106; Pf00109; Pf01648; Pf02801	1880.21	37.47	53	68	213.842	41.28	59	78	1887	206.818	5.43994
	Sequence	# PSMs	# Proteins	# Protein Groups	Protein Group Accessions	Modifications	MH+ [Da]	PhosphoRS Site Probabilities	q-Value	PEP	A2	IonScore A2	Exp Value A2	A6	XCorr A6	Probability A6	# Missed Cleavages
	AISAQADKQDISSSTR	4	1	1	P19097		1677.84		0	4.59377e-10	High	109.23	1.08056e-10	High	4.36607	0	1
	GTGLMSANNIIAEGIEK	2	3	1	P19097	M5(Oxidation)	1733.88		0	7.971e-10	High	94.53	2.44898e-09	High	3.88162	0	0
	TPVGACATSVESVDIGVETILSGK	4	1	1	P19097	C6(Carbamidomethyl)	2390.22		0	1.04741e-07	High	81.77	5.35545e-08	High	4.62707	0	0
	GSIGAEVLQGLLQGGAK	4	1	1	P19097		1597.89		0	2.39941e-08	High	81.19	2.0909e-08	High	4.69437	0	0
	EMAFNLLGLLTPEVVELCQK	6	1	1	P19097	M2(Oxidation); C18(Carbamidomethyl)	2320.2		0	1.8109e-08	High	75.92	1.67587e-07	High	5.12389	0	0
	MGVPIYGIVAMAATATDK	4	1	1	P19097		1808.93		0	1.76913e-08	High	74.41	2.28213e-07	High	4.50598	0	0
	QIAPAELEGLLDLER	2	1	1	P19097		1666.9		0	7.68088e-08	High	71.25	2.92459e-07	High	4.02302	0	0
	QDGVLLVALSNEPAAR	2	1	1	P19097		1652.9		0	4.70412e-08	High	67.6	4.86584e-07	High	4.4585	0	0
	YVHVSEVGNCSGSGMGGVSALR	2	4	1	P19097	C10(Carbamidomethyl); M15(Oxidation)	2239.02		0	3.73454e-09	High	67.43	1.95175e-06	High	4.92942	0	0
	VVEIGPSPTLAGMAQR	2	2	1	P19097		1625.87		0	6.33308e-07	High	65.67	1.21959e-06	High	3.58717	0	0
	LSQYVQEMALGGPITK	2	2	1	P19097	M8(Oxidation)	1750.9		0	6.93546e-08	High	64.56	3.69192e-06	High	4.21359	0	0
	SPVMADLNGGLQFVPELK	2	1	1	P19097	M4(Oxidation)	1930.99		0	1.30981e-07	High	63.97	2.12459e-06	High	3.77662	0	0
	TLGEQLIENCK	2	1	1	P19097	C10(Carbamidomethyl)	1304.65		0	1.16036e-06	High	63.28	3.17179e-06	High	3.15342	0	0
	ILEQFEYVLYPSK	2	1	1	P19097		1628.86		0	1.92294e-06	High	62.31	2.6437e-06	High	3.54359	0	0
	KAVSIETALEHK	2	2	1	P19097		1325.74		0	2.67464e-06	High	56.32	7.70041e-06	High	4.42565	0	1
	SPVMADLNGGLQFVPELK	2	1	1	P19097		1915		0	9.44255e-08	High	55.4	1.4997e-05	High	4.09433	0	0
	MPGGFTITVAR	2	2	1	P19097		1149.61		0	1.09741e-05	High	53.68	2.09989e-05	High	2.50692	0	0
	EMAFNLLGLLTPEVVELCQK	6	1	1	P19097	C18(Carbamidomethyl)	2304.2		0	8.61795e-06	High	53.53	3.03872e-05	High	3.58133	0	0
	NGNITYSEEPR	2	1	1	P19097		1279.59		0	0.000540853	High	49.48	5.46691e-05	High	3.04338	0	0
	EIDPSQTTQLAGMDVEDALDKDSTK	2	1	1	P19097	M13(Oxidation)	2723.26		0	0.000236486	High	48.97	0.000155921	High	2.44848	0	1
	GGQAIVVHPDYLYGAITEDR	2	1	1	P19097		2174.09		0	4.2195e-06	High	48.56	0.000139316	High	4.06893	0	0
	QLSSLFLDGLEK	2	1	1	P19097		1349.73		0	6.16246e-07	High	48.07	7.71978e-05	High	3.88377	0	0
	QVTDYYQSIYAK	2	1	1	P19097		1478.72		0	5.68812e-06	High	48	8.79616e-05	High	3.17665	0	0
	AVSITSFGFGQK	2	1	1	P19097		1241.65		0	4.25546e-06	High	47.48	0.000158104	High	2.78629	0	0
	WIETQDVFLK	2	4	1	P19097		1278.67		0	4.9596e-05	High	45.45	0.000149678	High	2.53918	0	0
	EIDPSQTTQLAGMDVEDALDKDSTK	2	1	1	P19097		2707.27		0	0.000210207	High	44.84	0.000400276	High	2.91711	0	1
	EMIQEVIVEEDLEPFEASK	4	1	1	P19097		2235.07		0	7.9198e-06	High	44.3	0.000339955	High	4.15029	0	0
	NFTPQEIEYCSAQPSVQSSFAGTWSAK	2	1	1	P19097	C10(Carbamidomethyl)	3020.38		0	6.27847e-05	High	44.05	0.000527357	High	3.59345	0	0
	QVLDVDPVYK	2	1	1	P19097		1175.63		0	0.00147525	High	42.76	0.00021981	High	2.91122	0	0
	VVEIGPSPTLAGMAQR	2	2	1	P19097	M13(Oxidation)	1641.87		0	1.56148e-05	High	42.25	0.000351441	High	3.23082	0	0
	DSYINANTIETAK	2	1	1	P19097		1439.71		0	0.000810252	High	41.6	0.000560383	High	2.94448	0	0
	EFGTTPEKPEETPLEELAETFQDTFSGALGK	2	1	1	P19097		3398.62		0	0.000280916	High	40.3	0.00107791	Medium	4.14308	0	0
	ESQPTIEEDLTR	2	1	1	P19097		1417.68		0	0.000306153	High	38.66	0.00105512	High	2.35354	0	0
	AAQQQWGNDFYK	2	1	1	P19097		1455.67		0	0.00113551	High	38.1	0.00100673	High	2.99495	0	0
	EIHNEAESQLR	4	1	1	P19097		1325.65		0	0.000468467	High	37.79	0.00108954	High	2.40152	0	0
	GATLYIPK	2	2	1	P19097		862.503		0	0.000276035	High	37.77	0.000284085	High	2.58714	0	0
	LSLETLFNR	2	4	1	P19097		1092.61		0	0.000116304	High	37.07	0.000687176	High	2.67	0	0
	AVSIETALEHK	2	2	1	P19097		1197.65		0	0.000366718	High	36.26	0.00087539	High	1.40512	0	0
	QQLQVLAR	2	1	1	P19097		955.57		0	0.00868106	High	32.88	0.00072132	Low	1.91102	0	0
	QDVEALIEFIYDTEK	2	1	1	P19097		1812.9		0	0.00022306	High	30.97	0.0101579	High	3.56048	0	0
	ATSNTLEEFEHGR	2	1	1	P19097		1490.69		0	4.4179e-05	High	30.83	0.00611268	High	2.50631	0	0
	TFDSSWNWAK	2	1	1	P19097		1241.56		0	0.000534983	High	30.46	0.00566683	High	2.6733	0	0
	NKYESYDAALSLHR	2	1	1	P19097		1666.82		0	0.000916517	High	26.55	0.0188113	High	3.15065	0	1
	IMLTNILR	2	7	1	P19097	M2(Oxidation)	989.581		0	0.00640128	High	26.48	0.00640981	High	2.21031	0	0
	LVAGQIPTGWNAK	2	2	1	P19097		1354.75		0	0.000175438	High	26.17	0.00869566	High	3.38628	0	0
	VSISHDDLQAVAVAVSTK	2	1	1	P19097		1839.98		0	7.84892e-05	High	25.57	0.0128959	High	3.59078	0	0
	SEGNPVIGVFQK	2	2	1	P19097		1274.67		0	0.00494213	High	22.1	0.0391538	High	2.56623	0	0
	YVLITGAGK	2	1	1	P19097		921.541		0	0.00504223	High	21.04	0.0216438	High	2.10055	0	0
	AKYETSILEHSGIR	2	1	1	P19097		1603.84		0	0.00174448	High	17.85	0.0730062	High	2.82602	0	1
	ANIQLDFPELKPYK	2	1	1	P19097		1675.9		0	0.00204302	High	14.47	0.171491	High	1.79694	0	0
	GENYQLVK	2	1	1	P19097		950.494		0.000573	0.0198981	High	21.77	0.0216214	Medium	2.11127	0	0
	EIYYTPDPSELAAK	1	1	1	P19097		1596.78		0.000583	0.00361675				High	2.34306	0	0
	ETIPFLHLR	3	2	1	P19097		1125.64		0.000707	0.0231302	High	19.2	0.0204385	Medium	1.44567	0	0
	EILCYSK	2	1	1	P19097	C4(Carbamidomethyl)	912.45		0.002737	0.0891222	High	22.58	0.0438902	Low	1.57984	0	0
	ELVETSEVR	2	1	1	P19097		1061.55		0.005299	0.158225	High	25.06	0.0179336	Medium	2.25747	0	0
	KELVETSEVR	2	1	1	P19097		1189.64		0.005299	0.159968	High	15.66	0.131747	Low	1.94861	0	1
	TREIHNEAESQLR	2	1	1	P19097		1582.79		0.00542	0.160537	High	11.42	0.407426	Low	2.67572	0	1
	WGLPSGR	2	1	1	P19097		772.409		0.015527	0.365023	Medium	10.26	0.277857	Low	1.11956	0	0
	GSTLIVVPFNQGSK	1	1	1	P19097		1446.8		0.056237	0.586363				Low	2.29074	0	0
	AFLDSMAQK	1	1	1	P19097		1010.5		0.09285	0.771703				Low	1.70153	0	0
	LYSDLMKFLESSK	1	1	1	P19097	M6(Oxidation); S11(Phospho)	1656.76	Y(2): 0.0; S(3): 0.0; S(11): 99.3; S(12): 0.6						Low	2.14867	0	1
	TVSSTIPRETIPFLHLR	5	1	1	P19097	S3(Phospho); S4(Phospho); T10(Phospho)	2207.01	T(1): 52.6; S(3): 52.6; S(4): 52.6; T(5): 52.6; T(10): 89.7						Low	1.90366	0	1
	QVLDVDPVYKDVAKPTGPKTAIDK	2	1	1	P19097	T20(Phospho)	2677.41	Y(9): 26.3; T(16): 26.3; T(20): 47.3						Low	1.423	0	2
Q06706	Elongator complex protein 1 OS=Saccharomyces cerevisiae (strain ATCC 204508 / S288c) GN=IKI3 PE=1 SV=1 - [ELP1_YEAST]	40.03	1	36	39	88	protein binding	cytoplasm; nucleus	metabolic process; regulation of biological process; transport	Pf04762	1287.86	36.25	35	43	140.969	36.99	37	45	1349	152.895	5.07178
	Sequence	# PSMs	# Proteins	# Protein Groups	Protein Group Accessions	Modifications	MH+ [Da]	PhosphoRS Site Probabilities	q-Value	PEP	A2	IonScore A2	Exp Value A2	A6	XCorr A6	Probability A6	# Missed Cleavages
	DGTVCQLDAEGQLMEITK	2	1	1	Q06706	C5(Carbamidomethyl)	2007.94		0	2.64065e-09	High	96.37	2.06454e-09	High	5.18275	0	0
	YVDAADIQLEYLDNVK	2	1	1	Q06706		1868.93		0	2.87885e-10	High	95.24	1.90009e-09	High	4.65333	0	0
	ICDAVLNVLLSNPEYK	4	1	1	Q06706	C2(Carbamidomethyl)	1847.96		0	1.66064e-09	High	91.78	4.3807e-09	High	3.78283	0	0
	DFETPGNVLDVACSFSNEIYAAINK	4	1	1	Q06706	C13(Carbamidomethyl)	2774.3		0	1.00338e-06	High	76.71	2.82628e-07	High	5.19907	0	0
	QVAFINDSIVGVLLDTDNLSR	4	1	1	Q06706		2289.21		0	1.40092e-07	High	74.08	1.81741e-07	High	4.85314	0	0
	IALLDIQDITQPTLITIVEVYDK	4	1	1	Q06706		2614.46		0	6.12249e-09	High	69.19	1.7473e-07	High	5.48238	0	0
	EYLPFLQELQDNEPLR	4	1	1	Q06706		2004.01		0	2.54117e-08	High	66.1	2.43016e-06	High	3.73446	0	0
	GDCDYFAVSSVEEVPDEDDETK	2	1	1	Q06706	C3(Carbamidomethyl)	2506.01		0	2.18962e-08	High	65.96	2.43372e-06	High	4.54781	0	0
	NVLASFNIQTFDDK	2	1	1	Q06706		1611.81		0	1.37995e-05	High	64.53	2.36088e-06	High	4.04859	0	0
	SALSLYDVSLALLVAQK	4	1	1	Q06706		1791.03		0	3.5444e-07	High	64.28	5.78538e-07	High	4.7364	0	0
	GTIYEEEYLVQSVGR	2	1	1	Q06706		1742.86		0	1.09741e-06	High	61.46	6.07322e-06	High	4.38514	0	0
	VDYLNLFISCLSEDDVTK	4	1	1	Q06706	C10(Carbamidomethyl)	2131.03		0	8.52217e-08	High	56.55	2.06924e-05	High	4.6785	0	0
	QELYASDISYVK	2	1	1	Q06706		1415.71		0	5.71392e-06	High	54.77	2.2673e-05	High	3.01278	0	0
	SDFDYNHLVYETR	4	1	1	Q06706		1658.75		0	1.13106e-05	High	53.93	2.97363e-05	High	3.48336	0	0
	SSVVLQATR	2	1	1	Q06706		960.547		0	1.53369e-05	High	47.66	5.31327e-05	High	2.37041	0	0
	FLIDDYLGNYEK	2	1	1	Q06706		1489.72		0	8.10936e-06	High	46.04	0.000180442	High	2.84258	0	0
	NFVEVLDLLK	2	1	1	Q06706		1189.68		0	0.000116125	High	44.15	0.000144222	High	2.89442	0	0
	HPSIVCEFPK	2	1	1	Q06706	C6(Carbamidomethyl)	1213.6		0	0.000307357	High	42.52	0.00027708	High	1.93535	0	0
	VNENGEVYYIPEIPVPEIHDFPK	2	1	1	Q06706		2698.34		0	8.77692e-06	High	40.39	0.00080899	High	3.81324	0	0
	YDIASLVAIK	2	1	1	Q06706		1092.63		0	0.00156493	High	36.81	0.000396053	High	2.67801	0	0
	SEFTSEVDSLR	2	1	1	Q06706		1269.6		0	4.01444e-05	High	34.86	0.00210649	High	2.45479	0	0
	GKHPSIVCEFPK	2	1	1	Q06706	C8(Carbamidomethyl)	1398.72		0	8.51765e-05	High	30.96	0.00476998	High	3.35645	0	1
	GSILVSVIPSK	2	1	1	Q06706		1099.67		0	0.0018991	High	30.77	0.00201007	Medium	2.1615	0	0
	IMVLAEVR	2	1	1	Q06706		930.544		0	0.00625654	High	30.01	0.00588643	Medium	1.92689	0	0
	DVLIFAAVPSIEEMK	2	1	1	Q06706		1661.88		0	0.000233386	High	25.25	0.013285	High	3.20999	0	0
	IQLWTSK	2	1	1	Q06706		875.499		0	0.00528601	High	23.13	0.0245636	Low	1.67	0	0
	EAVALYCK	2	1	1	Q06706	C7(Carbamidomethyl)	953.477		0	0.00450696	High	21.69	0.0521784	High	1.43574	0	0
	LFEPISEYHLEVDDLK	2	1	1	Q06706		1946.98		0	4.89893e-05	High	19.67	0.0857763	High	2.35124	0	0
	VESVCWNSNSEALAVVLANR	2	1	1	Q06706	C5(Carbamidomethyl)	2218.1		0	0.0126712	High	14.24	0.350335	High	2.54165	0	0
	DGTVCQLDAEGQLMEITKFPQLVR	1	1	1	Q06706	C5(Carbamidomethyl)	2748.37		0	0.00881259	High	13.37	0.368205				1
	EGQLDSASEPVTGMEHQLSWKPQGSLIASIQR	1	1	1	Q06706	M14(Oxidation)	3495.72		0	0.000415586				High	2.75262	0	0
	QNVIYNIYAK	2	1	1	Q06706		1225.66		0.000707	0.0233144	High	19.74	0.0615783	High	2.40921	0	0
	KFLIDDYLGNYEK	1	1	1	Q06706		1617.82		0.001756	0.0164867				High	2.77936	0	1
	FPQLVR	2	1	1	Q06706		759.45		0.003603	0.113101	High	19.28	0.0554751	Low	1.29037	0	0
	EIYSISEK	2	1	1	Q06706		968.494		0.00677	0.187984	High	15.01	0.14513	Medium	1.56181	0	0
	SHIVDF	2	1	1	Q06706		717.358		0.007857	0.205864	High	24.21	0.0185864	Low	0.986778	0	0
	NLITLNK	1	1	1	Q06706		815.499		0.096417	0.815828				Low	1.64498	0	0
	DFTLMFSDAGFINIVDFAYKMAQGPTLEPFDNGTSLVVDGR	1	1	1	Q06706	M5(Oxidation); S7(Phospho); M21(Oxidation); T34(Phospho); S35(Phospho)	4771.08	T(3): 52.6; S(7): 52.6; Y(19): 53.5; T(26): 48.1; T(34): 47.5; S(35): 45.7	0.353579	1	Low	12.01	0.928522				1
	TGGTAKTGASR	1	1	1	Q06706		1006.53							Low	1.54206	0	1
P13647	Keratin, type II cytoskeletal 5 OS=Homo sapiens GN=KRT5 PE=1 SV=3 - [K2C5_HUMAN]	39.66	17	10	21	23	catalytic activity; motor activity; protein binding; structural molecule activity	cytoplasm; cytoskeleton; cytosol; membrane; mitochondrion	cell organization and biogenesis; development	Pf00038; Pf01576; Pf02994; Pf03961; Pf05701					53.8259	39.66	21	23	590	62.34	7.73779
	Sequence	# PSMs	# Proteins	# Protein Groups	Protein Group Accessions	Modifications	MH+ [Da]	PhosphoRS Site Probabilities	q-Value	PEP	A2	IonScore A2	Exp Value A2	A6	XCorr A6	Probability A6	# Missed Cleavages
	QNLEPLFEQYINNLR	2	5	3	P13647;P04259;P02538		1890.97		0	1.67804e-05				High	4.14538	0	0
	NLDLDSIIAEVK	1	11	4	P13647;P04259;P02538;P35908		1329.73		0	6.12909e-05				High	3.95875	0	0
	VSLAGACGVGGYGSR	1	1	1	P13647	C7(Carbamidomethyl)	1410.68		0	0.000112587				High	3.77466	0	0
	AQYEEIANR	1	7	1	P13647		1093.53		0.000229	0.00169715				High	2.62916	0	0
	TEAESWYQTK	1	5	1	P13647		1242.57		0.000229	0.000987741				High	2.60053	0	0
	NKYEDEINKR	1	21	4	P04264;P13647;P04259;P02538		1308.66		0.000229	0.00105483				High	2.49727	0	2
	VDALMDEINFMK	1	5	1	P13647		1425.68		0.000417	0.00225955				High	2.97051	0	0
	LAELEEALQK	1	2	1	P13647		1143.63		0.000417	0.00248213				High	2.46607	0	0
	YEELQQTAGR	1	5	1	P13647		1194.58		0.000583	0.00326387				High	2.79599	0	0
	LALDVEIATYR	1	30	4	P13647;P04259;P02538;P35908		1263.7		0.000583	0.00453667				High	2.65132	0	0
	WTLLQEQGTK	1	6	3	P13647;P04259;P02538		1203.64		0.001084	0.013058				High	2.7751	0	0
	SFSTASAITPSVSR	1	3	1	P13647		1410.72		0.00192	0.0193723				High	1.95145	0	0
	NMQDLVEDFK	1	5	1	P13647	M2(Oxidation)	1254.57		0.007696	0.0800007				High	1.71321	0	0
	SRTEAESWYQTK	1	5	1	P13647		1485.7		0.009017	0.105824				High	3.10013	0	1
	ISISTSGGSFR	1	1	1	P13647		1111.57		0.016367	0.213872				Medium	1.37117	0	0
	FASFIDK	1	66	5	P13647;P04259;P02538;Q3SY84;P35908		827.43		0.018721	0.255625				Medium	1.98986	0	0
	SLYNLGGSK	1	3	1	P13647		938.495		0.083836	0.694819				Low	1.40823	0	0
	LRAEIDNVK	2	3	1	P13647		1057.6		0.096613	0.817491				Low	2.14115	0	1
	QLDSIVGER	1	4	2	P13647;P02538		1016.53		0.128099	1				Low	1.64722	0	0
	GLGVGFGSGGGSSSSVKFVSTTSSSRK	1	2	1	P13647	S8(Phospho); S14(Phospho); S15(Phospho)	2760.17	S(8): 74.1; S(12): 15.9; S(13): 15.9; S(14): 73.0; S(15): 47.0; S(20): 19.9; T(21): 14.1; T(22): 14.1; S(23): 8.6; S(24): 8.6; S(25): 8.6	0.72674	1				Low	2.48016	0	2
	QSSVSFRSGGSR	1	4	1	P13647		1254.61							Low	1.58819	0	1
P02533	Keratin, type I cytoskeletal 14 OS=Homo sapiens GN=KRT14 PE=1 SV=4 - [K1C14_HUMAN]	39.41	77	6	17	19	protein binding; structural molecule activity	cytoplasm; cytoskeleton; cytosol; nucleus; organelle lumen	cell differentiation; cell organization and biogenesis; development; response to stimulus	Pf00038; Pf12128					55.4346	39.41	17	19	472	51.5294	5.16064
	Sequence	# PSMs	# Proteins	# Protein Groups	Protein Group Accessions	Modifications	MH+ [Da]	PhosphoRS Site Probabilities	q-Value	PEP	A2	IonScore A2	Exp Value A2	A6	XCorr A6	Probability A6	# Missed Cleavages
	LLEGEDAHLSSSQFSSGSQSSR	1	2	1	P02533		2309.07		0	1.4834e-11				High	6.34018	0	0
	ILTATVDNANVLLQIDNAR	2	1	1	P02533		2054.12		0	2.15607e-06				High	5.80776	0	0
	EVATNSELVQSGK	1	7	1	P02533		1361.69		0	0.000264239				High	3.88984	0	0
	GSCGIGGGIGGGSSR	1	2	2	P02533;P08779	C3(Carbamidomethyl)	1278.59		0	0.000286417				High	3.04971	0	0
	APSTYGGGLSVSSSR	1	1	1	P02533		1425.7		0	4.76459e-05				High	2.91258	0	0
	ASLENSLEETK	1	3	2	P02533;P08779		1220.6		0.000417	0.00295414				High	2.27279	0	0
	ALEEANADLEVK	1	7	2	P02533;P08779		1301.66		0.000583	0.00346089				High	3.01859	0	0
	LEQEIATYR	1	33	2	P02533;P08779		1122.58		0.000928	0.00815825				High	2.32344	0	0
	ISSVLAGGSCR	1	2	2	P02533;P08779	C10(Carbamidomethyl)	1106.56		0.00125	0.0147721				High	2.18049	0	0
	TKYETELNLR	2	3	1	P02533		1266.67		0.006481	0.0660657				High	3.13036	0	1
	DAEEWFFTK	1	3	1	P02533		1172.53		0.007696	0.0782434				High	2.79517	0	0
	VLDELTLAR	1	26	2	P02533;P08779		1029.59		0.012932	0.145259				Medium	2.53431	0	0
	LAADDFR	1	75	3	P13645;P02533;P08779		807.4		0.018596	0.250666				Medium	2.11841	0	0
	VTMQNLNDR	1	26	3	P13645;P02533;P08779		1090.53		0.021702	0.293612				Medium	1.92148	0	0
	TRLEQEIATYR	1	23	2	P02533;P08779		1379.73		0.03298	0.431743				Medium	2.27099	0	1
	LASYLDK	1	27	4	P13645;P02533;P08779;P35527		809.441		0.071584	0.648981				Low	1.75417	0	0
	ILLDVK	1	9	2	P02533;P08779		700.46							Low	1.54663	0	0
P22138	DNA-directed RNA polymerase I subunit RPA135 OS=Saccharomyces cerevisiae (strain ATCC 204508 / S288c) GN=RPA135 PE=1 SV=1 - [RPA2_YEAST]	37.99	11	30	30	68	catalytic activity; DNA binding; metal ion binding; protein binding	nucleus; organelle lumen	metabolic process	Pf00562; Pf04560; Pf04561; Pf04563; Pf04565; Pf04567; Pf06883	912.491	37.99	30	34	104.789	37.99	30	34	1203	135.656	7.6499
	Sequence	# PSMs	# Proteins	# Protein Groups	Protein Group Accessions	Modifications	MH+ [Da]	PhosphoRS Site Probabilities	q-Value	PEP	A2	IonScore A2	Exp Value A2	A6	XCorr A6	Probability A6	# Missed Cleavages
	IFIDDSQIWEDGQGNK	2	1	1	P22138		1864.87		0	3.78162e-10	High	86.73	2.2931e-08	High	4.25813	0	0
	TPGLPIDLEIGYVPPSTR	2	1	1	P22138		1925.04		0	3.11298e-10	High	86.48	1.13577e-08	High	4.5712	0	0
	LLNSSDYTQASVCR	2	1	1	P22138	C13(Carbamidomethyl)	1613.76		0	7.52718e-09	High	85.45	2.06699e-08	High	3.50944	0	0
	VVFQASPDQSDLEVGQEVLDR	4	1	1	P22138		2331.14		0	1.43773e-09	High	78.18	1.31527e-07	High	5.89988	0	0
	IPSILYSLGVAPASHTFAAGPSLCCVQIDGK	2	1	1	P22138	C24(Carbamidomethyl); C25(Carbamidomethyl)	3229.63		0	8.3686e-08	High	74.5	2.78529e-07	High	4.84777	0	0
	ECGSILTTQQSVPR	2	1	1	P22138	C2(Carbamidomethyl)	1575.78		0	6.71918e-07	High	65.91	2.28239e-06	High	3.62437	0	0
	AGALHGIAQDSTPWIFNEDDTPADYFGEQLAK	2	1	1	P22138		3477.63		0	6.52921e-07	High	61.56	8.79773e-06	High	4.91366	0	0
	KNEYLVPVVMILK	4	1	1	P22138		1545.91		0	1.12289e-06	High	61.21	8.32516e-07	High	4.14239	0	1
	FVGGNETTTVAIPFVLK	2	1	1	P22138		1792.99		0	3.34396e-06	High	55.48	1.03346e-05	High	3.91744	0	0
	TYHSSEPAYIEEVNLIGDESNK	2	1	1	P22138		2495.16		0	9.37411e-07	High	48.18	0.000158137	High	3.83146	0	0
	STGPVNSLTMQPVK	2	2	1	P22138	M10(Oxidation)	1474.76		0	3.24947e-06	High	47.72	0.00011664	High	2.97874	0	0
	STGPVNSLTMQPVK	2	2	1	P22138		1458.77		0	1.25211e-05	High	46.17	0.000123189	High	3.01928	0	0
	YLDSELSAMGIR	2	1	1	P22138		1354.67		0	9.00279e-05	High	44.35	0.000203842	High	2.81962	0	0
	TQVLQYLGDK	2	1	1	P22138		1164.63		0	0.000662665	High	39.49	0.000461088	High	2.56717	0	0
	EIFDGIIGNDVK	2	1	1	P22138		1319.69		0	6.6694e-05	High	39.46	0.000770032	High	2.83216	0	0
	DCGGLPVMLQSNR	2	1	1	P22138	C2(Carbamidomethyl); M8(Oxidation)	1462.68		0	7.52172e-05	High	37.67	0.00133381	High	3.18441	0	0
	LDEDGLPYIGTYVEEGDPICAYFDDTLNK	2	1	1	P22138	C20(Carbamidomethyl)	3322.49		0	0.000322835	High	37.41	0.00250541	High	4.50958	0	0
	LQTGQTPIVK	2	1	1	P22138		1084.64		0	0.00312587	High	37.38	0.000493587	Medium	2.53933	0	0
	IIGWVSHEQGK	2	1	1	P22138		1253.66		0	0.000822045	High	36.91	0.000967595	High	2.45383	0	0
	IGSISTVCCR	2	1	1	P22138	C8(Carbamidomethyl); C9(Carbamidomethyl)	1152.55		0	5.12892e-05	High	36.53	0.00131175	High	2.71031	0	0
	AGYNYHGNEPMYSGATGEELR	2	2	1	P22138	M11(Oxidation)	2332		0	3.84036e-05	High	31.93	0.0103235	High	3.13132	0	0
	SVRPDQTSQTNVLHYLNDGQVTFR	2	1	1	P22138		2775.39		0	1.16842e-05	High	31.69	0.00545501	High	4.01978	0	0
	MTIGMFVESLAGK	2	3	1	P22138	M1(Oxidation); M5(Oxidation)	1415.69		0	0.000473976	High	31.24	0.00402118	High	2.2775	0	0
	VIFDGKPLNSEDEISNSGYLGNK	2	1	1	P22138		2496.23		0	2.03011e-06	High	30.65	0.00912653	High	3.79903	0	0
	FQELQTVSIK	2	1	1	P22138		1192.66		0	0.00373201	High	22.48	0.0273994	High	2.35937	0	0
	DCGGLPVMLQSNR	2	1	1	P22138	C2(Carbamidomethyl)	1446.68		0	0.00113284	High	16.08	0.156593	High	2.85808	0	0
	LELLLR	2	10	1	P22138		756.497		0.000573	0.0207022	High	29.25	0.0011885	Medium	1.67542	0	0
	INFYR	2	2	1	P22138		712.378		0.000828	0.0261628	High	24.9	0.00663367	Low	1.1611	0	0
	VDLALNR	2	1	1	P22138		800.463		0.000828	0.0268181	High	17.9	0.0300035	Medium	1.84699	0	0
	GQYPGLYLFGGHSR	2	2	1	P22138		1551.77		0.001607	0.0525422	High	10.11	0.94574	High	1.29929	0	0
	GSFFAQLK	2	3	1	P22138		897.483		0.008714	0.214283	High	28.36	0.00692937	Low	2.23789	0	0
	IIADTLR	2	1	1	P22138		801.484		0.014947	0.347245	Medium	15.63	0.116249	Low	1.58979	0	0
P07245	C-1-tetrahydrofolate synthase, cytoplasmic OS=Saccharomyces cerevisiae (strain ATCC 204508 / S288c) GN=ADE3 PE=1 SV=1 - [C1TC_YEAST]	37.74	1	21	25	53	catalytic activity; nucleotide binding	cytoplasm; nucleus	metabolic process	Pf00763; Pf01268; Pf02882	595.774	32.45	21	24	74.2374	37.74	25	29	946	102.141	6.84424
	Sequence	# PSMs	# Proteins	# Protein Groups	Protein Group Accessions	Modifications	MH+ [Da]	PhosphoRS Site Probabilities	q-Value	PEP	A2	IonScore A2	Exp Value A2	A6	XCorr A6	Probability A6	# Missed Cleavages
	SPVTVEDVGCTGALTALLR	4	1	1	P07245	C10(Carbamidomethyl)	1959.03		0	2.7156e-10	High	91.66	3.75286e-09	High	6.23391	0	0
	SLNSTVTITHSK	4	1	1	P07245		1287.69		0	3.96771e-06	High	73.96	2.18976e-07	High	2.63528	0	0
	SIQGHVPGFAPNLAIIQVGNRPDSATYVR	2	1	1	P07245		3077.63		0	1.65457e-07	High	62.14	1.80228e-06	High	3.93053	0	0
	SHGGAPDVKPGQPLPSAYTEENIEFVEK	2	1	1	P07245		2996.47		0	6.16029e-08	High	60.02	1.06011e-05	High	4.703	0	0
	KAALEAGAFEAVTSNHWAEGGK	2	1	1	P07245		2244.11		0	3.65534e-08	High	58.65	1.50786e-05	High	5.11132	0	1
	LLTPVPSDIDISR	2	1	1	P07245		1425.8		0	7.43169e-06	High	54.15	9.99939e-06	High	2.63858	0	0
	YILVSGITPTPLGEGK	2	1	1	P07245		1644.92		0	4.66588e-06	High	53.35	1.0866e-05	High	3.8111	0	0
	SDIVGSPVAELLK	2	1	1	P07245		1327.75		0	1.67996e-05	High	44.12	0.000127795	High	3.73756	0	0
	TQYSLSHDATLK	4	1	1	P07245		1363.69		0	5.58404e-05	High	43.95	0.000267807	High	2.9982	0	0
	AVIEASNQPVDFHFLYDVNSSVEDK	2	1	1	P07245		2823.35		0	5.44963e-06	High	42.32	0.000656475	High	3.53649	0	0
	VVVAADVNR	2	1	1	P07245		942.538		0	4.42035e-05	High	41.7	0.000219727	High	2.56376	0	0
	MYGGAAIDILPEAQR	2	1	1	P07245		1604.81		0	2.41715e-06	High	40.31	0.000758853	High	3.60643	0	0
	TNPDDLTPEEINK	2	1	1	P07245		1485.71		0	0.000151517	High	37.39	0.00146824	High	2.62378	0	0
	LNIDPDTITIK	2	1	1	P07245		1242.69		0	0.0024904	High	34.32	0.00181216	High	2.67785	0	0
	QITIGQAPTEK	2	1	1	P07245		1185.65		0	0.000322587	High	31.88	0.00259454	High	2.25247	0	0
	CVGDVEFNEAIK	2	1	1	P07245	C1(Carbamidomethyl)	1380.65		0	6.1411e-05	High	31.78	0.00467939	High	2.14556	0	0
	GVPTGFTFPIR	2	1	1	P07245		1191.65		0	0.00931635	High	27.3	0.00772766	Low	2.03008	0	0
	AALEAGAFEAVTSNHWAEGGK	2	1	1	P07245		2116.01		0	0.000736939	High	23.83	0.037674	High	2.69913	0	0
	DVDGFGPTNIGELNK	2	1	1	P07245		1575.77		0	0.00359391	High	20.56	0.0646082	High	2.73915	0	0
	EQGFGNLPICIAK	2	1	1	P07245	C10(Carbamidomethyl)	1446.74		0	0.00769286	High	10.04	0.520187	High	2.75971	0	0
	GIIELLHK	2	1	1	P07245		922.572		0.003603	0.108811	High	12.21	0.059975	Low	1.23942	0	0
	QPSLGPTLGVK	1	2	2	P07245;P09440		1096.64		0.284005	1				Low	1.20499	0	0
	LNIDPDTITIK	1	1	1	P07245	T7(Phospho)	1322.66	T(7): 97.4; T(9): 2.6						Low	1.66664	0	0
	TVVIDVGTNYVADPSKK	1	1	1	P07245		1805.96							Low	1.55759	0	1
	VVDINDRMLR	1	2	2	P07245;P09440	M8(Oxidation)	1246.67							Low	1.54519	0	1
	NGHPFFLPCTPK	1	1	1	P07245	C9(Carbamidomethyl)	1414.7							Low	1.42824	0	0
P39935	Eukaryotic initiation factor 4F subunit p150 OS=Saccharomyces cerevisiae (strain ATCC 204508 / S288c) GN=TIF4631 PE=1 SV=2 - [IF4F1_YEAST]	37.71	2	24	27	69	DNA binding; protein binding; RNA binding	cytoplasm; mitochondrion; ribosome	cell organization and biogenesis; metabolic process; regulation of biological process	Pf02854; Pf12152	757.409	37.71	27	34	97.1144	36.76	26	35	952	107.036	6.03662
	Sequence	# PSMs	# Proteins	# Protein Groups	Protein Group Accessions	Modifications	MH+ [Da]	PhosphoRS Site Probabilities	q-Value	PEP	A2	IonScore A2	Exp Value A2	A6	XCorr A6	Probability A6	# Missed Cleavages
	SDEAEAEVEAEAGDAGTK	4	1	1	P39935		1778.76		0	1.19177e-08	High	91.31	5.58402e-09	High	5.71809	0	0
	EQLEGSSGNNNIPMK	2	1	1	P39935	M14(Oxidation)	1633.75		0	2.50277e-08	High	86.32	1.65676e-08	High	3.52232	0	0
	EQLEGSSGNNNIPMK	2	1	1	P39935		1617.76		0	2.71741e-08	High	75.96	2.34499e-07	High	3.80486	0	0
	ADAEWVQSTASK	2	1	1	P39935		1292.61		0	1.51982e-06	High	69.23	1.0328e-06	High	3.77234	0	0
	DATPIEDVFSFNYPEGIEGPDIK	6	1	1	P39935		2553.21		0	6.67276e-06	High	64.37	3.83875e-06	High	4.34243	0	0
	IGLEAEIETTTDETDDGTNTVSHILNVLK	2	1	1	P39935		3128.55		0	1.11434e-05	High	51.95	5.64863e-05	High	4.28652	0	0
	SAEPEVKQETPAEEGEQGEK	2	1	1	P39935		2171.99		0	2.57349e-08	High	51.18	8.84012e-05	High	3.56995	0	1
	ELNPDITDETNEGK	2	1	1	P39935		1574.72		0	1.12031e-05	High	50.41	6.96084e-05	High	3.35174	0	0
	APPPKEEPAAPTSTATNMFSALMGESDDEE	2	1	1	P39935		3120.38		0	0.0127761	High	49.41	0.000164381	Low	3.35948	0	1
	AVIEQIFLK	2	1	1	P39935		1060.64		0	0.000768988	High	48.68	3.45573e-05	High	2.90447	0	0
	TELLDKDEVER	4	1	1	P39935		1346.68		0	7.97055e-05	High	45.77	0.000185395	High	3.1232	0	1
	YTYGPTFLLQFK	2	2	2	P39935;P39936		1477.77		0	6.20425e-06	High	45.09	0.00020443	High	3.24889	0	0
	LKETSDSTSTSTPTPTPSTNDSK	2	1	1	P39935		2382.12		0	1.70318e-06	High	44.63	0.000342628	High	4.41148	0	1
	TIQQIHEEEER	4	1	1	P39935		1411.68		0	0.000545413	High	42.83	0.000489923	High	3.20657	0	0
	SAIESAPVPPSEQVK	2	1	1	P39935		1538.81		0	5.74832e-05	High	33.49	0.00223857	High	3.16959	0	0
	QETPAEEGEQGEKGQIK	2	1	1	P39935		1857.88		0	0.00493483	High	32.53	0.00538924	Medium	2.14771	0	1
	LNLLTGK	2	2	1	P39935		758.477		0	0.00442437	High	32.25	0.00274005	High	2.00843	0	0
	ACDEPHWSSMYAQLCGK	2	2	2	P39935;P39936	C2(Carbamidomethyl); C15(Carbamidomethyl)	2039.84		0	4.66666e-08	High	28.18	0.00957945	High	4.24932	0	0
	LVLHYLVAR	4	2	2	P39935;P39936		1083.67		0	0.000890342	High	26.61	0.00217756	High	1.75127	0	0
	EEVAPLVPSANR	2	1	1	P39935		1281.68		0	0.0100269	High	23.53	0.0243985	High	2.2181	0	0
	FIGFLYR	2	1	1	P39935		915.508		0	0.00242022	High	23.43	0.0208813	High	2.26865	0	0
	LAPDGKTELLDKDEVER	2	1	1	P39935		1928		0	0.0105212	High	21.73	0.0402857	High	1.97725	0	2
	EDDKPKEEVAPLVPSANR	2	1	1	P39935		1994.02		0	0.00869022	High	16.13	0.181617	High	3.03168	0	1
	DSFITTR	2	1	1	P39935		839.427		0.000828	0.0278171	High	24.18	0.0129861	Low	1.52193	0	0
	TELLDKDEVERK	2	1	1	P39935		1474.78		0.00149	0.0464285	High	14.55	0.217466	High	2.44816	0	2
	IVIPPGMGR	1	1	1	P39935	M7(Oxidation)	955.54		0.002107	0.0733742	High	10.09	0.347719				0
	SAIESAPVPPSEQVKEETEVAETEQSNIDESATTPAIPTK	2	1	1	P39935		4210.03		0.010875	0.248041	Medium	30.29	0.0128618	Low	3.38186	0	1
	ACDEPHWSSMYAQLCGK	1	2	2	P39935;P39936	C2(Carbamidomethyl); M10(Oxidation); C15(Carbamidomethyl)	2055.84		0.016142	0.204892				Medium	1.80704	0	0
	NFIEQVK	2	1	1	P39935		877.478		0.027467	0.557414	Medium	14.36	0.152072	Low	1.49142	0	0
	LVLHYLVAR	1	2	2	P39935;P39936	Y5(Phospho)	1163.63	Y(5): 100.0						Low	1.7979	0	0
P32558	FACT complex subunit SPT16 OS=Saccharomyces cerevisiae (strain ATCC 204508 / S288c) GN=SPT16 PE=1 SV=1 - [SPT16_YEAST]	37.58	6	27	34	72	protein binding	chromosome; nucleus; organelle lumen	cell organization and biogenesis; metabolic process; regulation of biological process; response to stimulus	Pf00557; Pf08512; Pf08644	748.75	32.17	27	31	101.055	37.58	34	41	1035	118.557	5.09717
	Sequence	# PSMs	# Proteins	# Protein Groups	Protein Group Accessions	Modifications	MH+ [Da]	PhosphoRS Site Probabilities	q-Value	PEP	A2	IonScore A2	Exp Value A2	A6	XCorr A6	Probability A6	# Missed Cleavages
	YGDEDELEQEQEER	2	4	1	P32558		1768.72		0	2.87292e-07	High	80.87	4.70617e-08	High	4.59724	0	0
	YFADAIAEASNGLLTVENTFR	2	1	1	P32558		2302.15		0	2.35886e-09	High	79.96	7.5694e-08	High	5.36951	0	0
	DVNEQAFLSVSSK	2	1	1	P32558		1423.71		0	5.86055e-07	High	77.38	1.27967e-07	High	3.63319	0	0
	LFDDVIALINSAGK	4	1	1	P32558		1475.81		0	1.18891e-06	High	75.09	1.3164e-07	High	4.56319	0	0
	KVEELPYEESADNQFVR	4	1	1	P32558		2052.99		0	1.04412e-06	High	72.17	4.73254e-07	High	4.35949	0	1
	QLSPDLSALCPPNYK	2	1	1	P32558	C10(Carbamidomethyl)	1702.85		0	3.11267e-07	High	62.24	4.47776e-06	High	3.26561	0	0
	EASDMSVDETGGGR	2	1	1	P32558		1410.58		0	1.56374e-05	High	58.41	9.73428e-06	High	3.0646	0	0
	LNFNSPGSSGGISK	2	1	1	P32558		1364.68		0	3.69794e-06	High	49.59	6.31928e-05	High	3.58306	0	0
	FSAADANGPDSEPR	2	1	1	P32558		1433.63		0	3.32192e-05	High	48.48	0.000117782	High	3.05631	0	0
	EVYESVIEYIEK	2	1	1	P32558		1500.75		0	6.3208e-05	High	47.55	0.000149424	High	3.38667	0	0
	SQISFYFNNEEEDNNK	2	1	1	P32558		1977.85		0	6.62766e-06	High	47.35	0.000180396	High	3.47512	0	0
	DSQSANNYALQLADTVQIPLDETEPPR	2	1	1	P32558		2985.45		0	6.75621e-06	High	46.59	0.000225859	High	4.90668	0	0
	DFNKPVTHINTVPIESLDFLK	4	1	1	P32558		2427.29		0	4.34128e-06	High	40.07	0.000580567	High	3.69841	0	0
	DLGFQGVPNR	2	2	1	P32558		1102.57		0	0.000252305	High	39.19	0.000668795	High	2.61394	0	0
	IDILFSNIK	2	5	1	P32558		1062.62		0	0.000725631	High	35.72	0.000723375	High	2.59866	0	0
	KALADVVQQDK	2	2	1	P32558		1214.67		0	0.000106395	High	34.48	0.00133669	High	2.62386	0	1
	YNNYCSNITR	2	1	1	P32558	C5(Carbamidomethyl)	1304.57		0	0.000812412	High	33.12	0.00234014	High	2.85892	0	0
	IQDVQFYR	2	3	1	P32558		1068.55		0	0.00119776	High	31.86	0.00521303	High	2.4032	0	0
	AIDLFKDPESK	4	1	1	P32558		1262.66		0	0.0098498	High	27.94	0.00915957	Medium	2.43176	0	1
	DSNFILNVK	2	1	1	P32558		1049.56		0	0.00399023	High	27.59	0.00923158	High	2.1493	0	0
	VIIITSSAK	2	1	1	P32558		931.582		0	0.00479932	High	27.19	0.00267379	High	2.10979	0	0
	NIGSLIGLEFR	2	2	1	P32558		1218.68		0	0.000490774	High	25.98	0.00857983	High	2.12601	0	0
	NEEGEYTYLR	2	4	1	P32558		1273.57		0	0.000721343	High	25.92	0.0145839	High	2.56817	0	0
	ALADVVQQDK	2	2	1	P32558		1086.58		0	0.0105599	High	19.94	0.0552582	Low	2.15267	0	0
	ITLELWQR	2	1	1	P32558		1058.6		0.000707	0.0233989	High	22.45	0.0238918	Medium	2.3898	0	0
	DSQLPTNIR	2	1	1	P32558		1043.55		0.004476	0.12728	High	18.49	0.055216	Medium	2.42205	0	0
	FQSPLR	2	1	1	P32558		747.416		0.015055	0.353453	Medium	20.86	0.0328141	Low	1.35963	0	0
	RIELLYSK	1	1	1	P32558		1021.61		0.052905	0.562142				Low	2.15393	0	1
	IELLYSK	1	1	1	P32558		865.503		0.1409	1				Low	1.47771	0	0
	LDQIFVRPNPDTK	1	1	1	P32558		1542.83		0.309652	1				Low	2.18412	0	0
	EIVTNILKPGR	1	1	1	P32558		1239.74		0.608403	1				Low	1.49569	0	0
	YNNYCSNITR	2	1	1	P32558	C5(Carbamidomethyl); S6(Phospho)	1384.54	Y(1): 2.4; Y(4): 48.7; S(6): 48.7; T(9): 0.2	0.688986	1				Low	1.55812	0	0
	FLKQLSPDLSALCPPNYK	1	1	1	P32558	S10(Phospho); C13(Carbamidomethyl); Y17(Phospho)	2251.02	S(6): 4.4; S(10): 95.6; Y(17): 100.0						Low	2.14595	0	1
	ALADVVQQDKLIENKTGR	2	2	1	P32558		1998.1							Low	1.8909	0	2
	TVGIPEKDSYQGK	1	1	1	P32558		1421.73							Low	1.45501	0	1
P53254	U3 small nucleolar RNA-associated protein 22 OS=Saccharomyces cerevisiae (strain ATCC 204508 / S288c) GN=UTP22 PE=1 SV=1 - [UTP22_YEAST]	36.62	2	33	36	75	protein binding; RNA binding	nucleus; organelle lumen	metabolic process; transport	Pf03813	684.648	35.17	33	36	96.3052	36.62	36	39	1237	140.397	8.45557
	Sequence	# PSMs	# Proteins	# Protein Groups	Protein Group Accessions	Modifications	MH+ [Da]	PhosphoRS Site Probabilities	q-Value	PEP	A2	IonScore A2	Exp Value A2	A6	XCorr A6	Probability A6	# Missed Cleavages
	QTESFVEATVLGR	2	1	1	P53254		1436.74		0	2.71594e-07	High	93.75	2.88862e-09	High	3.25915	0	0
	TSVLNLSSFFNLK	2	1	1	P53254		1469.8		0	3.08456e-06	High	76.08	1.0604e-07	High	3.48366	0	0
	DTFETSIGAGSELDSK	2	1	1	P53254		1656.76		0	1.26235e-08	High	68.05	1.16723e-06	High	4.17061	0	0
	NDPSGILYSSGIPLPIATR	4	1	1	P53254		1971.06		0	1.16089e-07	High	64.95	1.35953e-06	High	4.54653	0	0
	MLNNVVQDQFSNIFLTNISR	2	1	1	P53254		2353.2		0	7.69855e-10	High	60.01	8.77976e-06	High	5.39308	0	0
	IQEELSANSSTYR	2	1	1	P53254		1497.72		0	3.97712e-05	High	55.52	1.79548e-05	High	3.09727	0	0
	LQIDELLEQVK	2	1	1	P53254		1327.75		0	0.000139774	High	50.28	3.09395e-05	High	3.12784	0	0
	YIDEGFQTPTLFDK	2	1	1	P53254		1673.81		0	8.7603e-07	High	49.38	9.05461e-05	High	3.8231	0	0
	MLNNVVQDQFSNIFLTNISR	4	1	1	P53254	M1(Oxidation)	2369.19		0	4.89907e-05	High	46.35	0.000196979	High	4.2105	0	0
	YDLCYDVQLPLGK	2	1	1	P53254	C4(Carbamidomethyl)	1583.78		0	4.42783e-06	High	44.46	0.000245296	High	4.21207	0	0
	ISCSKPTGDSLSDYNFYK	2	1	1	P53254	C3(Carbamidomethyl)	2081.95		0	8.08332e-07	High	40.83	0.000941683	High	4.24927	0	0
	VNLDCNVKPVDDENVILNK	2	1	1	P53254	C5(Carbamidomethyl)	2198.12		0	3.55632e-07	High	38.63	0.00110356	High	4.3528	0	0
	NSLILSSR	2	1	1	P53254		889.51		0	0.000254873	High	38.49	0.000714976	Medium	2.55568	0	0
	VAVNLLQTHGLNQQTINLLFTPGLK	2	1	1	P53254		2732.55		0	3.72142e-05	High	37.98	0.000158844	High	4.33765	0	0
	FITLENFLAHK	2	1	1	P53254		1332.73		0	0.000714306	High	36.18	0.00130135	High	2.00528	0	0
	NELKPELEATFLK	2	1	1	P53254		1531.84		0	0.000493246	High	35.5	0.00132464	High	2.98914	0	0
	DYDFVVDLR	2	1	1	P53254		1141.55		0	0.00100956	High	33.75	0.00253018	High	2.42005	0	0
	DDPLILDLVKPEDDIR	2	1	1	P53254		1865.99		0	0.000132033	High	28.67	0.00638407	High	2.61658	0	0
	EQSLPATPLYNFSVLSSSTHENYLK	2	1	1	P53254		2825.39		0	0.000425489	High	26.26	0.0228311	Low	1.52305	0	0
	TLENISHSYQFYSPVVR	2	1	1	P53254		2040.02		0	1.62634e-05	High	25.77	0.0194665	High	3.35869	0	0
	MTVSSYQILK	2	1	1	P53254		1169.62		0	0.00262228	High	25.39	0.021102	High	1.94838	0	0
	DEILYLR	2	2	1	P53254		921.504		0	0.00492172	High	21.55	0.0297433	High	2.04217	0	0
	FHNFLPLPNLPSSAK	2	1	1	P53254		1681.91		0	0.00142288	High	19.34	0.0564601	High	2.57608	0	0
	KQTESFVEATVLGR	2	1	1	P53254		1564.84		0	0.00579731	High	18.69	0.07504	Medium	2.73725	0	1
	YIQIEMVGQK	2	1	1	P53254		1208.63		0	0.00698401	High	17.63	0.0906065	High	2.17499	0	0
	LYDILQEIPDWEEK	2	1	1	P53254		1790.88		0	0.0131629	High	12.61	0.493449	High	2.63405	0	0
	LIVNPSECDK	2	1	1	P53254	C8(Carbamidomethyl)	1174.58		0.000707	0.0223119	High	25.24	0.015859	Medium	1.83568	0	0
	SLAEVDSFFK	2	1	1	P53254		1142.57		0.000707	0.0213699	High	21.24	0.0466006	High	2.07333	0	0
	NSDPNGTHLQFFVASK	2	1	1	P53254		1761.86		0.000828	0.0320552	High	13.16	0.417846	Low	2.04356	0	0
	IVSVPFVDPKPIPQNTNYK	2	1	1	P53254		2156.18		0.00149	0.0459039	High	16.97	0.0632864	High	1.79724	0	0
	LTLAQYK	2	1	1	P53254		836.488		0.001607	0.0514208	High	11.81	0.138427	High	1.57995	0	0
	SILPVGSAFR	2	1	1	P53254		1046.6		0.003233	0.102513	High	14.19	0.123846	High	1.61994	0	0
	SFDDLYK	2	1	1	P53254		887.415		0.005197	0.150958	High	10.64	0.250264	Low	1.40321	0	0
	NFWGIK	2	1	1	P53254		764.408		0.031904	0.627407	Medium	19.92	0.0325949	Low	1.11281	0	0
	ETAELFK	1	1	1	P53254		837.435		0.150605	1				Low	0.973357	0	0
	VLTERDEILYLR	1	1	1	P53254		1519.85							Low	1.77623	0	1
	LWLQQR	1	1	1	P53254		843.484							Low	1.36993	0	0
P02754	Beta-lactoglobulin OS=Bos taurus GN=LGB PE=1 SV=3 - [LACB_BOVIN]	36.52	2	2	4	4		extracellular	transport	Pf00061					8.44801	36.52	4	4	178	19.8703	5.021
	Sequence	# PSMs	# Proteins	# Protein Groups	Protein Group Accessions	Modifications	MH+ [Da]	PhosphoRS Site Probabilities	q-Value	PEP	A2	IonScore A2	Exp Value A2	A6	XCorr A6	Probability A6	# Missed Cleavages
	VYVEELKPTPEGDLEILLQK	1	2	1	P02754		2313.26		0	2.77652e-06				High	4.06555	0	0
	TPEVDDEALEKFDK	1	2	1	P02754		1635.77		0.00125	0.0134972				High	2.5868	0	1
	VLVLDTDYK	1	2	1	P02754		1065.58							Low	1.79566	0	0
	CLLLALALTCGAQALIVTQTMK	1	1	1	P02754	C1(Carbamidomethyl); C10(Carbamidomethyl); T18(Phospho); T20(Phospho)	2549.22	T(9): 25.3; T(18): 76.0; T(20): 98.7						Low	1.59456	0	0
P04050	DNA-directed RNA polymerase II subunit RPB1 OS=Saccharomyces cerevisiae (strain ATCC 204508 / S288c) GN=RPO21 PE=1 SV=2 - [RPB1_YEAST]	36.41	16	44	46	121	catalytic activity; DNA binding; metal ion binding; protein binding	cytoplasm; mitochondrion; nucleus; organelle lumen	metabolic process; response to stimulus	Pf00623; Pf04983; Pf04990; Pf04992; Pf04997; Pf04998; Pf05000	1488.89	36.41	46	60	171.871	34.28	45	61	1733	191.491	5.63037
	Sequence	# PSMs	# Proteins	# Protein Groups	Protein Group Accessions	Modifications	MH+ [Da]	PhosphoRS Site Probabilities	q-Value	PEP	A2	IonScore A2	Exp Value A2	A6	XCorr A6	Probability A6	# Missed Cleavages
	QAFDWVLSNIEAQFLR	2	1	1	P04050		1936.99		0	1.02751e-11	High	100.55	5.41845e-10	High	4.22906	0	0
	GSFINIAQMSACVGQQSVEGK	4	2	1	P04050	C12(Carbamidomethyl)	2211.06		0	3.76072e-10	High	93.53	4.45827e-09	High	4.68053	0	0
	EVYNVIASDGSYVNYR	4	2	1	P04050		1848.88		0	5.74567e-08	High	83.57	3.6482e-08	High	4.51473	0	0
	SLDAETEAEEDHMLK	4	1	1	P04050		1717.76		0	6.93135e-08	High	81.04	6.25701e-08	High	3.88636	0	0
	SLDAETEAEEDHMLK	3	1	1	P04050	M13(Oxidation)	1733.75		0	1.13243e-08	High	77.63	1.46696e-07	High	3.89329	0	0
	TPSLTVYLEPGHAADQEQAK	4	1	1	P04050		2155.07		0	8.85044e-08	High	73.18	3.53417e-07	High	5.20781	0	0
	VLSTEEILNIFK	2	1	1	P04050		1405.8		0	1.84849e-06	High	71.82	2.00586e-07	High	3.62379	0	0
	ATGDADEPELR	2	1	1	P04050		1173.54		0	1.49787e-06	High	69.52	8.04142e-07	High	3.05745	0	0
	MVCETDVPSEDDPTQLVSR	2	1	1	P04050	M1(Oxidation); C3(Carbamidomethyl)	2193.97		0	3.85844e-08	High	68.85	1.38136e-06	High	5.04425	0	0
	FDEGTTLLSPK	2	1	1	P04050		1207.62		0	1.94892e-05	High	65.47	1.39058e-06	High	2.35823	0	0
	EVFVDGEANWPLPVNIR	4	1	1	P04050		1955.01		0	5.54356e-08	High	57.83	1.21964e-05	High	4.64555	0	0
	DLQENLLVLR	2	1	1	P04050		1212.7		0	1.36616e-05	High	54.67	8.35923e-06	High	3.14952	0	0
	QSLDTIGGSDAAFEK	2	1	1	P04050		1538.73		0	9.78388e-07	High	53.85	3.21436e-05	High	3.62561	0	0
	QSLDTIGGSDAAFEKR	2	1	1	P04050		1694.84		0	9.4768e-06	High	53.03	3.63348e-05	High	2.71661	0	1
	AELSQLCAVPLQIVSPQSNKPCMGIVQDTLCGIR	4	2	1	P04050	C7(Carbamidomethyl); C22(Carbamidomethyl); C31(Carbamidomethyl)	3782.91		0	4.34204e-07	High	52.8	4.14598e-05	High	4.87112	0	0
	MVCETDVPSEDDPTQLVSR	2	1	1	P04050	C3(Carbamidomethyl)	2177.97		0	1.11421e-06	High	52.34	5.33852e-05	High	4.98222	0	0
	SVTIASEIYYDPDPR	2	1	1	P04050		1725.83		0	1.73826e-06	High	49.32	8.53735e-05	High	4.13281	0	0
	IGGLNDPR	2	1	1	P04050		841.453		0	0.000288657	High	48.83	6.41499e-05	High	2.52838	0	0
	VDLLNTDHTLDPSLLESGSEILGDLK	2	1	1	P04050		2794.44		0	7.39567e-08	High	47.14	0.000105292	High	5.21101	0	0
	NDLFVIWSEDNDEK	2	1	1	P04050		1723.78		0	1.01589e-05	High	45.02	0.000264411	High	3.30245	0	0
	AELSQLCAVPLQIVSPQSNKPCMGIVQDTLCGIR	4	2	1	P04050	C7(Carbamidomethyl); C22(Carbamidomethyl); M23(Oxidation); C31(Carbamidomethyl)	3798.91		0	1.86049e-05	High	44.59	0.000258914	High	3.86465	0	0
	EVQFGLFSPEEVR	2	2	1	P04050		1536.77		0	1.29206e-05	High	44.4	0.000277755	High	3.60794	0	0
	IAFGFVDR	2	1	1	P04050		924.494		0	0.000175351	High	43.55	0.000260527	High	2.00237	0	0
	TAETGYIQR	2	10	1	P04050		1038.52		0	6.21177e-05	High	43.2	0.000294358	High	2.79102	0	0
	IIQNAQQTFHIDHTKPSDLTIK	4	1	1	P04050		2548.36		0	1.14046e-06	High	41.73	0.000238357	High	4.25223	0	0
	AGDIQLQYGWK	2	2	1	P04050		1278.65		0	5.1814e-05	High	40.8	0.00045747	High	3.4165	0	0
	ESFEDNVVR	2	2	1	P04050		1094.51		0	0.00499473	High	39.76	0.000385738	Medium	1.60463	0	0
	DLTMGQVGER	2	1	1	P04050		1105.53		0	6.42189e-05	High	37.35	0.00108606	High	1.98083	0	0
	ALEDIMVHYDNTTR	2	1	1	P04050		1677.79		0	6.1769e-06	High	36.9	0.00148026	High	2.12375	0	0
	EITETIAEAK	2	1	1	P04050		1104.58		0	0.00283671	High	36.01	0.00156632	High	2.22519	0	0
	DAVTLFCCLLR	2	1	1	P04050	C7(Carbamidomethyl); C8(Carbamidomethyl)	1367.69		0	0.00181661	High	35.17	0.00190055	High	3.29779	0	0
	GFVENSYLR	2	5	1	P04050		1084.54		0	0.00388431	High	33.5	0.00227809	Medium	2.45727	0	0
	LQVLLDEEYK	2	1	1	P04050		1249.67		0	0.000763534	High	32.79	0.00247228	High	2.78073	0	0
	QILSVAIPNGIHLQR	2	1	1	P04050		1658.97		0	1.02798e-05	High	32.17	0.000637073	High	2.51322	0	0
	TVGSSNGGLIHVVTR	2	1	1	P04050		1496.82		0	0.000387873	High	29.01	0.0042705	High	1.97495	0	0
	TVISGDPNLELDQVGVPK	2	1	1	P04050		1881		0	5.88615e-05	High	25.74	0.0105341	High	2.75473	0	0
	GLTPQEFFFHAMGGR	2	4	1	P04050	M12(Oxidation)	1710.81		0	0.00187985	High	23.08	0.0386251	Low	1.57165	0	0
	GLTPQEFFFHAMGGR	1	4	1	P04050		1694.81		0	0.000376451	High	21.13	0.0732358				0
	NSLGNVIQFIYGEDGMDAAHIEK	2	1	1	P04050	M16(Oxidation)	2537.2		0	7.77893e-05	High	20.9	0.0906306	High	3.38174	0	0
	TLPHFSKDDYSPESK	4	2	1	P04050		1750.83		0	0.0014627	High	19.96	0.0842726	High	2.33991	0	1
	TLTYPEVVTPYNIDR	2	2	1	P04050		1780.91		0	0.00136519	High	19.8	0.0827232	High	1.89611	0	0
	VCECVCMHCGK	2	3	1	P04050	C2(Carbamidomethyl); C4(Carbamidomethyl); C6(Carbamidomethyl); C9(Carbamidomethyl)	1439.53		0	0.00132274	High	19.52	0.0279216	High	2.30831	0	0
	EAQANLLTAK	2	2	1	P04050		1058.59		0	0.00722851	High	18.57	0.0750574	High	2.33831	0	0
	GSFINIAQMSACVGQQSVEGK	2	2	1	P04050	M9(Oxidation); C12(Carbamidomethyl)	2227.05		0	1.05209e-05	High	17.27	0.180937	High	2.87193	0	0
	LKEILNVAK	2	4	1	P04050		1027.65		0.000707	0.0230454	High	20.23	0.0142263	High	2.25816	0	1
	EILNVAK	2	5	1	P04050		786.472		0.000828	0.028738	High	25.34	0.00994212	Low	1.5878	0	0
	LAEVNLK	2	1	1	P04050		786.472		0.000828	0.0252481	High	24.97	0.0108263	Low	2.00026	0	0
	GEDDLTFK	2	2	1	P04050		924.432		0.001099	0.0376841	High	14.94	0.0721411	High	1.40639	0	0
	DIVLGVK	2	1	1	P04050		743.466		0.002107	0.0727082	High	20.28	0.0196888	Low	1.62458	0	0
	EGLIDTAVK	2	17	2	P10964;P04050		945.526		0.002367	0.0785765	High	28.65	0.0049125	Medium	1.78274	0	0
	TLTYPEVVTPYNIDR	2	2	1	P04050	T3(Phospho); Y4(Phospho); Y11(Phospho)	2020.82	T(1): 19.8; T(3): 38.8; Y(4): 70.8; T(9): 70.9; Y(11): 99.7	0.036508	0.46578				Medium	1.74674	0	0
	KVPSPTGEYVKEPEWVLETDGVNLSEVMTVPGIDPTR	1	1	1	P04050		4069.05		0.089457	1	Low	10	0.625				2
A6ZMG6	Myosin-5 OS=Saccharomyces cerevisiae (strain YJM789) GN=MYO5 PE=3 SV=1 - [MYO5_YEAS7]	36.18	14	24	33	97	catalytic activity; motor activity; nucleotide binding; protein binding	cytoplasm; cytoskeleton		Pf00018; Pf00063; Pf06017; Pf07653	1303.24	36.18	33	48	156.764	36.18	33	49	1219	136.814	9.29053
	Sequence	# PSMs	# Proteins	# Protein Groups	Protein Group Accessions	Modifications	MH+ [Da]	PhosphoRS Site Probabilities	q-Value	PEP	A2	IonScore A2	Exp Value A2	A6	XCorr A6	Probability A6	# Missed Cleavages
	IKDMVLATNPLLESFGCAK	4	12	2	P36006;A6ZMG6	M4(Oxidation); C17(Carbamidomethyl)	2123.09		0	1.18394e-09	High	111.78	4.87851e-11	High	4.66909	0	1
	SYNENQCVIISGESGAGK	4	5	2	P36006;A6ZMG6	C7(Carbamidomethyl)	1912.87		0	5.83893e-11	High	108.63	1.91923e-10	High	5.81774	0	0
	IKDMVLATNPLLESFGCAK	4	12	2	P36006;A6ZMG6	C17(Carbamidomethyl)	2107.1		0	3.49366e-09	High	101.81	4.61422e-10	High	5.30913	0	1
	HYAGDVTYDIDGITDK	6	1	1	A6ZMG6		1782.82		0	1.93896e-11	High	85.9	2.01776e-08	High	5.04132	0	0
	DMVLATNPLLESFGCAK	2	17	2	P36006;A6ZMG6	M2(Oxidation); C15(Carbamidomethyl)	1881.91		0	3.7958e-09	High	81.06	7.2859e-08	High	4.7824	0	0
	NIQAVSLTNLQDDWVAIK	4	1	1	A6ZMG6		2028.08		0	6.97896e-08	High	72.19	3.5331e-07	High	4.61987	0	0
	FNNQFEPCAGNITNYLLEK	2	2	1	A6ZMG6	C8(Carbamidomethyl)	2272.07		0	7.24568e-07	High	71.81	6.98724e-07	High	5.00675	0	0
	LASSGQPDPLINTYFK	2	1	1	A6ZMG6		1750.9		0	4.75798e-09	High	65.7	2.93377e-06	High	4.52753	0	0
	ATPAATPAAAAMGSGR	2	1	1	A6ZMG6		1400.7		0	5.62118e-07	High	64.82	2.07654e-06	High	3.90452	0	0
	DLGIYTDAVMNEYK	2	1	1	A6ZMG6	M10(Oxidation)	1647.76		0	5.6203e-07	High	59.3	9.04671e-06	High	3.44575	0	0
	DMVLATNPLLESFGCAK	2	17	2	P36006;A6ZMG6	C15(Carbamidomethyl)	1865.92		0	3.00524e-08	High	57.16	1.67309e-05	High	4.19385	0	0
	QTFGVQKPEQYVYTAAAGCISAETIDDLQDYQETLK	2	1	1	A6ZMG6	C19(Carbamidomethyl)	4080.97		0	2.1151e-07	High	56.35	2.14359e-05	High	4.98916	0	0
	VIGLGQEEQDQIFR	2	1	1	A6ZMG6		1631.84		0	9.38175e-07	High	55.41	1.7696e-05	High	3.31279	0	0
	HYAGDVTYDIDGITDKNK	4	1	1	A6ZMG6		2024.96		0	3.38116e-06	High	52.33	5.38007e-05	High	5.01263	0	1
	AFMGDYLSCNESK	2	4	2	P36006;A6ZMG6	M3(Oxidation); C9(Carbamidomethyl)	1537.63		0	1.30652e-05	High	50.34	5.13207e-05	High	3.67493	0	0
	ATPAATPAAAAMGSGR	2	1	1	A6ZMG6	M12(Oxidation)	1416.69		0	1.12307e-06	High	47.87	0.000166571	High	3.71632	0	0
	AFMGDYLSCNESK	2	4	2	P36006;A6ZMG6	C9(Carbamidomethyl)	1521.64		0	2.55476e-05	High	47.4	0.000100993	High	3.30456	0	0
	TPETLFALEHMR	2	5	1	A6ZMG6		1444.73		0	2.15862e-06	High	46.7	0.000101553	High	3.44289	0	0
	DLGIYTDAVMNEYK	2	1	1	A6ZMG6		1631.76		0	5.77721e-06	High	43.3	0.000439671	High	3.50063	0	0
	YILQDSSIPQQEYQLGVTSVFIK	4	1	1	A6ZMG6		2656.39		0	7.94451e-07	High	40.35	0.00048435	High	5.07286	0	0
	LQQIFIQLTLK	2	27	2	P36006;A6ZMG6		1344.83		0	0.000125601	High	38.68	0.000135198	High	2.99888	0	0
	EVGVSDLTLLSK	2	12	1	A6ZMG6		1260.7		0	0.000253981	High	38.05	0.000634534	High	2.39189	0	0
	VVCDLIEAR	2	1	1	A6ZMG6	C3(Carbamidomethyl)	1074.56		0	0.00205213	High	33.13	0.00248068	High	2.58873	0	0
	SYNENQCVIISGESGAGKTEAAK	2	5	2	P36006;A6ZMG6	C7(Carbamidomethyl)	2413.13		0	0.000343299	High	33.12	0.00555782	High	4.0069	0	1
	HYAGDVTYDIDGITDKNKDQLQK	2	1	1	A6ZMG6		2637.28		0	0.00278459	High	28.82	0.0109569	Medium	2.85364	0	2
	KGDVIYITR	2	1	1	A6ZMG6		1064.61		0	0.00207886	High	28.67	0.00359953	High	2.45829	0	1
	YLGLQENVR	2	20	2	P36006;A6ZMG6		1091.58		0	0.00026195	High	26.31	0.0134483	High	2.59364	0	0
	SSISSGYHASSSQATR	2	1	1	A6ZMG6		1625.75		0	0.00310829	High	24.16	0.0322314	Low	1.61267	0	0
	DVPKPVLNSVQHDNTSANVIPAAAQASLGDGLANALAAR	2	1	1	A6ZMG6		3866.02		0	2.6775e-05	High	23.66	0.0129158	High	4.02752	0	0
	LNLFTTNPHFDLR	2	1	1	A6ZMG6		1587.83		0	0.000117853	High	22.63	0.031654	High	2.23482	0	0
	RPVSIAAAQHVPTAPASR	2	1	1	A6ZMG6		1829.02		0	0.00111901	High	18.71	0.0323006	High	2.04769	0	0
	TELITHLK	2	4	1	A6ZMG6		954.562		0	0.0140955	High	11.95	0.0861656	High	1.6966	0	0
	VIFSIHGEALHTK	2	1	1	A6ZMG6		1451.8		0	0.0054195	High	10.15	0.37193	Low	2.3696	0	0
	IGSAIEYQK	2	1	1	A6ZMG6		1008.54		0.000431	0.0192158	High	31.14	0.00365337	High	2.69672	0	0
	SLQAFPGAEK	2	1	1	A6ZMG6		1047.55		0.000707	0.0215054	High	23.31	0.019133	Low	1.60116	0	0
	EEPSGWSLGK	2	1	1	A6ZMG6		1089.52		0.001229	0.0396582	High	11.84	0.317499	Medium	1.19932	0	0
	SMSLLGYR	5	4	2	P36006;A6ZMG6	M2(Oxidation); S3(Phospho)	1022.44	S(1): 0.1; S(3): 99.8; Y(7): 0.0	0.003233	0.103132	High	20.95	0.0329446	Medium	2.65779	0	0
	RSMSLLGYR	4	4	2	P36006;A6ZMG6	M3(Oxidation); S4(Phospho)	1178.54	S(2): 2.2; S(4): 97.7; Y(8): 0.0	0.038188	0.691154	Medium	15.36	0.142625	Low	2.06196	0	1
P05030	Plasma membrane ATPase 1 OS=Saccharomyces cerevisiae (strain ATCC 204508 / S288c) GN=PMA1 PE=1 SV=2 - [PMA1_YEAST]	35.95	9	22	22	70	catalytic activity; metal ion binding; nucleotide binding; transporter activity	cytoplasm; membrane; mitochondrion	metabolic process; transport	Pf00122; Pf00690; Pf00702; Pf01757; Pf08282; Pf12710	1255.5	35.95	22	36	126.951	33.01	21	34	918	99.5562	5.10986
	Sequence	# PSMs	# Proteins	# Protein Groups	Protein Group Accessions	Modifications	MH+ [Da]	PhosphoRS Site Probabilities	q-Value	PEP	A2	IonScore A2	Exp Value A2	A6	XCorr A6	Probability A6	# Missed Cleavages
	KADTGIAVEGATDAAR	4	6	1	P05030		1545.79		0	8.62116e-09	High	93.89	2.63366e-09	High	4.19123	0	1
	LGLGGGGDMPGSELADFVENADGFAEVFPQHK	4	3	1	P05030	M9(Oxidation)	3277.51		0	1.99286e-11	High	90.46	1.22332e-08	High	6.73782	0	0
	LGLGGGGDMPGSELADFVENADGFAEVFPQHK	2	3	1	P05030		3261.52		0	2.38678e-10	High	84.86	4.22931e-08	High	6.18687	0	0
[truncated: 3,506 more rows]
