# Supplementary material for: Phosphorylation of the WH2 domain in yeast Las17/WASP regulates G-actin binding and protein function during endocytosis
Source: Sci Rep. 2021 May 6;11:9718. doi: 10.1038/s41598-021-88826-z (PMC8102491; doi:10.1038/s41598-021-88826-z)
Supplement: Supplementary file 2 — Supplementary Information 2. [file 41598_2021_88826_MOESM2_ESM.xlsx]

## Sheet: Sheet1
Accession	Description	ΣCoverage	Σ# Proteins	Σ# Unique Peptides	Σ# Peptides	Σ# PSMs	Molecular Function	Cellular Component	Biological Process	Pfam IDs	Score A2	Coverage A2	# Peptides A2	# PSM A2	Score A6	Coverage A6	# Peptides A6	# PSM A6	# AAs	MW [kDa]	calc. pI
P16521	Elongation factor 3A OS=Saccharomyces cerevisiae (strain ATCC 204508 / S288c) GN=YEF3 PE=1 SV=4 - [EF3A_YEAST]	69.25	6	43	54	392	catalytic activity; nucleotide binding; RNA binding	cytoplasm; cytosol; ribosome	cell organization and biogenesis; metabolic process	Pf00005; Pf03193	4738.67	69.25	54	196	652.848	69.25	54	196	1044	115.872	6.04932
	Sequence	# PSMs	# Proteins	# Protein Groups	Protein Group Accessions	Modifications	MH+ [Da]	PhosphoRS Site Probabilities	q-Value	PEP	A2	IonScore A2	Exp Value A2	A6	XCorr A6	Probability A6	# Missed Cleavages
	NTYEYECSFLLGENIGMK	4	4	3	P16521;P53978;Q75EV6	C7(Carbamidomethyl)	2167.97		0	1.62426e-08	High	114.98	2.85919e-11	High	5.68016	0	0
	NTYEYECSFLLGENIGMK	4	4	3	P16521;P53978;Q75EV6	C7(Carbamidomethyl); M17(Oxidation)	2183.96		0	8.01864e-10	High	99.49	1.1246e-09	High	5.34969	0	0
	VGNVGEDDAIPEVSHAGDVSTTLQVVNELLKDETVAPR	7	1	1	P16521		3974		0	1.49146e-07	High	92.5	2.05255e-09	High	5.70654	0	1
	KEDEEDKFDAMGNK	6	2	1	P16521		1655.72		0	9.02563e-06	High	88.77	9.09265e-09	High	4.68967	0	2
	LIEFGFTDEMIAMPISALSGGWK	4	1	1	P16521		2513.25		0	4.0734e-07	High	87.44	1.86612e-08	High	5.17773	0	0
	STLINVLTGELLPTSGEVYTHENCR	8	3	2	P16521;P53978	C24(Carbamidomethyl)	2803.39		0	6.91015e-07	High	86.56	2.24112e-08	High	5.00098	0	0
	LIEFGFTDEMIAMPISALSGGWK	16	1	1	P16521	M10(Oxidation)	2529.24		0	2.09568e-06	High	84.63	3.11637e-08	High	5.17035	0	0
	MTPSGHNWVSGQGAGPR	4	2	1	P16521		1738.81		0	1.76112e-05	High	82.82	4.91052e-08	High	4.23483	0	0
	LIEFGFTDEMIAMPISALSGGWK	4	1	1	P16521	M10(Oxidation); M13(Oxidation)	2545.24		0	2.23964e-06	High	82.01	5.79146e-08	High	4.89036	0	0
	MTPSGHNWVSGQGAGPR	5	2	1	P16521	M1(Oxidation)	1754.8		0	2.27178e-08	High	81.81	5.14156e-08	High	4.26924	0	0
	DKEIQSVASETLISIVNAVNPVAIK	14	1	1	P16521		2638.47		0	1.83707e-06	High	81.42	7.93218e-09	High	5.06849	0	1
	AVDNIPVGPNFDDEEDEGEDLCNCEFSLAYGAK	4	3	2	P16521;Q75EV6	C22(Carbamidomethyl); C24(Carbamidomethyl)	3689.55		0	5.9935e-09	High	80.62	1.39581e-07	High	5.9304	0	0
	IAILAAISAMVDAAK	36	1	1	P16521		1457.84		0	3.03174e-06	High	77.92	4.0359e-08	High	4.56975	0	0
	AYEELSNTDLEFK	6	1	1	P16521		1558.73		0	1.31402e-06	High	73.8	3.54339e-07	High	4.92143	0	0
	TVYVEHDIDGTHSDTSVLDFVFESGVGTK	4	1	1	P16521		3154.49		0	1.00003e-07	High	70.4	1.21297e-06	High	5.61186	0	0
	EFEGGVIIITHSAEFTK	6	1	1	P16521		1877.97		0	7.01658e-08	High	69.96	7.1657e-07	High	4.54109	0	0
	QINENDAEAMNK	4	3	2	P16521;P53978		1376.61		0	1.02431e-06	High	67.65	1.25407e-06	High	3.43737	0	0
	AYEELSNTDLEFKFPEPGYLEGVK	2	1	1	P16521		2775.34		0	1.32032e-07	High	66.95	1.94772e-06	High	4.89324	0	1
	AIANGQVDGFPTQEECR	2	1	1	P16521	C16(Carbamidomethyl)	1891.86		0	2.37094e-06	High	66.48	1.97917e-06	High	4.89597	0	0
	IAILAAISAMVDAAK	6	1	1	P16521	M10(Oxidation)	1473.83		0	2.05252e-09	High	64.32	1.55328e-06	High	4.29435	0	0
	KSAVIIDNMCK	4	2	1	P16521	C10(Carbamidomethyl)	1278.66		0	5.94064e-06	High	61.53	2.98806e-06	High	3.2508	0	1
	EIQSVASETLISIVNAVNPVAIK	12	1	1	P16521		2395.35		0	6.64594e-06	High	59.94	1.62226e-06	High	5.29863	0	0
	FPEPGYLEGVK	4	2	1	P16521		1235.63		0	8.6697e-06	High	59.69	6.71243e-06	High	3.14637	0	0
	HEIASEVASFLNGNIIEHDVPEHFFGELAK	3	1	1	P16521		3349.65		0	9.96457e-10	High	59.3	8.28303e-06	High	4.48205	0	0
	VGNVGEDDAIPEVSHAGDVSTTLQVVNELLK	4	1	1	P16521		3205.63		0	4.46349e-09	High	59.04	6.04981e-06	High	5.05258	0	0
	IVVEYIAAIGADLIDER	36	1	1	P16521		1860.01		0	5.00143e-07	High	58.95	4.58461e-06	High	5.45713	0	0
	WVPMMSVDNAWIPR	4	4	3	P53978;P16521;Q75EV6	M4(Oxidation); M5(Oxidation)	1733.82		0	1.48356e-05	High	58.63	1.2475e-05	High	3.88827	0	0
	EIEEHCSMLGLDPEIVSHSR	3	1	1	P16521	C6(Carbamidomethyl); M8(Oxidation)	2354.08		0	9.0179e-12	High	57.16	2.26925e-05	High	4.52183	0	0
	VTNMEFQYPGTSKPQITDINFQCSLSSR	4	1	1	P16521	C23(Carbamidomethyl)	3248.53		0	1.96818e-07	High	55.65	3.41699e-05	High	4.80839	0	0
	MPELIPVLSETMWDTK	11	2	1	P16521	M1(Oxidation)	1905.93		0	1.42531e-09	High	55.24	2.33397e-05	High	4.22851	0	0
	MPELIPVLSETMWDTKK	4	2	1	P16521		2018.04		0	1.1571e-06	High	54.79	2.17391e-05	High	4.21072	0	1
	MPELIPVLSETMWDTKK	2	2	1	P16521	M1(Oxidation)	2034.03		0	4.92357e-08	High	54.74	2.80341e-05	High	3.91535	0	1
	RVGNVGEDDAIPEVSHAGDVSTTLQVVNELLK	4	1	1	P16521		3361.73		0	5.09499e-08	High	54.64	2.31902e-05	High	5.60041	0	1
	MPELIPVLSETMWDTK	6	2	1	P16521		1889.94		0	3.13945e-07	High	54.11	3.12461e-05	High	5.19376	0	0
	TPSEYIQWR	2	7	3	P16521;P53978;Q75EV6		1179.58		0	0.000213008	High	53.65	2.8696e-05	High	2.12972	0	0
	VTNMEFQYPGTSKPQITDINFQCSLSSR	4	1	1	P16521	M4(Oxidation); C23(Carbamidomethyl)	3264.53		0	2.15975e-06	High	52.18	8.44451e-05	High	4.27485	0	0
	MPELIPVLSETMWDTK	4	2	1	P16521	M1(Oxidation); M12(Oxidation)	1921.93		0	2.05717e-10	High	51.71	4.78915e-05	High	4.77437	0	0
	WVPMMSVDNAWIPR	4	4	3	P53978;P16521;Q75EV6		1701.83		0	3.184e-06	High	51.57	6.65278e-05	High	3.90536	0	0
	TAANAMQAVAHIANQSNLSPSVEPYIVQLVPAICTNAGNK	4	1	1	P16521	M6(Oxidation); C34(Carbamidomethyl)	4179.1		0	2.16303e-06	High	51.38	4.9489e-05	High	4.57506	0	0
	TAANAMQAVAHIANQSNLSPSVEPYIVQLVPAICTNAGNK	8	1	1	P16521	C34(Carbamidomethyl)	4163.1		0	1.3662e-06	High	49.88	6.5793e-05	High	5.14145	0	0
	LVEDPQVIAPFLGK	7	1	1	P16521		1525.86		0	1.05619e-05	High	48.79	3.69963e-05	High	4.02964	0	0
	WVPMMSVDNAWIPR	12	4	3	P16521;P53978;Q75EV6	M4(Oxidation)	1717.82		0	0.000119816	High	48.18	0.000155096	High	3.69514	0	0
	SNFATIADPEAR	4	1	1	P16521		1291.63		0	0.000318292	High	46.41	0.000127994	High	3.08479	0	0
	ALLPHLTNAIVETNK	6	1	1	P16521		1633.93		0	1.98919e-05	High	45.24	7.63027e-05	High	3.93799	0	0
	KEIEEHCSMLGLDPEIVSHSR	4	1	1	P16521	C7(Carbamidomethyl); M9(Oxidation)	2482.17		0	5.38995e-08	High	39.16	0.0021659	High	3.99002	0	1
	NLTEEVWAVK	6	2	1	P16521		1188.63		0	3.50153e-05	High	38.51	0.000669412	High	3.15853	0	0
	FIPSLIQCIADPTEVPETVHLLGATTFVAEVTPATLSIMVPLLSR	7	1	1	P16521	C8(Carbamidomethyl)	4847.6		0	8.45804e-05	High	36.64	0.000563603	High	3.87412	0	0
	KEIEEHCSMLGLDPEIVSHSR	4	1	1	P16521	C7(Carbamidomethyl)	2466.18		0	1.49182e-06	High	34.56	0.00356944	High	3.56969	0	1
	IAILAAISAMVDAAKDQVALR	2	1	1	P16521	M10(Oxidation)	2156.21		0	2.44698e-05	High	30.35	0.00124547	High	3.08477	0	1
	MPELIPVLSETMWDTKK	2	2	1	P16521	M1(Oxidation); M12(Oxidation)	2050.03		0	2.13658e-06	High	28.11	0.0146799	High	3.17322	0	1
	LVLAAGTWQRPHLIVLDEPTNYLDR	3	1	1	P16521		2890.56		0	5.188e-05	High	21.06	0.0160603	High	3.46272	0	0
	ALLPHLTNAIVETNKWQEK	2	1	1	P16521		2205.2		0	0.000196149	High	15.29	0.102051	High	3.14532	0	1
	EIEEHCSMLGLDPEIVSHSR	1	1	1	P16521	C6(Carbamidomethyl)	2338.08		0	1.21736e-05	High	13.98	0.43594				0
	QINENDAEAMNK	6	3	2	P16521;P53978	M10(Oxidation)	1392.61		0.000183	0.0012113	High	47.33	0.000152565	High	3.34052	0	0
	IAILAAISAMVDAAKDQVALR	2	1	1	P16521		2140.21		0.000183	0.00104213	High	15.8	0.0552356	High	3.05516	0	1
	NLTEEVWAVKDGR	2	1	1	P16521		1516.78		0.000183	0.00372952	High	12.43	0.480042	High	2.15564	0	1
	VLEELFQK	4	1	1	P16521		1005.56		0.000186	0.000444736	High	42.92	0.00021186	High	2.86988	0	0
	AKDILDEFR	4	1	1	P16521		1106.59		0.000282	0.00108599	High	45.17	0.000221985	High	2.7138	0	1
	FIPSLIQCIADPTEVPETVHLLGATTFVAEVTPATLSIMVPLLSR	2	1	1	P16521	C8(Carbamidomethyl); M39(Oxidation)	4863.61		0.000282	0.00313631	High	38.97	0.000247192	High	3.43262	0	0
	SAVIIDNMCK	2	2	1	P16521	C9(Carbamidomethyl)	1150.56		0.000282	0.00139953	High	35.88	0.00161391	High	2.21404	0	0
	GNFTEFVK	2	1	1	P16521		941.473		0.000282	0.00412583	High	30.2	0.00448847	High	2.35564	0	0
	YGICGPNGCGK	2	1	1	P16521	C4(Carbamidomethyl); C9(Carbamidomethyl)	1182.5		0.000282	0.00109289	High	29.05	0.00510251	High	2.2937	0	0
	IAVIGPNGAGK	2	8	3	P16521;P53978;Q75EV6		996.583		0.000282	0.00180155	High	26.03	0.00286878	High	2.14468	0	0
	MVAEVDMK	2	4	2	P16521;Q75EV6	M7(Oxidation)	938.432		0.000282	0.00347663	High	22.7	0.0139628	High	1.83678	0	0
	QHAFAHIESHLDK	5	3	2	P16521;P53978		1532.76		0.000282	0.00349149	High	21.03	0.0496982	High	2.99469	0	0
	AKDILDEFRK	2	1	1	P16521		1234.68		0.000282	0.00593913	High	21.01	0.0400213	Medium	2.74843	0	2
	EDEEDKFDAMGNK	2	2	1	P16521		1527.63		0.000282	0.000669519	High	19.87	0.0530649	High	2.29559	0	1
	KEDEEDKFDAMGNK	2	2	1	P16521	M11(Oxidation)	1671.72		0.000663	0.00936784	High	18.53	0.10451	Low	2.04904	0	2
	MVAEVDMK	2	4	2	P16521;Q75EV6		922.437		0.000663	0.00885863	High	14.26	0.149989	High	1.80615	0	0
	DILDEFR	2	1	1	P16521		907.451		0.001173	0.0167854	High	22.61	0.0350897	High	2.14423	0	0
	TAANAMQAVAHIANQSNLSPSVEPYIVQLVPAICTNAGNKDK	2	1	1	P16521	C34(Carbamidomethyl)	4406.21		0.001647	0.0235591	High	31.68	0.0045167	Low	3.93126	0	1
	FQTGEDRETMDR	4	5	3	P16521;P53978;Q75EV6		1484.64		0.001727	0.0330062	Medium	28.49	0.00998135	Low	2.29217	0	1
	SAVIIDNMCK	2	2	1	P16521	M8(Oxidation); C9(Carbamidomethyl)	1166.56		0.001727	0.0298267	High	26.74	0.0139812	High	2.15663	0	0
	EALASGQFRPLTR	2	4	3	P16521;P53978;Q75EV6		1445.79		0.002994	0.0711654	High	18.21	0.0694637	Low	1.51898	0	0
	DILDEFRK	2	1	1	P16521		1035.55		0.010936	0.301641	Medium	10.35	0.433609	Low	1.53694	0	1
	FQTGEDRETMDR	2	4	2	P16521;P53978	M10(Oxidation)	1500.64		0.091676	1	Low	14.36	0.216198				1
P16861	6-phosphofructokinase subunit alpha OS=Saccharomyces cerevisiae (strain ATCC 204508 / S288c) GN=PFK1 PE=1 SV=1 - [K6PF1_YEAST]	65.25	15	52	53	174	catalytic activity; metal ion binding; nucleotide binding; protein binding; transporter activity	cytoplasm; cytosol; mitochondrion	metabolic process; transport	Pf00365	2636.78	65.25	53	87	288.465	65.25	53	87	987	107.903	6.39209
	Sequence	# PSMs	# Proteins	# Protein Groups	Protein Group Accessions	Modifications	MH+ [Da]	PhosphoRS Site Probabilities	q-Value	PEP	A2	IonScore A2	Exp Value A2	A6	XCorr A6	Probability A6	# Missed Cleavages
	DPMGNNITFSGLANATDSAPTSK	4	1	1	P16861		2309.07		0	2.18651e-13	High	131.23	8.77659e-13	High	5.20901	0	0
	NEQASSVYSTQLLADIISEASK	4	1	1	P16861		2354.17		0	6.32965e-11	High	114.52	2.87844e-11	High	5.86059	0	0
	DPMGNNITFSGLANATDSAPTSK	4	1	1	P16861	M3(Oxidation)	2325.07		0	1.01295e-08	High	105.94	3.10713e-10	High	4.97397	0	0
	HGENSLLSSGTSQDSLR	6	1	1	P16861		1787.85		0	1.24745e-08	High	104.88	3.08833e-10	High	4.8239	0	0
	SVASEDLGTIAYYFQK	4	1	1	P16861		1791.88		0	4.58104e-09	High	92.04	5.37649e-09	High	4.94535	0	0
	IAVMTSGGDSPGMNAAVR	2	1	1	P16861	M4(Oxidation); M13(Oxidation)	1765.82		0	1.57802e-07	High	87.2	2.21033e-08	High	4.91365	0	0
	NNTIIVAEGALDDQLNPVTANDVK	6	1	1	P16861		2524.29		0	9.97014e-09	High	87.17	1.12242e-08	High	5.84542	0	0
	DAFLEATSEDEIISR	4	1	1	P16861		1695.81		0	1.9085e-08	High	84.79	2.35645e-08	High	5.56823	0	0
	ICEMVDYIDATAK	2	2	1	P16861	C2(Carbamidomethyl); M4(Oxidation)	1544.7		0	4.17871e-07	High	84.33	2.36146e-08	High	3.8099	0	0
	GWLSEGGTLIGTAR	4	2	1	P16861		1417.74		0	3.709e-09	High	80.63	4.28159e-08	High	3.79051	0	0
	MQSQDSCYGVAFR	2	1	1	P16861	C7(Carbamidomethyl)	1548.66		0	6.0413e-07	High	79.87	6.95511e-08	High	3.92654	0	0
	IAVMTSGGDSPGMNAAVR	4	1	1	P16861	M13(Oxidation)	1749.83		0	9.19105e-10	High	79.7	1.13581e-07	High	5.21987	0	0
	ICEMVDYIDATAK	4	2	1	P16861	C2(Carbamidomethyl)	1528.7		0	2.80793e-06	High	76.95	1.38258e-07	High	3.84044	0	0
	DTEFIELYENFLSTTVK	2	1	1	P16861		2049.01		0	2.83997e-07	High	76.8	2.01617e-07	High	4.66792	0	0
	QAAGNLISQGIDALVVCGGDGSLTGADLFR	4	1	1	P16861	C17(Carbamidomethyl)	2975.5		0	6.5863e-11	High	76.67	1.3132e-07	High	6.47555	0	0
	LSDTLVFLKDPMGNNITFSGLANATDSAPTSK	2	1	1	P16861	M12(Oxidation)	3341.66		0	2.11395e-08	High	75.34	2.6756e-07	High	6.39509	0	1
	RNNTIIVAEGALDDQLNPVTANDVK	2	1	1	P16861		2680.4		0	3.54968e-08	High	73.72	2.33541e-07	High	6.18355	0	1
	IAVMTSGGDSPGMNAAVR	2	1	1	P16861		1733.83		0	4.07503e-08	High	72.19	5.01277e-07	High	5.47894	0	0
	MQSQDSCYGVAFR	2	1	1	P16861	M1(Oxidation); C7(Carbamidomethyl)	1564.66		0	2.47887e-07	High	69.56	6.69507e-07	High	4.30481	0	0
	LVMSAPIDETFDTNETATITYFSTDLNK	2	1	1	P16861	M3(Oxidation)	3153.49		0	2.27473e-07	High	69.01	1.57632e-06	High	4.30334	0	0
	DTEFIELYENFLSTTVKDDGSELLPVSDR	4	1	1	P16861		3332.61		0	6.21309e-07	High	57.92	1.33992e-05	High	3.89262	0	1
	ASSDASDLLR	2	1	1	P16861		1034.51		0	7.33343e-05	High	55.89	1.14646e-05	High	2.83745	0	0
	LDGLIILGGFEGFR	2	1	1	P16861		1506.83		0	1.64175e-06	High	55.69	8.90254e-06	High	3.28596	0	0
	AVLEFTPETPSPLIGILENK	4	1	1	P16861		2168.19		0	1.43938e-07	High	54.67	7.33565e-06	High	5.43483	0	0
	TAIPGHVQQGGVPSSK	4	2	1	P16861		1562.83		0	1.83575e-06	High	54.63	2.34158e-05	High	2.77472	0	0
	LNIGIVHVGAPSAALNAATR	4	1	1	P16861		1945.1		0	6.86653e-11	High	54.24	6.02726e-06	High	5.05499	0	0
	KGFEVHWAEYNK	6	1	1	P16861		1507.74		0	0.000140109	High	52.29	5.13475e-05	High	3.09671	0	1
	LVMSAPIDETFDTNETATITYFSTDLNK	2	1	1	P16861		3137.49		0	6.07655e-05	High	51.26	9.05285e-05	High	4.79755	0	0
	LSDTLVFLKDPMGNNITFSGLANATDSAPTSK	2	1	1	P16861		3325.67		0	9.24127e-06	High	50.59	6.54729e-05	High	5.55958	0	1
	VTILGHVQR	2	7	1	P16861		1022.61		0	0.000170394	High	49.62	1.41887e-05	High	2.61725	0	0
	AEVAALAAENK	3	1	1	P16861		1086.58		0	2.73904e-05	High	49.03	6.81391e-05	High	3.84052	0	0
	LSEVDASGFR	2	1	1	P16861		1080.53		0	7.98955e-06	High	48.59	5.46509e-05	High	2.42858	0	0
	SIITNDEALFKK	3	1	1	P16861		1378.76		0	0.000157344	High	47.87	6.3689e-05	High	2.59056	0	1
	NKLDGLIILGGFEGFR	2	1	1	P16861		1748.97		0	1.53003e-07	High	47.12	5.72561e-05	High	3.28917	0	1
	AFVVEVMGR	2	10	2	P16861;P16862		1007.54		0	0.000104564	High	45.97	9.86426e-05	High	2.85119	0	0
	NLSIVGLVGSIDNDMSGTDSTIGAYSALER	2	1	1	P16861	M15(Oxidation)	3071.5		0	1.12033e-07	High	43.03	0.000517647	High	3.56437	0	0
	WLATLQGVDAVK	2	2	1	P16861		1300.73		0	3.2134e-05	High	41.07	0.000265753	High	3.42252	0	0
	HCGWLALMAGIATGADYIFIPER	2	1	1	P16861	C2(Carbamidomethyl)	2562.26		0	4.69433e-05	High	39.55	0.00123673	High	3.46707	0	0
	DDGSELLPVSDR	2	1	1	P16861		1302.62		0	0.000158553	High	38.74	0.000815323	High	3.03064	0	0
	HEWPSLVDELVAEGR	4	1	1	P16861		1736.86		0	0.000311598	High	31.44	0.00685494	High	2.61224	0	0
	TGIHFGCDVFAVYEGYEGLLR	2	1	1	P16861	C7(Carbamidomethyl)	2403.15		0	8.71568e-05	High	29.12	0.0145729	High	4.33438	0	0
	LSDTLVFLK	2	1	1	P16861		1035.61		0.000183	0.00174757	High	33.65	0.000690431	High	2.96218	0	0
	IGDILSGR	2	1	1	P16861		830.473		0.000186	0.000454586	High	48.41	0.000105274	High	2.42909	0	0
	FTKEEVAPYK	4	1	1	P16861		1211.63		0.000186	0.000410729	High	33.55	0.00238448	High	3.23653	0	1
	DALIELGLDTK	2	1	1	P16861		1187.65		0.000282	0.00117824	High	51.63	3.09181e-05	High	3.33827	0	0
	LRAEVAALAAENK	4	1	1	P16861		1355.77		0.000282	0.000761569	High	36.49	0.000471215	High	2.803	0	1
	AFVVEVMGR	2	10	2	P16861;P16862	M7(Oxidation)	1023.53		0.000282	0.0021998	High	28.27	0.00841489	High	1.86701	0	0
	GFEVHWAEYNK	2	1	1	P16861		1379.64		0.000282	0.00308325	High	27.41	0.012164	High	2.32472	0	0
	TIHFYHTLGFATVK	4	1	1	P16861		1634.87		0.000282	0.00189836	High	22.97	0.0287657	High	2.30451	0	0
	ELSWIDVENWHNLGGSEIGTNR	2	1	1	P16861		2526.2		0.000282	0.00560282	High	16.22	0.259078	High	2.34626	0	0
	KIDLASIR	2	1	1	P16861		915.562		0.000416	0.00724739	High	16.12	0.051312	High	1.98588	0	1
	SIITNDEALFK	2	1	1	P16861		1250.66		0.000548	0.00797003	High	28.04	0.015311	High	2.69794	0	0
	MAWEDVR	2	1	1	P16861	M1(Oxidation)	922.409		0.000548	0.00762165	High	16.26	0.0721606	High	1.92597	0	0
	SVATAIENKDFDK	2	1	1	P16861		1437.72		0.000663	0.0087071	High	56.63	1.86852e-05	Medium	3.1953	0	1
	MAWEDVR	2	1	1	P16861		906.415		0.001056	0.0152851	High	23.99	0.0151629	Medium	1.77198	0	0
	MPLVESVK	1	2	1	P16861	M1(Oxidation)	918.5		0.001727	0.0335818	High	14.77	0.133371				0
	FIEQWNK	2	2	1	P16861		964.488		0.00195	0.0461259	High	27.75	0.00797432	Low	1.67634	0	0
	IDLASIREDITLLK	3	1	1	P16861		1599.93		0.003718	0.0436535	Medium	17.26	0.0469829	High	2.94756	0	1
	MPLVESVK	2	2	1	P16861		902.501		0.004018	0.095832	High	20.79	0.057524	Low	1.65686	0	0
	IDLASIR	2	1	1	P16861		787.467		0.00962	0.249857	High	16.51	0.119496	Low	1.72629	0	0
	EVWLESFK	2	1	1	P16861		1037.53		0.012434	0.349626	Medium	11.2	0.443768	Low	1.54185	0	0
	KMAWEDVR	2	1	1	P16861		1034.51		0.015904	0.493107	Medium	18.86	0.0513567	Low	1.80412	0	1
	EDITLLK	2	1	1	P16861		831.484		0.023948	0.675616	Medium	11.21	0.291381	Low	1.36589	0	0
P32324	Elongation factor 2 OS=Saccharomyces cerevisiae (strain ATCC 204508 / S288c) GN=EFT1 PE=1 SV=1 - [EF2_YEAST]	64.85	17	37	41	120	catalytic activity; nucleotide binding; protein binding; RNA binding	cytoplasm; ribosome	metabolic process; regulation of biological process	Pf00009; Pf00679; Pf01926; Pf03144; Pf03764	1549.22	58.55	36	57	183.615	62.59	39	63	842	93.2302	6.31592
	Sequence	# PSMs	# Proteins	# Protein Groups	Protein Group Accessions	Modifications	MH+ [Da]	PhosphoRS Site Probabilities	q-Value	PEP	A2	IonScore A2	Exp Value A2	A6	XCorr A6	Probability A6	# Missed Cleavages
	AEQLYEGPADDANCIAIK	2	2	1	P32324	C14(Carbamidomethyl)	1977.93		0	9.11502e-10	High	99.63	1.42105e-09	High	5.09009	0	0
	IMADDYGWDVTDAR	2	1	1	P32324	M2(Oxidation)	1643.7		0	4.47192e-08	High	99.06	7.88449e-10	High	3.58346	0	0
	TVESVNVIVSTYADEVLGDVQVYPAR	6	1	1	P32324		2823.45		0	5.95802e-08	High	98.04	1.05214e-09	High	4.74753	0	0
	FSVSPVVQVAVEVK	3	10	1	P32324		1487.85		0	2.03405e-07	High	94.51	9.73493e-10	High	3.8841	0	0
	FVEPIDDCPAGNIIGLVGIDQFLLK	4	3	1	P32324	C8(Carbamidomethyl)	2743.44		0	4.03918e-10	High	93.67	2.3195e-09	High	6.44801	0	0
	VTDGALVVVDTIEGVCVQTETVLR	7	2	1	P32324	C16(Carbamidomethyl)	2573.35		0	9.16899e-07	High	82.42	3.78045e-08	High	6.02565	0	0
	AFNMFILDPIFR	2	3	1	P32324	M4(Oxidation)	1499.77		0	1.82519e-05	High	71.93	3.68696e-07	High	3.76446	0	0
	ETVESESSQTALSK	2	1	1	P32324		1495.71		0	9.15519e-07	High	68.12	9.94397e-07	High	3.9793	0	0
	AEPIDEEVSLAIENGIINPR	4	1	1	P32324		2179.13		0	3.46011e-07	High	64.55	2.06944e-06	High	5.47932	0	0
	AGEIVLAAR	2	2	1	P32324		899.531		0	4.50849e-05	High	60.37	9.18333e-07	High	2.85621	0	0
	LWGDSFFNPK	2	3	1	P32324		1210.59		0	1.18572e-05	High	60.01	5.9862e-06	High	2.78154	0	0
	AFNMFILDPIFR	2	3	1	P32324		1483.78		0	1.09938e-05	High	59.62	6.49407e-06	High	3.45651	0	0
	DSVVAAFQWATK	2	7	1	P32324		1322.68		0	6.65041e-06	High	54.92	1.98096e-05	High	4.07172	0	0
	STAISLYSEMSDEDVK	2	1	1	P32324		1774.81		0	2.44155e-05	High	53.87	3.67133e-05	High	3.80294	0	0
	GQVVSEEQRPGTPLFTVK	4	7	1	P32324		1972.05		0	3.4585e-06	High	51.98	2.63056e-05	High	5.03874	0	0
	IQEPVFLVEIQCPEQAVGGIYSVLNK	8	2	1	P32324	C12(Carbamidomethyl)	2930.54		0	8.6428e-07	High	51.57	3.97077e-05	High	6.17866	0	0
	VAFTVDQMR	1	1	1	P32324	M8(Oxidation)	1082.53		0	0.00019334	High	50.81	5.51851e-05				0
	STAISLYSEMSDEDVK	2	1	1	P32324	M10(Oxidation)	1790.8		0	7.84779e-06	High	49.91	9.74997e-05	High	3.72444	0	0
	ATYAGFLLADPK	2	1	1	P32324		1266.67		0	4.33009e-05	High	49.89	5.53852e-05	High	3.06874	0	0
	QATGGQAFPQMVFDHWSTLGSDPLDPTSK	2	1	1	P32324		3118.46		0	2.8141e-06	High	48.16	0.000234481	High	2.8805	0	0
	FLPAADALLEMIVLHLPSPVTAQAYR	4	5	1	P32324		2836.55		0	3.104e-05	High	46.83	4.56481e-05	High	3.76715	0	0
	VAFTVDQMR	1	1	1	P32324		1066.54		0	3.90934e-05	High	46.18	0.000112061				0
	EDLYQTFAR	2	4	1	P32324		1142.55		0	0.000151298	High	43	0.000250594	High	2.7819	0	0
	STLTDSLVQR	2	7	1	P32324		1119.6		0	0.000334942	High	42.7	0.000222868	High	2.6932	0	0
	AYLPVNESFGFTGELR	4	9	1	P32324		1799.9		0	8.00835e-06	High	35.4	0.00262447	High	3.13135	0	0
	QATGGQAFPQMVFDHWSTLGSDPLDPTSK	2	1	1	P32324	M11(Oxidation)	3134.46		0	0.000113541	High	34.19	0.00445847	High	3.66444	0	0
	NMSVIAHVDHGK	2	27	1	P32324		1307.65		0	0.00058848	High	23.03	0.030362	High	1.70849	0	0
	WTNKDTDAEGKPLER	2	1	1	P32324		1759.86		0	0.000269496	High	19.15	0.114321	High	2.36009	0	1
	LFTAIMNFK	2	1	1	P32324		1084.59		0.000282	0.00219794	High	41.97	0.000174716	High	2.44102	0	0
	KDEIPVLLEK	4	7	1	P32324		1183.7		0.000282	0.000848954	High	39.29	0.000276737	High	3.05117	0	1
	EEVPGWQEYYDKL	2	4	1	P32324		1655.76		0.000282	0.000635645	High	30.29	0.00963468	High	2.49842	0	1
	LFTAIMNFK	2	1	1	P32324	M6(Oxidation)	1100.58		0.000282	0.000977775	High	26.89	0.00890203	High	1.68057	0	0
	ALLELQVSK	2	8	1	P32324		1000.6		0.000282	0.00241008	High	23.71	0.0189391	High	2.3859	0	0
	AVQYLHEIK	2	2	1	P32324		1100.61		0.000282	0.00501896	High	22.99	0.0231078	Low	1.48868	0	0
	FLPAADALLEMIVLHLPSPVTAQAYR	2	5	1	P32324	M11(Oxidation)	2852.54		0.000282	0.00399545	High	14.62	0.0949145	Low	2.40728	0	0
	EGPIFGEEMR	2	1	1	P32324	M9(Oxidation)	1180.53		0.000282	0.00344175	High	13.5	0.263543	High	1.56468	0	0
	KFLPAADALLEMIVLHLPSPVTAQAYR	2	5	1	P32324		2964.64		0.000282	0.00274243	High	11.72	0.0841221	High	3.15453	0	1
	EGPIFGEEMR	2	1	1	P32324		1164.54		0.000416	0.00686418	High	22.22	0.0317889	High	1.49306	0	0
	KIWCFGPDGNGPNLVIDQTK	1	1	1	P32324	C4(Carbamidomethyl)	2259.13		0.000513	0.00869516				High	2.56604	0	1
	IQGPNYVPGK	2	6	1	P32324		1072.58		0.001293	0.019007	High	13.95	0.149005	Medium	2.00941	0	0
	NMSVIAHVDHGK	2	27	1	P32324	M2(Oxidation)	1323.65		0.001727	0.0320903	High	21.51	0.0473233	High	1.97588	0	0
	IQGPNYVPGKK	3	6	1	P32324		1200.67		0.001727	0.0324496	High	14.79	0.0663789	Low	2.03079	0	1
	LEIVLKGDEK	1	1	1	P32324		1143.66		0.00276	0.0687751	High	24.76	0.0167098				1
	DDLFIK	2	5	1	P32324		750.401		0.009298	0.235158	High	22.79	0.0102573	Low	1.74734	0	0
	ISPPVVAYR	2	6	1	P32324		1001.58		0.024984	0.709664	Medium	14.7	0.142315	Low	1.37607	0	0
	RGQVVSEEQRPGTPLFTVK	2	7	1	P32324		2128.16		0.057701	0.708828				Low	2.36013	0	1
	IKPVVVINKVDR	1	7	1	P32324		1379.87		0.124216	1				Low	1.88017	0	1
	VMKFSVSPVVQVAVEVKNANDLPK	1	9	1	P32324	S7(Phospho)	2678.42	S(5): 50.0; S(7): 50.0						Low	2.03889	0	2
	GGGQIIPTMR	1	8	1	P32324	M9(Oxidation)	1045.54							Low	1.72124	0	0
Q08972	[NU+] prion formation protein 1 OS=Saccharomyces cerevisiae (strain ATCC 204508 / S288c) GN=NEW1 PE=1 SV=1 - [NEW1_YEAST]	61.62	1	52	54	157	catalytic activity; nucleotide binding	cytoplasm; mitochondrion; nucleus	metabolic process; transport	Pf00005; Pf00385	1834.71	59.11	51	75	226.486	61.62	54	82	1196	134.247	5.85889
	Sequence	# PSMs	# Proteins	# Protein Groups	Protein Group Accessions	Modifications	MH+ [Da]	PhosphoRS Site Probabilities	q-Value	PEP	A2	IonScore A2	Exp Value A2	A6	XCorr A6	Probability A6	# Missed Cleavages
	GSAQVDQSKFEDGGNADAVGLK	4	1	1	Q08972		2193.04		0	2.38129e-11	High	106.07	2.73126e-10	High	5.8821	0	1
	LEDFLTAVFGGSDSQR	4	1	1	Q08972		1741.84		0	1.01731e-07	High	91.37	5.61682e-09	High	4.38962	0	0
	SLSSVTFVAEVTEPSLSLLVPILNR	4	1	1	Q08972		2671.49		0	6.04892e-06	High	88.21	2.18962e-09	High	4.80722	0	0
	ALNVLKEDDEADKENK	6	1	1	Q08972		1830.91		0	2.65307e-06	High	78.19	1.47912e-07	High	4.66005	0	2
	MAALSVVDR	2	1	1	Q08972		961.514		0	1.48233e-06	High	68.53	8.2766e-07	High	2.72363	0	0
	EEIAAALESVGFDEER	4	1	1	Q08972		1764.84		0	1.40695e-07	High	65.63	2.18821e-06	High	3.30081	0	0
	HFEDVGLDSEIANHTPLGSLSGGQLVK	4	1	1	Q08972		2820.42		0	3.62914e-09	High	65.07	3.20507e-06	High	4.86257	0	0
	ADILLLDEPTNHLDVSNVK	4	1	1	Q08972		2106.11		0	6.83266e-06	High	64.93	1.71931e-06	High	5.1154	0	0
	VVIAGAMWNNPHLLVLDEPTNYLDR	2	1	1	Q08972	M7(Oxidation)	2866.46		0	9.63085e-08	High	63.11	3.98252e-06	High	4.75384	0	0
	DAVPVLTDVATDFKPELAK	2	1	1	Q08972		2029.09		0	1.02127e-08	High	62.77	1.84956e-06	High	4.37311	0	0
	ASNLAKPSVDDDDSPANIK	4	1	1	Q08972		1956.95		0	2.44673e-06	High	62.2	6.50764e-06	High	5.47038	0	0
	GTPKPVDTDDEED	7	1	1	Q08972	T8(Phospho)	1497.56	T(2): 0.0; T(8): 100.0	0	0.000246418	High	61.72	1.68244e-06	High	3.28735	0	0
	FEDGGNADAVGLK	2	1	1	Q08972		1292.61		0	6.30978e-06	High	58.25	1.42891e-05	High	3.54563	0	0
	LSNLELTPISQFLSK	2	1	1	Q08972		1689.95		0	3.943e-05	High	57.87	2.93949e-06	High	4.87677	0	0
	TLLDYVSILDNLDLSPR	4	1	1	Q08972		1947.05		0	1.61374e-07	High	55.23	1.33463e-05	High	4.85262	0	0
	LIVDTLQDPSKVPESVK	4	1	1	Q08972		1868.04		0	2.09697e-06	High	54.65	8.22643e-06	High	4.16675	0	1
	MAALSVVDR	2	1	1	Q08972	M1(Oxidation)	977.509		0	6.21756e-05	High	54.47	1.28618e-05	High	2.27458	0	0
	SYYTLTDSNAQMR	2	1	1	Q08972	M12(Oxidation)	1565.69		0	4.69007e-05	High	53.87	3.05602e-05	High	3.37493	0	0
	IREDSANDLLELTFK	4	1	1	Q08972		1763.92		0	6.40365e-05	High	52.92	3.67564e-05	High	3.93384	0	1
	DVLVEHGFEK	4	1	1	Q08972		1172.6		0	0.0001813	High	51.79	3.77463e-05	High	2.67432	0	0
	ILTVDSNVNDWK	2	1	1	Q08972		1403.72		0	5.29651e-06	High	51.39	4.17511e-05	High	2.86396	0	0
	DSLGALAVAIR	2	1	1	Q08972		1085.63		0	2.23347e-05	High	51.03	1.97215e-05	High	3.55651	0	0
	SLNLSSSSQEQLR	2	1	1	Q08972		1448.74		0	4.65952e-05	High	48.7	7.4193e-05	High	3.37914	0	0
	AAQHAIDSLLNCFPMEALTCFVLPTILDYLSSGAK	4	1	1	Q08972	C12(Carbamidomethyl); C20(Carbamidomethyl)	3866.92		0	5.4536e-06	High	47.69	0.000132768	High	5.01696	0	0
	NEIESFIPLLLPGIQK	4	1	1	Q08972		1811.04		0	2.02435e-05	High	47.66	1.7099e-05	High	4.3347	0	0
	QSAVTPNQSGTPTPSASTTSLTSLNEK	2	1	1	Q08972		2704.33		0	5.76906e-07	High	46.94	0.000172968	High	4.0934	0	0
	GNLAAFVEQKPEAK	4	1	1	Q08972		1501.8		0	3.84572e-06	High	43.03	0.000261312	High	3.78147	0	0
	IPECQSITDCK	2	1	1	Q08972	C4(Carbamidomethyl); C10(Carbamidomethyl)	1350.61		0	0.00029272	High	42.35	0.000468593	High	3.21329	0	0
	DLNSFLDDQPKDPNLVASPFGGYFK	2	1	1	Q08972		2784.36		0	3.73374e-05	High	39.26	0.00136956	High	3.66783	0	1
	LLTGELVPNEGK	2	1	1	Q08972		1269.71		0	4.16775e-05	High	39.25	0.000344666	High	3.34959	0	0
	VVDTASLPEVR	2	1	1	Q08972		1185.65		0	0.000206776	High	36.84	0.000828057	High	2.67454	0	0
	IGYIAQHALQHVNEHK	2	1	1	Q08972		1857.97		0	1.13305e-05	High	35.86	0.00159542	High	3.74621	0	0
	QTVIVVENLTR	2	1	1	Q08972		1271.73		0	0.000126797	High	32.67	0.00146004	High	2.66498	0	0
	AIANGQLDGFPDKDTLR	2	1	1	Q08972		1830.94		0	0.000136145	High	20.13	0.0732735	High	2.15882	0	1
	MTDVTFSYPGAQKPSLSHVSCSLSLSSR	2	1	1	Q08972	M1(Oxidation); C21(Carbamidomethyl)	3058.46		0	2.60581e-06	High	17.21	0.159691	High	3.09264	0	0
	DPNLVASPFGGYFK	2	1	1	Q08972		1511.76		0.000183	0.00397963	High	31.94	0.00684516	High	3.16921	0	0
	TANQYLQWR	4	1	1	Q08972		1179.59		0.000282	0.00120643	High	37.94	0.00130162	High	2.16781	0	0
	YIEWLSSPK	2	1	1	Q08972		1122.58		0.000282	0.000903134	High	36.24	0.00149741	High	2.34411	0	0
	EEIAAALESVGFDEERR	2	1	1	Q08972		1920.93		0.000282	0.000931615	High	35.4	0.00232165	Low	1.3199	0	1
	ADDSCFVKPYMNDETVIK	2	1	1	Q08972	C5(Carbamidomethyl); M11(Oxidation)	2147.97		0.000282	0.000896868	High	33.17	0.0046508	High	2.8091	0	0
	QDFIHNLR	2	1	1	Q08972		1042.54		0.000282	0.00218014	High	32.98	0.00256785	High	2.3985	0	0
	EDSANDLLELTFK	2	1	1	Q08972		1494.74		0.000282	0.00132347	High	31.86	0.00462656	High	2.67291	0	0
	LIIEEFGK	2	1	1	Q08972		948.54		0.000282	0.00610061	High	25.44	0.00542942	High	1.51981	0	0
	SFQYEVK	2	1	1	Q08972		900.447		0.000282	0.00566559	High	19.94	0.0212921	High	1.82759	0	0
	AQTVGSLSGGWK	2	1	1	Q08972		1190.62		0.000548	0.0086692	High	23.29	0.0241439	High	2.34594	0	0
	EGNSTGEKIEEWK	4	1	1	Q08972		1506.71		0.000663	0.00891147	High	38.19	0.00154739	Medium	3.01868	0	1
	DFLLDHLK	2	1	1	Q08972		1000.55		0.000663	0.014105	High	14.73	0.104319	High	2.29241	0	0
	ADDSCFVKPYMNDETVIK	2	1	1	Q08972	C5(Carbamidomethyl)	2131.98		0.000988	0.0109619	High	14.81	0.272555	High	2.23355	0	0
	EIDIDDGR	2	1	1	Q08972		932.432		0.001536	0.0228241	High	24.34	0.0182224	Medium	1.50449	0	0
	ALFYQEK	2	1	1	Q08972		898.468		0.002183	0.0535155	High	19.83	0.0374371	Medium	1.7576	0	0
	IVDVLSK	2	1	1	Q08972		773.478		0.003451	0.0745462	High	17.78	0.0441821	Medium	1.44552	0	0
	DWSGGVVMISHNNEFVGALCPEQWIVENGK	1	1	1	Q08972	C20(Carbamidomethyl)	3372.58		0.003718	0.0507882				High	4.04845	0	0
	ELIPSVITK	2	1	1	Q08972		999.609		0.009078	0.232727	High	12.8	0.0997134	Low	1.4112	0	0
	FPPPGILTGVK	8	1	1	Q08972		1125.67		0.012434	0.355302	Medium	19.77	0.0179246	Low	1.44775	0	0
	ELIPSVITK	1	1	1	Q08972	T8(Phospho)	1079.57	S(5): 6.0; T(8): 94.0	0.468605	1				Low	1.4995	0	0
	MAALSVVDRIREDSANDLLELTFK	1	1	1	Q08972	S5(Phospho); S14(Phospho); T22(Phospho)	2946.29	S(5): 100.0; S(14): 100.0; T(22): 100.0	0.683822	1				Low	2.89998	0	2
	RAQTVGSLSGGWK	1	1	1	Q08972		1346.72							Low	1.85792	0	1
P37370	Verprolin OS=Saccharomyces cerevisiae (strain ATCC 204508 / S288c) GN=VRP1 PE=1 SV=2 - [VRP1_YEAST]	61.32	1	27	28	221	protein binding	cytoplasm; cytoskeleton	cell division; cell organization and biogenesis; reproduction; transport	Pf02205	1957.31	61.32	27	110	262.746	58.38	27	111	817	82.5429	9.89111
	Sequence	# PSMs	# Proteins	# Protein Groups	Protein Group Accessions	Modifications	MH+ [Da]	PhosphoRS Site Probabilities	q-Value	PEP	A2	IonScore A2	Exp Value A2	A6	XCorr A6	Probability A6	# Missed Cleavages
	SAPIVGGGVVSSASGSSGTVSSK	7	1	1	P37370		1978.01		0	4.31852e-13	High	107.83	1.26909e-10	High	6.14952	0	0
	SPPPPPSPSTMDTGTSNSPSK	18	1	1	P37370	S7(Phospho)	2148.92	S(1): 0.0; S(7): 88.4; S(9): 10.3; T(10): 1.3; T(13): 0.0; T(15): 0.0; S(16): 0.0; S(18): 0.0; S(20): 0.0	0	7.1174e-07	High	95.01	2.7764e-09	High	5.69001	0	0
	GPSMSAPPIPGMGAPQLGDILAGGIPK	4	1	1	P37370		2529.32		0	1.45476e-06	High	77.01	1.15459e-07	High	4.42505	0	0
	SPPPPPSPSTMDTGTSNSPSK	35	1	1	P37370	S7(Phospho); M11(Oxidation)	2164.91	S(1): 0.0; S(7): 96.9; S(9): 1.6; T(10): 1.6; T(13): 0.0; T(15): 0.0; S(16): 0.0; S(18): 0.0; S(20): 0.0	0	7.03608e-06	High	76.46	2.13517e-07	High	4.97848	0	0
	QSSQNGMSFLDEIESK	2	1	1	P37370	M7(Oxidation)	1815.81		0	1.01053e-07	High	76.37	2.20294e-07	High	4.0156	0	0
	SPPPPPSPSTMDTGTSNSPSK	4	1	1	P37370	M11(Oxidation)	2084.94		0	2.51533e-06	High	75.72	2.9069e-07	High	4.19279	0	0
	FVVGGDTGYTTQDK	2	1	1	P37370		1487.7		0	1.17298e-08	High	73.91	2.82478e-07	High	3.78902	0	0
	FVVGGDTGYTTQDKQEDVIGSSK	4	1	1	P37370		2431.16		0	6.8076e-07	High	71.12	7.88134e-07	High	4.30695	0	1
	SSNISLPSVSAPPLPSASLPTHVSNPPQAPPPPPTPTIGLDSK	4	1	1	P37370		4250.25		0	1.83904e-06	High	69.78	2.94549e-07	High	4.61604	0	0
	KATSAPAPPPPPLPAAMSSASTNSVK	6	1	1	P37370	M17(Oxidation)	2491.29		0	2.276e-09	High	68.4	1.09131e-06	High	5.25089	0	1
	HNTHTNQPDVDVGR	4	1	1	P37370		1589.74		0	9.0679e-08	High	67.8	1.36086e-06	High	4.45076	0	0
	KATSAPAPPPPPLPAAMSSASTNSVK	4	1	1	P37370		2475.29		0	9.30426e-06	High	64.36	2.07037e-06	High	6.68773	0	1
	ATSAPAPPPPPLPAAMSSASTNSVK	4	1	1	P37370		2347.2		0	2.37648e-08	High	60.29	6.59461e-06	High	4.89631	0	0
	QSSQNGMSFLDEIESK	2	1	1	P37370		1799.81		0	1.07764e-06	High	59.02	1.03384e-05	High	4.38417	0	0
	NIKPTDNAVSPPSSEVPAGGLPFLAEINAR	7	1	1	P37370		3061.6		0	3.28668e-06	High	55.07	9.64632e-06	High	4.61628	0	0
	ATSAPAPPPPPLPAAMSSASTNSVK	4	1	1	P37370	M16(Oxidation)	2363.19		0	1.69171e-09	High	54.42	3.1262e-05	High	4.25393	0	0
	ISSSSSSSAVTPGGPLPFLAEIQKK	2	1	1	P37370		2488.33		0	0.000140385	High	52.5	2.19313e-05	High	2.94892	0	1
	SPPPPPSPSTMDTGTSNSPSK	2	1	1	P37370		2068.95		0	1.50848e-07	High	51.88	6.48634e-05	High	3.20009	0	0
	ISSSSSSSAVTPGGPLPFLAEIQK	6	1	1	P37370		2360.24		0	2.86785e-05	High	48.35	6.72602e-05	High	4.23454	0	0
	SPSQPPLPSSAPPIPTSHAPPLPPTAPPPPSLPNVTSAPK	8	1	1	P37370		3924.09		0	1.6334e-06	High	47.11	3.69618e-05	High	5.17802	0	0
	GPSMSAPPIPGMGAPQLGDILAGGIPK	15	1	1	P37370	M4(Oxidation)	2545.32		0	5.25299e-05	High	44.59	0.000241538	High	3.90086	0	0
	GPSMSAPPIPGMGAPQLGDILAGGIPK	6	1	1	P37370	M4(Oxidation); M12(Oxidation)	2561.31		0	2.30538e-05	High	38.4	0.00123585	High	3.5071	0	0
	DDNVRPSPISPSINPPK	8	1	1	P37370		1832.95		0	7.63914e-06	High	37.66	0.00120834	High	4.19296	0	0
	ATPVPPTLAPPLPNTTSVPPNK	14	1	1	P37370		2209.22		0	3.96635e-05	High	36.92	0.000375986	High	3.59035	0	0
	DDNVRPSPISPSINPPK	6	1	1	P37370	S10(Phospho)	1912.92	S(7): 0.0; S(10): 89.0; S(12): 10.9	0	0.000195645	High	36.83	0.00188817	High	3.6468	0	0
	AGAPAPPPPPPPPALGGSAPKPAK	2	1	1	P37370		2140.2		0	4.52663e-05	High	34.71	0.000929678				0
	YTIGGSNSIVGAK	2	1	1	P37370		1266.67		0	0.000128854	High	33.76	0.00258747	High	2.47458	0	0
	APALPGHVPPPPVPPVLSDDSK	6	1	1	P37370		2187.18		0	0.000275039	High	29.12	0.00446985	High	4.18063	0	0
	KSSNISLPSVSAPPLPSASLPTHVSNPPQAPPPPPTPTIGLDSK	2	1	1	P37370		4378.33		0	3.82993e-05	High	28.84	0.0030695	High	3.52739	0	1
	FVVGGDTGYTTQDKQEDVIGSSKDDNVRPSPISPSINPPK	4	1	1	P37370		4245.09		0	7.12666e-06	High	18.68	0.10977	High	5.62694	0	2
	LFSTGGSTLQHK	8	1	1	P37370		1275.67		0.000282	0.00209026	High	47.05	8.67866e-05	High	2.61044	0	0
	GSSVPLDLTLFT	4	1	1	P37370		1249.67		0.000282	0.000686982	High	44.83	0.000200599	High	3.20706	0	0
	SETVLGMK	2	1	1	P37370		864.45		0.000282	0.00208545	High	25.96	0.0130559	High	2.0205	0	0
	NNVPAASLLHDVLPSSNLEKPPSPPVAAAPPLPTFSAPSLPQQSVSTSIPSPPPVAPTLSVR	2	1	1	P37370		6239.35		0.001536	0.0229409	High	11.12	0.432701	Low	1.93594	0	0
	SETVLGMK	2	1	1	P37370	M7(Oxidation)	880.444		0.001727	0.0378753	High	25.26	0.0183179	Low	1.2092	0	0
	DALLGDIR	2	1	1	P37370		872.483		0.00195	0.0491846	High	19.74	0.0228265	Medium	1.5526	0	0
	QEDVIGSSKDDNVRPSPISPSINPPK	1	1	1	P37370		2776.42		0.003718	0.0468671				High	2.61448	0	1
	TETESISKNPTK	6	1	1	P37370	S5(Phospho)	1414.65	T(1): 0.0; T(3): 2.5; S(5): 97.4; S(7): 0.1; T(11): 0.0	0.089	1	Low	22.69	0.0266444	Low	2.07909	0	1
P04264	Keratin, type II cytoskeletal 1 OS=Homo sapiens GN=KRT1 PE=1 SV=6 - [K2C1_HUMAN]	60.4	16	29	31	45	catalytic activity; motor activity; protein binding; receptor activity; structural molecule activity; transporter activity	cytoskeleton; membrane	coagulation; defense response; development; metabolic process; regulation of biological process; response to stimulus; transport	Pf00038; Pf01496; Pf01576; Pf12128					156.593	60.4	31	45	644	65.999	8.11865
	Sequence	# PSMs	# Proteins	# Protein Groups	Protein Group Accessions	Modifications	MH+ [Da]	PhosphoRS Site Probabilities	q-Value	PEP	A2	IonScore A2	Exp Value A2	A6	XCorr A6	Probability A6	# Missed Cleavages
	GSYGSGGSSYGSGGGSYGSGGGGGGHGSYGSGSSSGGYR	1	2	1	P04264		3312.3		0	2.45177e-05				High	7.2496	0	0
	GGGGGGYGSGGSSYGSGGGSYGSGGGGGGGR	2	2	1	P04264		2383.95		0	6.11746e-06				High	5.98938	0	0
	SKAEAESLYQSKYEELQITAGR	2	2	1	P04264		2501.26		0	2.54608e-05				High	5.52016	0	2
	LDNLQQEIDFLTALYQAELSQMQTQISETNVILSMDNNR	1	2	1	P04264		4527.21		0	4.0701e-05				High	5.39805	0	0
	FSSCGGGGGSFGAGGGFGSR	1	2	1	P04264	C4(Carbamidomethyl)	1765.74		0	3.09263e-07				High	5.18633	0	0
	FLEQQNQVLQTKWELLQQVDTSTR	1	4	1	P04264		2932.52		0	4.95868e-06				High	4.68941	0	1
	MSGECAPNVSVSVSTSHTTISGGGSR	1	1	1	P04264	C5(Carbamidomethyl)	2565.17		0	6.2767e-06				High	4.34196	0	0
	FLEQQNQVLQTK	2	14	2	P04264;P35908		1475.79		0	4.23694e-05				High	4.2656	0	0
	SGGGFSSGSAGIINYQR	1	2	1	P04264		1657.8		0	0.000167132				High	4.24894	0	0
	LNDLEDALQQAK	1	2	1	P04264		1357.7		0	2.84269e-05				High	4.08452	0	0
	SLDLDSIIAEVK	2	12	1	P04264		1302.72		0	5.84989e-05				High	3.95318	0	0
	QISNLQQSISDAEQR	2	2	1	P04264		1716.85		0	4.80334e-06				High	3.93277	0	0
	MSGECAPNVSVSVSTSHTTISGGGSR	1	1	1	P04264	M1(Oxidation); C5(Carbamidomethyl)	2581.16		0	3.09784e-07				High	3.88307	0	0
	SLNNQFASFIDKVR	2	3	1	P04264		1638.86		0	0.000186819				High	3.61215	0	1
	LALDLEIATYR	1	31	1	P04264		1277.71		0	0.000379817				High	3.46555	0	0
	THNLEPYFESFINNLR	1	2	1	P04264		1993.98		0	1.70507e-05				High	3.38452	0	0
	YEELQITAGR	1	4	1	P04264		1179.6		0	0.000198352				High	3.26043	0	0
	SLNNQFASFIDK	1	3	1	P04264		1383.69		0	0.000201485				High	3.10634	0	0
	NMQDMVEDYR	2	1	1	P04264	M2(Oxidation); M5(Oxidation)	1332.52		0	9.94878e-05				High	3.05116	0	0
	KQISNLQQSISDAEQR	1	2	1	P04264		1844.95		0	1.5566e-05				High	2.99974	0	1
	NKLNDLEDALQQAK	2	2	1	P04264		1599.84		0.000183	0.000701895				High	3.71739	0	1
	WELLQQVDTSTR	1	4	1	P04264		1475.75		0.000183	0.00185261				High	3.52124	0	0
	TNAENEFVTIK	1	6	1	P04264		1265.64		0.000183	0.00209451				High	2.71087	0	0
	LNDLEDALQQAKEDLAR	1	2	1	P04264		1941.99		0.000183	0.00412615				High	2.64454	0	1
	LDNLQQEIDFLTALYQAELSQMQTQISETNVILSMDNNR	1	2	1	P04264	M22(Oxidation); M35(Oxidation)	4559.18		0.000348	0.00538679				High	4.73529	0	0
	SLVNLGGSK	1	3	1	P04264		874.5		0.000683	0.00934587				High	2.38148	0	0
	TNAENEFVTIKK	1	6	1	P04264		1393.73		0.001139	0.0135371				High	2.95674	0	1
	IEISELNR	1	3	2	P04264;P35908		973.531		0.001278	0.0148674				High	2.41131	0	0
	NMQDMVEDYR	1	1	1	P04264		1300.53		0.001278	0.0147682				High	2.08041	0	0
	DVDGAYMTK	1	2	1	P04264		999.446		0.003718	0.0466592				High	2.27254	0	0
	SISISVAR	1	2	1	P04264		832.489		0.003718	0.0432568				High	1.97735	0	0
	TLLEGEESR	1	3	1	P04264		1033.52		0.004967	0.074137				High	2.52202	0	0
	AQYEDIAQK	1	3	1	P04264		1065.52		0.004967	0.0742075				High	2.3622	0	0
	DVDGAYMTK	2	2	1	P04264	M7(Oxidation)	1015.44		0.005845	0.0869567				Medium	2.16638	0	0
	DYQELMNTK	1	5	1	P04264		1141.52		0.007031	0.11344				High	2.5016	0	0
	DYQELMNTK	1	5	1	P04264	M6(Oxidation)	1157.52		0.024414	0.331175				Medium	1.65503	0	0
P32790	Actin cytoskeleton-regulatory complex protein SLA1 OS=Saccharomyces cerevisiae (strain ATCC 204508 / S288c) GN=SLA1 PE=1 SV=1 - [SLA1_YEAST]	59.89	5	47	50	221	protein binding	cytoplasm; cytoskeleton; endosome; membrane; nucleus; organelle lumen	cell organization and biogenesis; metabolic process; regulation of biological process; transport	Pf00018; Pf03983; Pf07653; Pf09606	2676.19	58.2	46	106	348.675	54.02	48	115	1244	135.763	5.88428
	Sequence	# PSMs	# Proteins	# Protein Groups	Protein Group Accessions	Modifications	MH+ [Da]	PhosphoRS Site Probabilities	q-Value	PEP	A2	IonScore A2	Exp Value A2	A6	XCorr A6	Probability A6	# Missed Cleavages
	GIVQYDFMAESQDELTIK	6	2	1	P32790		2087		0	8.27499e-08	High	109.3	1.00454e-10	High	4.97242	0	0
	QEQAPAAAEAPAATPAAAPASAAVLPTNFLPPPQHNDR	11	1	1	P32790		3758.9		0	8.59354e-10	High	99.09	7.21366e-10	High	5.16607	0	0
	SKDWWMCQLVDSGK	4	2	1	P32790	C7(Carbamidomethyl)	1739.79		0	1.95176e-05	High	92.95	6.86972e-09	High	4.55162	0	1
	TGGGLIPIATTGGAQFPQTSFNVQGQQQLPTGSILPVQK	4	2	1	P32790		3937.09		0	2.05226e-08	High	86.29	7.87127e-09	High	5.71864	0	0
	EDQAPDEDEEGPPPAMPARPTATTETTDATAAAVR	4	2	1	P32790		3608.64		0	7.95351e-07	High	84.78	3.95865e-08	High	4.94582	0	0
	TGGGLIPIATTGGAQFPQTSFNVQGQQQLPTGSILPVQK	20	2	1	P32790	T1(Phospho)	4017.04	T(1): 100.0; T(10): 0.0; T(11): 0.0; T(19): 0.0; S(20): 0.0; T(31): 0.0; S(33): 0.0	0	2.56046e-08	High	82.65	3.34099e-08	High	6.09126	0	0
	SNANASWKDDELQNDVVGSAAGK	4	2	1	P32790		2376.11		0	2.6265e-06	High	82.45	8.04927e-08	High	5.24654	0	1
	SLELHTGNTTTCEEIMNIIGEYK	4	2	1	P32790	C12(Carbamidomethyl)	2653.25		0	4.9571e-06	High	77.62	2.31795e-07	High	5.32848	0	0
	SEFTGSMQDLLDLQPLEPK	4	2	1	P32790		2148.05		0	1.00695e-07	High	74.65	3.25629e-07	High	4.7373	0	0
	STVSNEFGFIPGNYVEPENGSTSK	4	2	1	P32790		2560.18		0	3.26479e-05	High	74.63	4.2355e-07	High	3.84043	0	0
	YDWFEFFLNCGVDVSNCQR	6	2	1	P32790	C10(Carbamidomethyl); C17(Carbamidomethyl)	2456.05		0	8.71528e-10	High	72.76	5.53498e-07	High	5.64963	0	0
	DDELQNDVVGSAAGK	2	2	1	P32790		1517.71		0	6.50625e-06	High	70.3	9.33254e-07	High	4.58276	0	0
	LSNEDLAYVEK	2	2	1	P32790		1280.64		0	9.19796e-06	High	69.99	8.41936e-07	High	3.18202	0	0
	TGGFVVPQTTFGMQSQVTGGILPVQK	4	2	1	P32790		2677.4		0	6.28772e-06	High	69.08	6.92131e-07	High	4.48389	0	0
	IAVAADKLSNEDLAYVEK	5	2	1	P32790		1949.03		0	4.67634e-09	High	68.6	6.90192e-07	High	5.41761	0	1
	QANIFNATASNPFGF	2	2	1	P32790		1598.76		0	3.23733e-05	High	65.36	2.40134e-06	High	3.75165	0	0
	TANGLISANTGVSMPTVQR	3	2	1	P32790		1916.99		0	2.81401e-08	High	64.8	2.11924e-06	High	4.61631	0	0
	TANGLISANTGVSMPTVQR	2	2	1	P32790	M14(Oxidation)	1932.99		0	2.03571e-08	High	63.43	3.67693e-06	High	4.64571	0	0
	SDIDDWWTVK	2	2	1	P32790		1264.59		0	4.63342e-05	High	62.19	2.86876e-06	High	2.89171	0	0
	EQLTEDMMPDINNSMLR	2	2	1	P32790		2036.91		0	1.2054e-05	High	59.63	1.16516e-05	High	4.05411	0	0
	YTINFDREQLTEDMMPDINNSMLR	6	2	1	P32790	M14(Oxidation); M15(Oxidation)	2978.34		0	3.16363e-07	High	58.04	2.48117e-05	High	5.23522	0	1
	KSEFTGSMQDLLDLQPLEPK	4	2	1	P32790		2276.15		0	1.11263e-05	High	56.63	1.70557e-05	High	4.70623	0	1
	VIGSDSEEPVGLVPSTYIEEAPVLK	6	2	1	P32790		2628.37		0	5.82966e-06	High	55.86	1.98455e-05	High	4.80688	0	0
	YTINFDREQLTEDMMPDINNSMLR	2	2	1	P32790	M14(Oxidation); M15(Oxidation); M22(Oxidation)	2994.33		0	1.58308e-06	High	55.68	3.47459e-05	High	4.6936	0	1
	TGGTTVPAAPVSSAPVSSAPAPLDPFK	5	2	1	P32790		2522.31		0	2.62644e-05	High	55.06	1.59063e-05	High	3.88967	0	0
	AVYAYEPQTPEELAIQEDDLLYLLQK	4	2	1	P32790		3052.54		0	1.89408e-10	High	53.4	3.45102e-05	High	5.36585	0	0
	SLELHTGNTTTCEEIMNIIGEYK	2	2	1	P32790	C12(Carbamidomethyl); M16(Oxidation)	2669.25		0	2.05765e-06	High	52.22	6.71766e-05	High	4.37478	0	0
	KSEFTGSMQDLLDLQPLEPK	4	2	1	P32790	M8(Oxidation)	2292.15		0	1.51636e-05	High	47.91	0.000131064	High	4.31584	0	1
	VIGSDSEEPVGLVPSTYIEEAPVLKK	2	2	1	P32790		2756.47		0	6.33387e-07	High	47.02	6.95133e-05	High	4.3793	0	1
	TGGFVVPQTTFGMQSQVTGGILPVQK	4	2	1	P32790	M13(Oxidation)	2693.4		0	0.00010425	High	45.48	0.000176962	High	4.29018	0	0
	SGLVPAQFIEPVRDK	3	2	1	P32790		1655.92		0	0.000106885	High	43.54	0.000108434	High	3.25298	0	1
	TGNGLIPISNTGGAMMPQTTFGAAATVLPLQK	2	2	1	P32790		3157.64		0	6.74472e-06	High	38.21	0.000619133	High	3.72744	0	0
	EDQAPDEDEEGPPPAMPARPTATTETTDATAAAVR	2	2	1	P32790	M16(Oxidation)	3624.63		0	2.38389e-07	High	37.16	0.00263464	High	5.3027	0	0
	RVIGSDSEEPVGLVPSTYIEEAPVLK	2	2	1	P32790		2784.47		0	7.18195e-05	High	29.67	0.0041	High	2.66099	0	1
	ENIASIPTNATGNMFSQPDGSLNVATSPETSLPQQLLPQTTSPAQTAPSTSAETDDAWTVKPASK	1	2	1	P32790		6697.26		0	0.000255047	High	28.12	0.00809393				0
	AIYDYEQVQNADEELTFHENDVFDVFDDKDADWLLVK	2	2	1	P32790		4449.03		0	3.21261e-05	High	23.77	0.0619145	High	4.98008	0	1
	SKDWWMCQLVDSGK	2	2	1	P32790	M6(Oxidation); C7(Carbamidomethyl)	1755.79		0.000183	0.00181383	High	56.21	2.15398e-05	High	3.60415	0	1
	GIVQYDFMAESQDELTIK	10	2	1	P32790	M8(Oxidation)	2103		0.000183	0.00140491	High	30.61	0.00821168	High	3.77418	0	0
	SGLVPAQFIEPVR	3	2	1	P32790		1412.79		0.000183	0.00312732	High	25.08	0.010866	High	2.63883	0	0
	TGGFVVPQTTFGMQSQVTGGILPVQK	1	2	1	P32790	M13(Oxidation); T18(Phospho)	2773.36	T(1): 0.0; T(9): 0.1; T(10): 0.7; S(15): 6.8; T(18): 92.4	0.000183	0.00145201				High	2.36621	0	0
	DWWMCQLVDSGK	2	2	1	P32790	M4(Oxidation); C5(Carbamidomethyl)	1540.66		0.000186	0.000359312	High	45.14	0.000228116	High	2.7701	0	0
	AAASTPEPNLK	2	2	1	P32790		1098.58		0.000186	0.000393476	High	26.38	0.00793997	High	2.12955	0	0
	ELPPIKPPRPTSTTSVPNTTSVPPAESSNNNNSSNK	4	2	1	P32790		3759.88		0.000186	0.000468958	High	26.25	0.0176667	High	2.46141	0	0
	VYILDDKK	2	2	1	P32790		993.562		0.000282	0.00389522	High	41.4	0.000202842	High	2.80855	0	1
	DADWLLVK	2	2	1	P32790		959.52		0.000282	0.000758115	High	39.81	0.000496242	High	2.50913	0	0
	HMFLEFVDPYR	2	2	1	P32790		1453.7		0.000282	0.000770823	High	37.3	0.00123829	High	2.4292	0	0
	GTPHEWSIDK	4	2	1	P32790		1169.56		0.000282	0.000666164	High	34.83	0.00203888	Low	1.85573	0	0
	HMFLEFVDPYR	2	2	1	P32790	M2(Oxidation)	1469.69		0.000282	0.00510021	High	33.77	0.00340005	High	1.88729	0	0
	DWWMCQLVDSGK	2	2	1	P32790	C5(Carbamidomethyl)	1524.66		0.000282	0.00102742	High	29.31	0.00802954	High	2.86315	0	0
	TGNGLIPISNTGGAMMPQTTFGAAATVLPLQK	4	2	1	P32790	M15(Oxidation)	3173.64		0.000282	0.00303941	High	27.27	0.00965622	High	3.97044	0	0
	TGGFVVPQTTFGMQSQVTGGILPVQK	5	2	1	P32790	T1(Phospho)	2757.37	T(1): 100.0; T(9): 0.0; T(10): 0.0; S(15): 0.0; T(18): 0.0	0.000282	0.00110112	High	23.72	0.0401265	High	3.28351	0	0
	ERELYELK	4	2	1	P32790		1079.57		0.000282	0.00458826	High	20.85	0.0497457	Low	1.972	0	1
	VDAEFIGCAK	2	2	1	P32790	C8(Carbamidomethyl)	1109.52		0.000416	0.00708979	High	31.69	0.0026428	High	1.91725	0	0
	TVFLGIYR	1	2	1	P32790		968.557		0.000416	0.00636873	High	27.65	0.00481014				0
	DLEPVKTGGTTVPAAPVSSAPVSSAPAPLDPFK	6	2	1	P32790	T11(Phospho)	3283.65	T(7): 80.9; T(10): 3.2; T(11): 15.8; S(18): 0.0; S(19): 0.0; S(23): 0.0; S(24): 0.0	0.001173	0.0176412	High	27.77	0.0119483	High	3.58378	0	1
	ELLDEER	2	2	1	P32790		903.443		0.001173	0.0169341	High	25.99	0.00667184	Medium	1.96428	0	0
	VYILDDK	2	2	1	P32790		865.467		0.001727	0.03116	High	27.39	0.00556288	Medium	1.03458	0	0
	YTINFDR	2	2	1	P32790		928.453		0.001848	0.0407952	High	19.31	0.0427851	Medium	1.83811	0	0
	SNANASWKDDELQNDVVGSAAGK	1	2	1	P32790	S6(Phospho)	2456.07	S(1): 0.4; S(6): 99.6; S(19): 0.0	0.005942	0.0899567				High	2.7307	0	1
	ITGFSLEK	2	2	1	P32790		894.494		0.011264	0.312642	Medium	17.04	0.0840212	Low	1.69391	0	0
	INFIPQK	2	2	1	P32790		859.504		0.015904	0.494553	Medium	22.7	0.0341015	Low	2.55252	0	0
	ELYELK	1	5	1	P32790		794.43		0.037704	0.484522				Medium	1.56371	0	0
	HTESTASGIIK	1	2	1	P32790		1143.6		0.051681	0.651581				Low	1.96077	0	0
	DKKHTESTASGIIK	1	2	1	P32790		1514.8							Low	1.64749	0	2
	KSSLSSHKK	1	2	1	P32790	S6(Phospho)	1081.55	S(2): 0.3; S(3): 0.3; S(5): 49.7; S(6): 49.7						Low	1.64198	0	2
P16862	6-phosphofructokinase subunit beta OS=Saccharomyces cerevisiae (strain ATCC 204508 / S288c) GN=PFK2 PE=1 SV=4 - [K6PF2_YEAST]	56	8	29	32	128	catalytic activity; nucleotide binding; protein binding; RNA binding; transporter activity	cytoplasm; cytosol; mitochondrion	metabolic process; transport	Pf00365	1748.81	55.68	31	63	217.962	54.22	30	65	959	104.552	6.66846
	Sequence	# PSMs	# Proteins	# Protein Groups	Protein Group Accessions	Modifications	MH+ [Da]	PhosphoRS Site Probabilities	q-Value	PEP	A2	IonScore A2	Exp Value A2	A6	XCorr A6	Probability A6	# Missed Cleavages
	LLGAQHLIEAGVDALIVCGGDGSLTGADLFR	4	1	1	P16862	C18(Carbamidomethyl)	3138.63		0	1.25212e-10	High	89.62	5.29349e-09	High	6.22296	0	0
	GWSAEGGTNIGTAR	2	1	1	P16862		1376.66		0	6.80686e-07	High	82.57	4.95248e-08	High	3.0089	0	0
	SHATQSLVFNTSDILAVK	4	1	1	P16862		1931.03		0	1.64691e-07	High	81.63	3.12616e-08	High	5.44559	0	0
	ILATLQGLEAVNAVLESTPDTPSPLIAVNENK	4	1	1	P16862		3317.79		0	2.97252e-08	High	80.23	9.95839e-09	High	6.06683	0	0
	AIAVMTSGGDAPGMNSNVR	4	1	1	P16862	M14(Oxidation)	1863.87		0	1.64484e-09	High	78.83	1.49247e-07	High	5.16246	0	0
	AIDYVEATANSHSR	4	1	1	P16862		1533.73		0	1.37243e-06	High	75.75	1.76938e-07	High	4.16768	0	0
	AIAVMTSGGDAPGMNSNVR	4	1	1	P16862	M5(Oxidation); M14(Oxidation)	1879.87		0	4.43184e-08	High	71.92	7.68012e-07	High	5.61319	0	0
	DTLNAMNAPLQGYPTELFPMQLYTLDPLGNVVGVTSTK	12	1	1	P16862	M6(Oxidation)	4125.07		0	1.38972e-06	High	67.08	9.40245e-07	High	5.82049	0	0
	DTLNAMNAPLQGYPTELFPMQLYTLDPLGNVVGVTSTK	4	1	1	P16862	M6(Oxidation); M20(Oxidation)	4141.07		0	1.59491e-06	High	62.85	3.32032e-06	High	4.70273	0	0
	DTLNAMNAPLQGYPTELFPMQLYTLDPLGNVVGVTSTK	6	1	1	P16862		4109.07		0	1.23392e-07	High	59.62	6.71236e-06	High	6.24458	0	0
	YEFDGLIIVGGFEAFESLHQLER	2	1	1	P16862		2669.32		0	1.41035e-07	High	58.75	1.4002e-05	High	4.62507	0	0
	LAEVITAEADGR	2	1	1	P16862		1244.65		0	2.7398e-06	High	58.58	1.13021e-05	High	3.59797	0	0
	HLNICGTVGSIDNDMSTTDATIGAYSALDR	2	1	1	P16862	C5(Carbamidomethyl); M15(Oxidation)	3184.46		0	2.70221e-06	High	58.07	2.51088e-05	High	5.01255	0	0
	AFVVMEGYEGLVR	2	1	1	P16862	M5(Oxidation)	1485.74		0	3.26611e-05	High	57.69	1.20002e-05	High	3.16193	0	0
	SSPDENSTLLSNDSISLK	2	1	1	P16862		1906.93		0	1.183e-05	High	57	1.71593e-05	High	5.38315	0	0
	QLYDYETEVSMR	2	1	1	P16862		1533.69		0	5.06312e-05	High	55.19	2.17938e-05	High	3.35227	0	0
	AFVVMEGYEGLVR	2	1	1	P16862		1469.75		0	7.59094e-06	High	55.11	2.15823e-05	High	3.74559	0	0
	AAEENFNADDKTISDTAAVVGVK	2	1	1	P16862		2365.16		0	2.33829e-07	High	55.04	3.03929e-05	High	4.86662	0	1
	IPMVLIPATLSNNVPGTEYSLGSDTALNALMEYCDVVK	6	1	1	P16862	M3(Oxidation); C34(Carbamidomethyl)	4112.04		0	6.87029e-06	High	54.85	2.60236e-05	High	5.16953	0	0
	DTEFIEHLNNFMAINSADHNEPK	2	1	1	P16862	M12(Oxidation)	2702.22		0	2.04781e-07	High	51.25	7.94888e-05	High	5.23594	0	0
	VTPEEADLGMIAYYFQK	4	1	1	P16862		1974.96		0	3.68971e-07	High	48.43	0.000142113	High	4.62959	0	0
	TTIVVVAEGAIAADLTPISPSDVHK	2	1	1	P16862		2504.36		0	7.58833e-08	High	47.84	3.86427e-05	High	3.97981	0	0
	NAVSTKPTPPPAPEASAESGLSSK	4	1	1	P16862		2323.18		0	2.15049e-07	High	47.4	0.000151945	High	4.03477	0	0
	AFVVEVMGR	2	10	2	P16861;P16862		1007.54		0	0.000104564	High	45.97	9.86426e-05	High	2.85119	0	0
	IPMVLIPATLSNNVPGTEYSLGSDTALNALMEYCDVVK	4	1	1	P16862	M3(Oxidation); M31(Oxidation); C34(Carbamidomethyl)	4128.04		0	3.70153e-05	High	45.93	0.000153162	High	4.94807	0	0
	FDAKPAYPGHVQQGGLPSPIDR	4	1	1	P16862		2350.19		0	1.10575e-07	High	39.72	0.000826612	High	4.28926	0	0
	QLYDYETEVSMR	2	1	1	P16862	M11(Oxidation)	1549.69		0	0.000250251	High	36.96	0.00142974	High	3.16405	0	0
	SEWPSLIEELLK	2	1	1	P16862		1443.77		0	9.59122e-05	High	34.81	0.00173444	High	2.79005	0	0
	TISDTAAVVGVK	2	1	1	P16862		1160.65		0	3.07369e-05	High	32.77	0.00293287	High	2.97284	0	0
	VHSYTDLAYR	7	1	1	P16862	S3(Phospho)	1304.57	S(3): 47.3; Y(4): 5.5; T(5): 47.3; Y(9): 0.0	0.000183	0.000872568	High	33.6	0.0020298	High	3.2611	0	0
	DMLGWQSR	2	1	1	P16862		992.462		0.000183	0.00462904	High	29.56	0.00525646	High	2.55626	0	0
	VHSYTDLAYR	2	1	1	P16862		1224.6		0.000183	0.00113578	High	22.82	0.0287318	High	2.54006	0	0
	LIADHLVGR	2	1	1	P16862		993.585		0.000186	0.000420066	High	43.36	6.22779e-05	High	2.4187	0	0
	AAIDFYTK	2	1	1	P16862		928.478		0.000282	0.00114858	High	30.63	0.00298414	High	2.39489	0	0
	AFVVEVMGR	2	10	2	P16861;P16862	M7(Oxidation)	1023.53		0.000282	0.0021998	High	28.27	0.00841489	High	1.86701	0	0
	FLSLENR	2	1	1	P16862		878.473		0.000282	0.00360058	High	24.97	0.0170355	High	2.13148	0	0
	DMLGWQSR	2	1	1	P16862	M2(Oxidation)	1008.46		0.000282	0.00238838	High	19.27	0.0508708	High	1.94621	0	0
	IPMVLIPATLSNNVPGTEYSLGSDTALNALMEYCDVVK	2	1	1	P16862	C34(Carbamidomethyl)	4096.04		0.000282	0.0039673	High	13.8	0.279302	High	3.21787	0	0
	EFHWEDVR	2	1	1	P16862		1117.51		0.012238	0.332373	Medium	17.65	0.0962029	Low	1.59444	0	0
	ESYPAFR	1	1	1	P16862		869.415		0.014936	0.445125	Medium	13.23	0.206771				0
	TISDTAAVVGVKGSHVVYNSIR	1	1	1	P16862	S14(Phospho)	2353.2	T(1): 2.3; S(3): 2.3; T(5): 47.7; S(14): 47.7; Y(18): 0.1; S(20): 0.0			Low	12.29	0.522328				1
	QLYDYETEVSMRMPK	3	1	1	P16862	Y3(Phospho); M11(Oxidation)	1985.82	Y(3): 97.5; Y(5): 2.4; T(7): 0.1; S(10): 0.0						Low	2.58767	0	1
P07245	C-1-tetrahydrofolate synthase, cytoplasmic OS=Saccharomyces cerevisiae (strain ATCC 204508 / S288c) GN=ADE3 PE=1 SV=1 - [C1TC_YEAST]	55.39	1	33	34	98	catalytic activity; nucleotide binding	cytoplasm; nucleus	metabolic process	Pf00763; Pf01268; Pf02882	1329.08	54.23	33	47	161.629	55.39	34	51	946	102.141	6.84424
	Sequence	# PSMs	# Proteins	# Protein Groups	Protein Group Accessions	Modifications	MH+ [Da]	PhosphoRS Site Probabilities	q-Value	PEP	A2	IonScore A2	Exp Value A2	A6	XCorr A6	Probability A6	# Missed Cleavages
	VTGFDITVASELMAILALSK	2	1	1	P07245		2079.14		0	5.29452e-10	High	97.66	4.45629e-10	High	3.88315	0	0
	SPVTVEDVGCTGALTALLR	4	1	1	P07245	C10(Carbamidomethyl)	1959.03		0	1.08261e-08	High	96.02	1.4502e-09	High	6.10746	0	0
	AALEAGAFEAVTSNHWAEGGK	4	1	1	P07245		2116.01		0	2.75008e-07	High	89.78	9.78325e-09	High	4.6756	0	0
	KAALEAGAFEAVTSNHWAEGGK	2	1	1	P07245		2244.1		0	6.18259e-10	High	77.78	1.75895e-07	High	6.39492	0	1
	TVVIDVGTNYVADPSKK	4	1	1	P07245		1805.97		0	2.35161e-07	High	73.52	2.28985e-07	High	3.94453	0	1
	MYGGAAIDILPEAQR	2	1	1	P07245		1604.81		0	1.91944e-08	High	70.69	6.73949e-07	High	4.65942	0	0
	YVHLITPVPGGVGPMTVAMLMQNTLIAAK	6	1	1	P07245	M15(Oxidation); M19(Oxidation)	3054.63		0	1.50556e-08	High	70.34	2.72786e-07	High	6.33244	0	0
	MYGGAAIDILPEAQR	2	1	1	P07245	M1(Oxidation)	1620.81		0	8.70608e-09	High	69.9	8.80032e-07	High	4.44098	0	0
	YVHLITPVPGGVGPMTVAMLMQNTLIAAK	6	1	1	P07245	M15(Oxidation)	3038.63		0	5.32931e-07	High	69.11	2.45488e-07	High	5.24763	0	0
	SIQGHVPGFAPNLAIIQVGNRPDSATYVR	4	1	1	P07245		3077.63		0	4.43512e-08	High	67.43	5.33116e-07	High	4.88443	0	0
	LLTPVPSDIDISR	2	1	1	P07245		1425.8		0	3.09452e-05	High	66.92	5.58898e-07	High	2.86729	0	0
	YILVSGITPTPLGEGK	2	1	1	P07245		1644.92		0	4.37582e-07	High	64.64	8.07361e-07	High	4.10026	0	0
	FETDTEGEIAAIR	2	1	1	P07245		1451.7		0	6.55992e-06	High	63.23	2.66188e-06	High	3.47421	0	0
	SLNSTVTITHSK	4	1	1	P07245		1287.69		0	8.75662e-06	High	57.46	9.33261e-06	High	2.64895	0	0
	VTGFDITVASELMAILALSK	3	1	1	P07245	M13(Oxidation)	2095.14		0	1.08148e-06	High	55.62	9.86967e-06	High	4.55915	0	0
	CVGDVEFNEAIK	2	1	1	P07245	C1(Carbamidomethyl)	1380.65		0	2.00097e-06	High	53.36	2.92937e-05	High	3.00089	0	0
	DIASYLHDADIVVVAIGQPEFVK	2	1	1	P07245		2499.32		0	2.83024e-07	High	50.45	3.56121e-05	High	5.82663	0	0
	SHGGAPDVKPGQPLPSAYTEENIEFVEK	2	1	1	P07245		2996.46		0	4.88139e-07	High	50.37	0.000103312	High	4.42523	0	0
	SDIVGSPVAELLK	2	1	1	P07245		1327.75		0	2.48254e-07	High	50.19	3.15874e-05	High	3.42696	0	0
	AVIEASNQPVDFHFLYDVNSSVEDK	2	1	1	P07245		2823.35		0	2.40634e-05	High	48.49	0.000157861	High	4.50148	0	0
	DVDGFGPTNIGELNK	2	1	1	P07245		1575.77		0	1.70154e-05	High	47.73	0.000123118	High	4.31038	0	0
	TQYSLSHDATLK	4	1	1	P07245		1363.68		0	3.62953e-05	High	45.57	0.000167786	High	3.03341	0	0
	VVVAADVNR	2	1	1	P07245		942.536		0	0.000270075	High	42.57	0.000182606	High	2.68482	0	0
	YVHLITPVPGGVGPMTVAMLMQNTLIAAK	2	1	1	P07245		3022.62		0	3.3617e-05	High	39.91	0.000199083	High	4.40929	0	0
	AAEEAGIVANFIHLDESATEFEVLR	2	1	1	P07245		2731.37		0	7.67294e-06	High	37.95	0.00129061	High	4.85122	0	0
	DAIKPNLMQTLEGTPVLVHAGPFANISIGASSVIADR	2	1	1	P07245	M8(Oxidation)	3819.01		0	2.50634e-05	High	35.41	0.000618641	High	4.27044	0	0
	TNPDDLTPEEINK	2	1	1	P07245		1485.71		0	0.000301784	High	29.8	0.00795818	High	2.92706	0	0
	QFGVPVVVAINKFETDTEGEIAAIR	2	1	1	P07245		2703.44		0	4.63503e-05	High	24.83	0.0113454	High	4.64242	0	1
	QMEESSKPLQIPPLPLK	2	1	1	P07245		1935.06		0	0.000142079	High	20.64	0.0271838	High	3.09732	0	0
	QITIGQAPTEK	2	1	1	P07245		1185.65		0.000183	0.00328637	High	32.95	0.00177447	High	3.06506	0	0
	EQGFGNLPICIAK	2	1	1	P07245	C10(Carbamidomethyl)	1446.74		0.000183	0.0026542	High	27.29	0.00979849	High	2.57148	0	0
	LNIDPDTITIK	2	1	1	P07245		1242.69		0.000186	0.000430574	High	34.4	0.00177908	High	3.03856	0	0
	QFGVPVVVAINK	2	1	1	P07245		1270.75		0.000282	0.00567964	High	11.18	0.160037	High	2.03547	0	0
	GIIELLHK	2	1	1	P07245		922.572		0.000548	0.00761427	High	28.5	0.00140919	Low	1.60365	0	0
	GVPTGFTFPIR	2	1	1	P07245		1191.65		0.000663	0.0131282	High	28.39	0.0060124	Medium	2.03809	0	0
	DVDGFGPTNIGELNKK	3	1	1	P07245		1703.86		0.001727	0.0321907	High	12.18	0.345044	Low	2.08106	0	1
	NGHPFFLPCTPK	2	1	1	P07245	C9(Carbamidomethyl)	1414.7		0.002641	0.0663501	High	16.35	0.194661	Medium	1.80274	0	0
	QPSLGPTLGVK	1	2	2	P07245;P09440		1096.64		0.089323	0.943528				Low	1.28693	0	0
	LLTPVPSDIDISR	1	1	1	P07245	T3(Phospho); S12(Phospho)	1585.72	T(3): 99.5; S(7): 91.3; S(12): 9.2						Low	1.47935	0	0
P40069	Importin subunit beta-4 OS=Saccharomyces cerevisiae (strain ATCC 204508 / S288c) GN=KAP123 PE=1 SV=1 - [IMB4_YEAST]	55.35	74	29	32	87	protein binding; transporter activity	cytoplasm; membrane; nucleus	cell growth; cell organization and biogenesis; regulation of biological process; transport	Pf03810	1206.96	51.03	30	43	154.164	55.35	32	44	1113	122.525	4.62744
	Sequence	# PSMs	# Proteins	# Protein Groups	Protein Group Accessions	Modifications	MH+ [Da]	PhosphoRS Site Probabilities	q-Value	PEP	A2	IonScore A2	Exp Value A2	A6	XCorr A6	Probability A6	# Missed Cleavages
	GIPASSYVNADVLAVIQAAR	4	1	1	P40069		2015.1		0	2.90983e-09	High	113.85	1.40113e-11	High	5.60335	0	0
	LYQENSPVITNETPR	4	1	1	P40069		1760.88		0	8.13111e-09	High	68.33	9.32768e-07	High	4.37826	0	0
	CIHQLTTDLQDEVAK	2	1	1	P40069	C1(Carbamidomethyl)	1770.87		0	1.10826e-06	High	67.45	1.12429e-06	High	4.18634	0	0
	VLNEQVDESYGLR	2	1	1	P40069		1521.76		0	3.4853e-05	High	67.07	1.3449e-06	High	3.46931	0	0
	SDAFAEFAEPLVNSAYEAIK	4	1	1	P40069		2172.05		0	2.96607e-08	High	65.19	3.85931e-06	High	5.32332	0	0
	VIASIGTEELDGNKWPDLVPNLIQTASGEDVQTR	2	1	1	P40069		3665.89		0	4.87604e-05	High	64.9	1.16494e-06	High	5.55837	0	1
	VACEEIDVDDELNNEDETGENEENTPSSSAIR	2	1	1	P40069	C3(Carbamidomethyl)	3580.5		0	8.40663e-07	High	58.98	1.61886e-05	High	5.70422	0	0
	SSAVGAASELALGMK	2	1	1	P40069		1391.72		0	7.12201e-06	High	54.45	1.81256e-05	High	3.25241	0	0
	LFYMLESNESSK	2	1	1	P40069		1447.68		0	1.38924e-05	High	52.7	4.02774e-05	High	3.30424	0	0
	GNAAYGVGLLCEYASMDISAVYEPVLK	2	1	1	P40069	C11(Carbamidomethyl)	2890.41		0	6.87423e-07	High	52.3	5.91788e-05	High	4.64268	0	0
	SSAVGAASELALGMK	2	1	1	P40069	M14(Oxidation)	1407.72		0	1.86395e-07	High	51.89	3.81814e-05	High	3.38474	0	0
	SLSAQALNHVSALIEEQETINPVQAQK	4	1	1	P40069		2918.53		0	2.38028e-07	High	50.48	5.90941e-05	High	5.19834	0	0
	VYGENFAPFLK	2	1	1	P40069		1284.66		0	0.00011458	High	49.22	5.56484e-05	High	3.04281	0	0
	IIEIFSAVFTK	2	1	1	P40069		1267.73		0	4.18324e-05	High	48.41	1.94686e-05	High	2.91433	0	0
	ANTFENISTMAR	2	1	1	P40069		1354.64		0	0.000104622	High	48.15	9.79896e-05	High	3.4423	0	0
	FAASIPSVVNVLDAVIK	6	1	1	P40069		1743.01		0	2.25672e-07	High	47.83	2.88428e-05	High	4.21945	0	0
	ETALNTIWNVVK	2	1	1	P40069		1387.76		0	0.000190896	High	47.55	6.9438e-05	High	3.30309	0	0
	EVASAALSELALGTK	4	1	1	P40069		1459.8		0	1.69569e-07	High	47.3	7.35524e-05	High	4.0565	0	0
	TLQTQFYTQPTTLPALIHILQNGSDDSLK	3	1	1	P40069		3243.69		0	8.4549e-05	High	46.78	7.03145e-05	High	3.18644	0	0
	CAVVSAIGSAAFAAGSAFIPYFK	2	1	1	P40069	C1(Carbamidomethyl)	2305.17		0	3.03645e-08	High	41.62	0.000540592	High	4.20151	0	0
	LFYMLESNESSK	2	1	1	P40069	M4(Oxidation)	1463.67		0	1.34987e-05	High	40.05	0.000701873	High	2.94193	0	0
	TSLLQTAFSEPK	2	1	1	P40069		1321.7		0	7.98256e-05	High	39.93	0.000630074	High	2.87218	0	0
	ALYELLSAADQK	2	1	1	P40069		1321.7		0	2.34873e-05	High	38.46	0.000883877	High	3.36386	0	0
	GNAAYGVGLLCEYASMDISAVYEPVLK	2	1	1	P40069	C11(Carbamidomethyl); M16(Oxidation)	2906.4		0	1.5483e-06	High	36.99	0.0028298	High	4.40543	0	0
	EHFLPYVEQSLK	4	1	1	P40069		1489.77		0	0.000178562	High	36.45	0.00164187	High	2.51105	0	0
	FHEEYLPLIIDIIDSAK	2	1	1	P40069		2016.07		0	1.06531e-06	High	34.83	0.00198955	High	3.41696	0	0
	HWNAIDESTR	2	1	1	P40069		1228.57		0	0.000234723	High	24.1	0.0219811	High	2.07106	0	0
	LLAFASSELPPSQVASVIVEHIPAMLQSANVFER	2	1	1	P40069		3650.93		0	0.000138097	High	13.5	0.196541	High	4.12406	0	0
	FTVNTGISYEK	2	1	1	P40069		1258.63		0.000282	0.000637022	High	50.01	6.3354e-05	High	1.93472	0	0
	ANTFENISTMAR	2	1	1	P40069	M10(Oxidation)	1370.64		0.000282	0.000966872	High	39.03	0.000900187	High	2.12256	0	0
	GTHTCQTIDIEEDVPRDEELDASETEATLQDVALEVLVSLSQALAGDFAK	2	1	1	P40069	C5(Carbamidomethyl)	5429.61		0.000282	0.00411248	High	31.78	0.0049117	Medium	3.61417	0	1
	NSALVPLEQTVPALLAHLPLNTGFEEYNPIFELIMK	2	1	1	P40069		4022.15		0.000663	0.0107535	High	21.12	0.0189307	High	3.49537	0	0
	VIELLK	2	76	2	Q12496;P40069		714.476		0.00195	0.0445515	High	21.73	0.0107429	Medium	1.58345	0	0
	TILPEIFK	2	1	1	P40069		960.576		0.004928	0.115406	High	11.84	0.21603	Medium	2.11103	0	0
	AILLAISVAVTGSPDYILSQFDKIIPATINGLKDTEPIVK	1	1	1	P40069	S7(Phospho); S19(Phospho); T28(Phospho); T35(Phospho)	4544.21	S(7): 53.5; T(11): 56.0; S(13): 57.4; Y(16): 57.7; S(19): 59.3; T(28): 58.1; T(35): 58.1	0.708742	1				Low	2.96724	0	2
	YLDPLMNK	1	1	1	P40069		993.507							Low	1.45038	0	0
P27692	Transcription elongation factor SPT5 OS=Saccharomyces cerevisiae (strain ATCC 204508 / S288c) GN=SPT5 PE=1 SV=1 - [SPT5_YEAST]	54.28	4	43	43	148	DNA binding; metal ion binding; protein binding; RNA binding	chromosome; cytoplasm; mitochondrion; nucleus; organelle lumen	cell organization and biogenesis; metabolic process; regulation of biological process; response to stimulus	Pf03439; Pf11942	1974.98	54.28	43	73	228.43	54.28	43	75	1063	115.58	5.24951
	Sequence	# PSMs	# Proteins	# Protein Groups	Protein Group Accessions	Modifications	MH+ [Da]	PhosphoRS Site Probabilities	q-Value	PEP	A2	IonScore A2	Exp Value A2	A6	XCorr A6	Probability A6	# Missed Cleavages
	SIDTTATSSEYALHDIVELSAK	4	1	1	P27692		2351.16		0	2.08339e-09	High	128.46	1.42561e-12	High	4.60826	0	0
	GDLAMVDQISENNLEVMLK	4	2	1	P27692		2119.04		0	6.38203e-09	High	96.52	1.8496e-09	High	6.07874	0	0
	NMATGGIAAGAAATSSGLSGGMTPGWSSFDGGK	4	1	1	P27692	M2(Oxidation); M22(Oxidation)	3004.34		0	2.27369e-11	High	93.67	5.90613e-09	High	6.17989	0	0
	GDLAMVDQISENNLEVMLK	4	2	1	P27692	M5(Oxidation)	2135.04		0	6.56415e-08	High	92.28	6.24098e-09	High	5.53389	0	0
	SAYGGASTWGGNNNNK	2	1	1	P27692		1597.7		0	2.49921e-08	High	88.06	1.11765e-08	High	4.53592	0	0
	DTVDSGNVTTTESTER	2	1	1	P27692		1711.76		0	2.69058e-08	High	86.41	1.58849e-08	High	4.47826	0	0
	SEPQQPEDNAETAATEQVSSSNGPATDDAQATLNTDSSEANEIVKK	2	1	1	P27692		4775.16		0	1.16595e-06	High	80.97	1.08777e-07	High	3.48526	0	1
	NMATGGIAAGAAATSSGLSGGMTPGWSSFDGGK	4	1	1	P27692		2972.36		0	3.58256e-08	High	75.1	3.67745e-07	High	5.60705	0	0
	NMATGGIAAGAAATSSGLSGGMTPGWSSFDGGK	4	1	1	P27692	M22(Oxidation)	2988.35		0	5.63035e-10	High	73.11	5.57064e-07	High	5.37742	0	0
	FLLPSVDTATIWGVR	4	2	1	P27692		1674.92		0	3.8272e-07	High	73.06	1.70537e-07	High	4.08135	0	0
	SEPQQPEDNAETAATEQVSSSNGPATDDAQATLNTDSSEANEIVK	2	1	1	P27692		4647.07		0	1.41103e-06	High	71.02	1.18602e-06	High	4.10566	0	0
	LDYGKFDEIDPTTQQR	4	1	1	P27692		1925.92		0	6.00961e-06	High	68.63	1.05558e-06	High	4.5787	0	1
	NSDGDTKDEGDNKDEDDDEDDDDDDDDEDDDDEAPTK	2	1	1	P27692		4148.4		0	4.74567e-05	High	67.97	3.19176e-07	High	4.36595	0	2
	AESTSNIPPLDGEEK	4	1	1	P27692		1586.76		0	3.86384e-06	High	66.45	1.34746e-06	High	4.08553	0	0
	SDDVALEEGSYVR	2	2	1	P27692		1439.67		0	7.97852e-06	High	61.09	7.58586e-06	High	3.9402	0	0
	AAAQDGYVPQR	6	3	1	P27692		1175.58		0	1.61463e-05	High	58.79	9.3812e-06	High	3.17094	0	0
	DGGASAWGNQDDGNR	2	1	1	P27692		1519.62		0	2.01293e-07	High	58.65	9.825e-06	High	3.79863	0	0
	KIVENAGVFVVNPSNVEAVASK	4	1	1	P27692		2271.23		0	1.87907e-08	High	57.34	5.90405e-06	High	5.39201	0	1
	IVENAGVFVVNPSNVEAVASK	4	1	1	P27692		2143.14		0	5.27355e-08	High	56.61	9.82228e-06	High	4.70267	0	0
	SNYGGNSTWGGH	2	1	1	P27692		1236.5		0	0.000172526	High	54	1.41328e-05	High	2.76305	0	0
	MGPSYVSAPR	2	2	1	P27692		1064.52		0	7.86962e-06	High	53.57	2.08782e-05	High	2.58311	0	0
	DENTSDKDTVDSGNVTTTESTER	8	1	1	P27692	T4(Phospho)	2581.05	T(4): 91.0; S(5): 8.9; T(9): 0.1; S(12): 0.0; T(16): 0.0; T(17): 0.0; T(18): 0.0; S(20): 0.0; T(21): 0.0	0	2.11296e-05	High	53.39	3.68804e-05	High	5.51687	0	1
	LLIPVQELPLLLKPNK	6	1	1	P27692		1828.17		0	5.67427e-05	High	48.46	1.42223e-05	High	3.83439	0	0
	DENTSDKDTVDSGNVTTTESTER	2	1	1	P27692		2501.08		0	1.31947e-07	High	46.69	0.000233575	High	4.92005	0	1
	VSSVDANGNEIK	2	1	1	P27692		1232.61		0	6.43568e-05	High	44.15	0.000255754	High	3.31259	0	0
	EGGEGITYDELVNR	2	2	1	P27692		1551.73		0	2.79552e-05	High	43.84	0.000247829	High	3.71167	0	0
	LNGFTTPLEFPISTLR	5	1	1	P27692		1805.98		0	0.000103647	High	40.26	0.00025431	High	3.91314	0	0
	APPQLFNPTMALR	4	1	1	P27692		1455.78		0	0.00024195	High	35.74	0.00122675	High	3.07086	0	0
	APPQLFNPTMALR	2	1	1	P27692	M10(Oxidation)	1471.77		0	8.21502e-05	High	32.68	0.00280546	High	2.43538	0	0
	MGPSYVSAPR	2	2	1	P27692	M1(Oxidation)	1080.51		0	4.15211e-05	High	30.35	0.00530479	High	2.08122	0	0
	QLDQDLNKTSEEDAQR	2	1	1	P27692		1889.88		0	6.15029e-06	High	27.99	0.0185066	High	3.91387	0	1
	NVACIIQAGHDIFK	2	2	1	P27692	C4(Carbamidomethyl)	1585.82		0	0.000217673	High	26.87	0.0161387	High	2.0913	0	0
	LLIPVQELPLLLKPNKSDDVALEEGSYVR	2	1	1	P27692		3248.82		0	0.000159281	High	24.31	0.00369803	High	2.18506	0	1
	EGFITHGDDEDDEASAPGAR	2	1	1	P27692		2088.88		0	0.000310051	High	23.55	0.0366503	High	4.16775	0	0
	FCNGVPDIYISQK	4	2	1	P27692	C2(Carbamidomethyl)	1540.75		0	0.000335288	High	17.95	0.109021	High	2.58526	0	0
	NEDYIDGYLYK	4	2	1	P27692		1392.63		0.000183	0.003394	High	45.17	0.000179412	High	2.36857	0	0
	FDEIDPTTQQR	2	1	1	P27692		1349.63		0.000183	0.00130471	High	41.58	0.000410064	High	3.40426	0	0
	EGAVDLTSVSQSIK	2	1	1	P27692		1433.75		0.000183	0.00308082	High	29.18	0.00664298	High	2.551	0	0
	EVTITANNLSK	3	1	1	P27692		1189.64		0.000282	0.00100108	High	32.37	0.00298406	High	2.61176	0	0
	IEVLNGEQR	2	1	1	P27692		1057.56		0.000282	0.00136234	High	29.45	0.00408604	High	2.4033	0	0
	NIQPTVEELAR	4	2	1	P27692		1269.68		0.000282	0.00104429	High	28.93	0.00498959	High	2.00262	0	0
	VTFQPGDRIEVLNGEQR	4	1	1	P27692		1958		0.000282	0.0035079	High	25.44	0.0258612	High	3.46539	0	1
	DVNGDKATVELHSK	2	2	1	P27692		1512.76		0.000282	0.000729573	High	25.07	0.0230267	High	3.09794	0	1
	IYIEAPK	2	4	1	P27692		833.477		0.000416	0.00704612	High	24.4	0.016157	Medium	1.41959	0	0
	LDQANLYK	2	2	1	P27692		964.509		0.000548	0.00782397	High	25.93	0.0135293	High	2.12305	0	0
	ILSIFQR	2	4	1	P27692		876.53		0.001727	0.0297229	High	19.66	0.0302802	Medium	1.62174	0	0
	EGGEGITYDELVNRR	2	2	1	P27692		1707.83		0.002875	0.0709016	High	18.8	0.0843684	Low	1.83868	0	1
	TFQQPIQSR	2	1	1	P27692		1104.58		0.004122	0.105121	High	15.34	0.157904	Medium	1.98658	0	0
	MNPEIISK	2	1	1	P27692		931.49		0.007744	0.1883	High	15.55	0.11841	Medium	1.60285	0	0
P00760	Cationic trypsin OS=Bos taurus PE=1 SV=3 - [TRY1_BOVIN]	54.07	3	11	13	91	catalytic activity; metal ion binding; protein binding	extracellular	metabolic process	Pf00089					360.738	54.07	13	91	246	25.7686	8.07471
	Sequence	# PSMs	# Proteins	# Protein Groups	Protein Group Accessions	Modifications	MH+ [Da]	PhosphoRS Site Probabilities	q-Value	PEP	A2	IonScore A2	Exp Value A2	A6	XCorr A6	Probability A6	# Missed Cleavages
	LGEDNINVVEGNEQFISASK	65	1	1	P00760		2163.06		0	1.96475e-06				High	5.59268	0	0
	SIVHPSYNSNTLNNDIMLIKLKSAASLNSR	2	1	1	P00760		3300.74		0	7.59661e-07				High	5.08288	0	2
	SIVHPSYNSNTLNNDIMLIK	4	1	1	P00760		2273.16		0	3.84964e-05				High	4.74458	0	0
	SAYPGQITSNMFCAGYLEGGK	2	1	1	P00760	C13(Carbamidomethyl)	2251.01		0	3.88196e-05				High	4.55525	0	0
	SIVHPSYNSNTLNNDIMLIKLK	2	1	1	P00760		2514.35		0	6.76159e-07				High	4.53423	0	1
	SIVHPSYNSNTLNNDIMLIK	2	1	1	P00760	M17(Oxidation)	2289.15		0	9.86104e-05				High	4.34283	0	0
	LQGIVSWGSGCAQK	2	1	1	P00760	C11(Carbamidomethyl)	1490.74		0	7.96925e-05				High	3.68247	0	0
	SGIQVRLGEDNINVVEGNEQFISASK	1	1	1	P00760		2803.43		0	0.000513547				High	3.66804	0	1
	SAYPGQITSNMFCAGYLEGGK	1	1	1	P00760	M11(Oxidation); C13(Carbamidomethyl)	2267.02		0.000183	0.000662927				High	4.14957	0	0
	LGEDNINVVEGNEQFISASKSIVHPSYNSNTLNNDIMLIK	3	1	1	P00760	S19(Phospho)	4497.17	S(17): 84.2; S(19): 11.0; S(21): 4.3; S(26): 0.2; Y(27): 0.2; S(29): 0.1; T(31): 0.1	0.000183	0.00323547				High	3.92505	0	1
	DSCQGDSGGPVVCSGK	1	1	1	P00760	C3(Carbamidomethyl); C13(Carbamidomethyl)	1609.66		0.000348	0.00519133				High	3.162	0	0
	SSGTSYPDVLK	2	1	1	P00760		1153.57		0.001717	0.0196445				High	2.75807	0	0
	VCNYVSWIK	1	3	1	P00760	C2(Carbamidomethyl)	1168.58		0.015025	0.209387				Medium	2.28319	0	0
	SAASLNSR	1	1	1	P00760		805.416		0.063696	0.753101				Low	1.80081	0	0
	VCNYVSWIKQTIASN	2	1	1	P00760	C2(Carbamidomethyl); S6(Phospho)	1862.84	Y(4): 2.8; S(6): 94.5; T(11): 2.8; S(14): 0.0						Low	1.55855	0	1
P25694	Cell division control protein 48 OS=Saccharomyces cerevisiae (strain ATCC 204508 / S288c) GN=CDC48 PE=1 SV=3 - [CDC48_YEAST]	54.01	20	32	33	150	catalytic activity; nucleotide binding; protein binding; RNA binding	cytoplasm; cytosol; endoplasmic reticulum; membrane; mitochondrion; nucleus; ribosome	cell communication; cell organization and biogenesis; metabolic process; regulation of biological process; response to stimulus; transport	Pf00004; Pf00910; Pf01057; Pf01078; Pf02359; Pf02933; Pf05496; Pf06068; Pf07728	1893.74	53.77	32	73	242.069	52.1	32	77	835	91.9387	4.94482
	Sequence	# PSMs	# Proteins	# Protein Groups	Protein Group Accessions	Modifications	MH+ [Da]	PhosphoRS Site Probabilities	q-Value	PEP	A2	IonScore A2	Exp Value A2	A6	XCorr A6	Probability A6	# Missed Cleavages
	DTVLIVLIDDELEDGACR	4	1	1	P25694	C17(Carbamidomethyl)	2046.01		0	2.7576e-09	High	102.78	5.69408e-10	High	5.72345	0	0
	AVANETGAFFFLINGPEVMSK	4	1	1	P25694		2242.12		0	2.069e-07	High	97.86	1.84142e-09	High	5.17921	0	0
	ATQGFSGADLLYIVQR	4	1	1	P25694		1738.92		0	4.28595e-08	High	93.54	2.23507e-09	High	4.38999	0	0
	VEGEDVEMTDEGAK	2	1	1	P25694	M8(Oxidation)	1524.64		0	4.87924e-09	High	88.27	7.81915e-09	High	4.24809	0	0
	AAAPTVVFLDELDSIAK	8	1	1	P25694		1759.95		0	2.46069e-07	High	80.11	4.3387e-08	High	4.63273	0	0
	LADDVDLEALAAETHGYVGADIASLCSEAAMQQIR	4	1	1	P25694	C26(Carbamidomethyl); M31(Oxidation)	3719.77		0	6.37538e-09	High	79.99	1.06244e-07	High	6.42461	0	0
	FALGNSNPSALR	2	1	1	P25694		1246.66		0	7.93915e-07	High	73.93	2.00265e-07	High	3.15035	0	0
	GPELLSMWYGESESNIR	4	1	1	P25694	M7(Oxidation)	1983.91		0	1.03898e-07	High	73.09	5.49817e-07	High	4.29912	0	0
	AVATEVSANFISVK	4	1	1	P25694		1435.78		0	8.33679e-07	High	71.15	2.87761e-07	High	4.63424	0	0
	VVSQLLTLMDGMK	4	3	1	P25694		1434.77		0	1.42137e-07	High	68.26	8.13573e-07	High	3.55742	0	0
	VVNQLLTEMDGMNAK	4	1	1	P25694	M9(Oxidation); M12(Oxidation)	1694.81		0	6.40784e-07	High	61.06	7.40341e-06	High	5.03535	0	0
	TPLEPGLELTAIAK	2	1	1	P25694		1452.83		0	5.60971e-06	High	59.85	2.22556e-06	High	3.63581	0	0
	LADDVDLEALAAETHGYVGADIASLCSEAAMQQIR	4	1	1	P25694	C26(Carbamidomethyl)	3703.77		0	5.87499e-08	High	59.09	1.46739e-05	High	5.32059	0	0
	VEGEDVEMTDEGAK	2	1	1	P25694		1508.64		0	1.5967e-06	High	56.13	2.85224e-05	High	3.97629	0	0
	NAPAIIFIDEIDSIAPK	7	1	1	P25694		1826.99		0	2.76893e-08	High	54.04	1.57783e-05	High	5.14655	0	0
	EEDKTATAILR	4	1	1	P25694		1246.66		0	0.000156379	High	53.02	2.51937e-05	High	2.45724	0	1
	GPELLSMWYGESESNIR	4	1	1	P25694		1967.92		0	1.38249e-06	High	51.65	6.25779e-05	High	4.5208	0	0
	ETVEYPVLHPDQYTK	4	1	1	P25694		1818.89		0	3.00232e-05	High	51.27	5.93427e-05	High	3.62023	0	0
	VVNQLLTEMDGMNAK	4	1	1	P25694		1662.82		0	0.000128434	High	51.07	7.69903e-05	High	4.48569	0	0
	KTPLEPGLELTAIAK	4	1	1	P25694		1580.93		0	5.20613e-05	High	50.42	9.07821e-06	High	3.8242	0	1
	VVSQLLTLMDGMK	4	3	1	P25694	M9(Oxidation); M12(Oxidation)	1466.76		0	6.71641e-05	High	49.91	7.19762e-05	High	2.92288	0	0
	YAIKDSIEAHR	2	1	1	P25694		1302.68		0	1.24811e-06	High	46.45	9.28504e-05	High	3.82462	0	1
	AVANETGAFFFLINGPEVMSK	2	1	1	P25694	M19(Oxidation)	2258.12		0	2.96127e-07	High	45.5	0.000253654	High	4.30477	0	0
	VVNQLLTEMDGMNAK	4	1	1	P25694	M9(Oxidation)	1678.82		0	0.000112322	High	42.63	0.000444793	High	3.97426	0	0
	LDQLIYVPLPDENAR	4	1	1	P25694		1755.93		0	0.000264093	High	41.11	0.000391103	High	2.64497	0	0
	VVSQLLTLMDGMK	12	3	1	P25694	M12(Oxidation)	1450.77		0	3.91736e-05	High	40.38	0.00049934	High	2.82466	0	0
	SNVVVIAATNRPNSIDPALR	2	1	1	P25694		2107.16		0	1.671e-06	High	37.73	0.000345743	High	3.98977	0	0
	LGDLVTIHPCPDIK	4	1	1	P25694	C10(Carbamidomethyl)	1577.84		0	8.97558e-05	High	36.64	0.00095379	High	3.16412	0	0
	NVFVIGATNRPDQIDPAILRPGR	3	1	1	P25694		2519.39		0	1.12289e-05	High	32.14	0.00113024	High	4.27004	0	0
	EVKVEGEDVEMTDEGAK	2	1	1	P25694	M11(Oxidation)	1880.85		0	9.47424e-05	High	22.63	0.060852	High	2.68254	0	1
	AEQEPEVDPVPYITK	2	1	1	P25694		1714.86		0	0.000256952	High	20.26	0.0664032	High	3.52988	0	0
	KNVFVIGATNRPDQIDPAILRPGR	3	1	1	P25694		2647.48		0	3.20019e-05	High	15.2	0.0377494	High	3.52913	0	1
	LSILNAQLR	2	1	1	P25694		1027.63		0.000183	0.00160851	High	39.33	0.000175021	High	3.13348	0	0
	KDTVLIVLIDDELEDGACR	2	1	1	P25694	C18(Carbamidomethyl)	2174.09		0.000282	0.000895691	High	38.24	0.00161216	High	3.27152	0	1
	GVLMYGPPGTGK	2	10	1	P25694	M4(Oxidation)	1192.6		0.000282	0.00132662	High	35.81	0.00136459	High	3.02077	0	0
	GEEHKPLLDASGVDPR	3	1	1	P25694		1719.87		0.000282	0.00475129	High	33.43	0.00322299				0
	EMVELPLR	2	11	1	P25694		986.535		0.000282	0.00433506	High	30.67	0.00291393	High	1.81356	0	0
	EVKVEGEDVEMTDEGAK	2	1	1	P25694		1864.85		0.000282	0.00391955	High	24.38	0.0350164	High	2.80351	0	1
	EVDIGIPDATGR	2	6	1	P25694		1242.63		0.000282	0.00128316	High	23.16	0.0280174	High	2.19907	0	0
	GVLMYGPPGTGK	2	10	1	P25694		1176.61		0.000282	0.00330785	High	21.66	0.0491284	High	2.61725	0	0
	GVLFYGPPGTGK	2	2	1	P25694		1192.64		0.000282	0.00237974	High	18.51	0.0894898	High	2.12837	0	0
	VVDVEPEEYAVVAQDTIIHWEGEPINR	2	1	1	P25694		3107.54		0.0023	0.0539288	High	19.17	0.13256	Low	2.43162	0	0
	EMVELPLR	2	11	1	P25694	M2(Oxidation)	1002.53		0.00962	0.25156	High	13.44	0.206068	Medium	1.53957	0	0
	ARSNVVVIAATNRPNSIDPALR	4	1	1	P25694	S3(Phospho); T11(Phospho)	2494.23	S(3): 98.8; T(11): 89.2; S(16): 12.1						Low	2.39897	0	1
P13645	Keratin, type I cytoskeletal 10 OS=Homo sapiens GN=KRT10 PE=1 SV=6 - [K1C10_HUMAN]	53.42	59	25	28	43	structural molecule activity	cytoplasm; cytoskeleton	cell differentiation; development; response to stimulus	Pf00038					155.651	53.42	28	43	584	58.7917	5.21143
	Sequence	# PSMs	# Proteins	# Protein Groups	Protein Group Accessions	Modifications	MH+ [Da]	PhosphoRS Site Probabilities	q-Value	PEP	A2	IonScore A2	Exp Value A2	A6	XCorr A6	Probability A6	# Missed Cleavages
	NQILNLTTDNANILLQIDNAR	2	2	1	P13645		2367.27		0	2.62045e-06				High	6.81663	0	0
	ELTTEIDNNIEQISSYK	2	1	1	P13645		1996.97		0	5.47207e-07				High	5.88388	0	0
	ADLEMQIESLTEELAYLK	2	3	1	P13645		2096.05		0	2.6524e-07				High	5.77257	0	0
	GSSGGGCFGGSSGGYGGLGGFGGGSFR	2	1	1	P13645	C7(Carbamidomethyl)	2342.99		0	1.00279e-07				High	5.73484	0	0
	YCVQLSQIQAQISALEEQLQQIR	1	1	1	P13645	C2(Carbamidomethyl)	2746.43		0	2.10405e-06				High	5.57268	0	0
	ADLEMQIESLTEELAYLK	2	3	1	P13645	M5(Oxidation)	2112.04		0	2.8202e-06				High	5.26343	0	0
	AETECQNTEYQQLLDIK	1	1	1	P13645	C5(Carbamidomethyl)	2082.97		0	6.72909e-06				High	5.23622	0	0
	NVQALEIELQSQLALK	2	1	1	P13645		1797.01		0	5.11218e-07				High	5.19187	0	0
	SKELTTEIDNNIEQISSYK	2	1	1	P13645		2212.1		0	1.03831e-05				High	5.17876	0	1
	NVSTGDVNVEMNAAPGVDLTQLLNNMR	2	1	1	P13645		2872.4		0	1.05851e-07				High	5.02917	0	0
	GSLGGGFSSGGFSGGSFSR	1	2	1	P13645		1707.77		0	1.25806e-08				High	4.65415	0	0
	TIDDLKNQILNLTTDNANILLQIDNAR	1	1	1	P13645		3052.64		0	0.000288506				High	4.46546	0	1
	NVSTGDVNVEMNAAPGVDLTQLLNNMR	1	1	1	P13645	M11(Oxidation)	2888.38		0	1.44012e-06				High	4.31089	0	0
	NVSTGDVNVEMNAAPGVDLTQLLNNMR	1	1	1	P13645	M11(Oxidation); M26(Oxidation)	2904.38		0	1.39349e-05				High	4.25473	0	0
	QSLEASLAETEGR	1	4	1	P13645		1390.68		0	0.000238439				High	2.8687	0	0
	SLLEGEGSSGGGGR	1	1	1	P13645		1262.6		0	4.9819e-05				High	2.65599	0	0
	ADLEMQIESLTEELAYLKK	1	3	1	P13645		2224.15		0	0.000415481				High	2.39792	0	1
	ALEESNYELEGK	1	3	1	P13645		1381.65		0.000183	0.00108837				High	3.15337	0	0
	LENEIQTYR	1	5	1	P13645		1165.59		0.000183	0.00150563				High	2.90985	0	0
	SQYEQLAEQNRK	2	1	1	P13645		1493.73		0.000183	0.00200105				High	2.73401	0	1
	LKYENEVALR	2	3	1	P13645		1234.68		0.000348	0.00706955				High	2.6232	0	1
	QSVEADINGLR	1	11	1	P13645		1201.62		0.000513	0.00886527				High	2.58503	0	0
	SQYEQLAEQNR	1	1	1	P13645		1365.64		0.000988	0.0115447				High	3.11563	0	0
	YENEVALR	1	3	1	P13645		993.5		0.001278	0.0156575				High	2.69709	0	0
	IRLENEIQTYR	2	3	1	P13645		1434.77		0.001717	0.0193975				High	3.81448	0	1
	VLDELTLTK	1	4	1	P13645		1031.6		0.002293	0.0234514				High	2.47528	0	0
	LAADDFR	1	75	3	P13645;P02533;P08779		807.4		0.003652	0.0419581				High	1.7036	0	0
	DAEAWFNEK	1	14	1	P13645		1109.49		0.010594	0.160245				Medium	2.09583	0	0
	QSVEADINGLRR	1	10	1	P13645		1357.72		0.025401	0.344326				Medium	1.74248	0	1
	VTMQNLNDR	2	26	3	P13645;P02533;P08779	M3(Oxidation)	1106.53		0.033345	0.419395				Medium	1.68247	0	0
	RVLDELTLTK	1	4	1	P13645		1187.7							Low	1.96788	0	1
P31539	Heat shock protein 104 OS=Saccharomyces cerevisiae (strain ATCC 204508 / S288c) GN=HSP104 PE=1 SV=2 - [HS104_YEAST]	51.54	6	43	44	127	catalytic activity; nucleotide binding; protein binding	cytoplasm; cytoskeleton; cytosol; membrane; nucleus	cell organization and biogenesis; metabolic process; response to stimulus	Pf00004; Pf02861; Pf06160; Pf07724; Pf07728; Pf09726; Pf10431	1652.15	50.99	43	62	193.727	51.54	43	65	908	101.972	5.45264
	Sequence	# PSMs	# Proteins	# Protein Groups	Protein Group Accessions	Modifications	MH+ [Da]	PhosphoRS Site Probabilities	q-Value	PEP	A2	IonScore A2	Exp Value A2	A6	XCorr A6	Probability A6	# Missed Cleavages
	AGANSMIQNVVDSDTISETAAR	4	1	1	P31539		2250.07		0	8.88145e-10	High	106.86	2.53457e-10	High	4.7494	0	0
	AGANSMIQNVVDSDTISETAAR	4	1	1	P31539	M6(Oxidation)	2266.06		0	5.99684e-08	High	102.22	7.31745e-10	High	5.32384	0	0
	DLSSEVVGQMDAIK	4	1	1	P31539		1491.74		0	3.50672e-06	High	78.14	1.18933e-07	High	4.10133	0	0
	EASLQEELEPLR	2	1	1	P31539		1413.72		0	6.43058e-06	High	70.38	6.32192e-07	High	3.23806	0	0
	QKEASLQEELEPLR	2	1	1	P31539		1669.88		0	5.16261e-06	High	67.65	1.16818e-06	High	3.68331	0	1
	ILDSALVTAAQLAK	4	1	1	P31539		1413.83		0	3.05532e-06	High	67.35	5.33824e-07	High	4.36176	0	0
	LFSLDLAALTAGAK	4	1	1	P31539		1390.8		0	1.27786e-05	High	66.63	4.0195e-07	High	4.56767	0	0
	VAGFLFNDEDMMIR	2	1	1	P31539		1657.77		0	4.00938e-06	High	65.81	2.78167e-06	High	4.12238	0	0
	TIDCSNCIVIMTSNLGAEFINSQQGSK	2	1	1	P31539	C4(Carbamidomethyl); C7(Carbamidomethyl)	2987.4		0	4.14507e-09	High	65.11	3.71524e-06	High	5.982	0	0
	IPQQQPAPAEITPSYALGK	4	1	1	P31539		2009.07		0	4.26591e-07	High	59.75	4.07813e-06	High	5.05402	0	0
	DLSSEVVGQMDAIK	2	1	1	P31539	M10(Oxidation)	1507.73		0	2.52935e-06	High	57.34	1.47601e-05	High	4.08912	0	0
	DSFIAQDHILFALFNDSSIQQIFK	2	1	1	P31539		2797.43		0	1.46474e-07	High	54.88	2.17808e-05	High	5.26897	0	0
	AHPDVLTVMLQMLDDGR	2	1	1	P31539	M9(Oxidation); M12(Oxidation)	1942.93		0	4.15241e-07	High	54.44	3.61548e-05	High	3.79831	0	0
	IIDDDVPTILQGAK	4	1	1	P31539		1497.82		0	3.77236e-05	High	54.31	1.31592e-05	High	3.32465	0	0
	RLPDSALDLVDISCAGVAVAR	4	1	1	P31539	C14(Carbamidomethyl)	2198.16		0	2.25509e-07	High	54.02	1.96158e-05	High	5.47084	0	1
	DDAANILKPALSR	4	1	1	P31539		1383.76		0	1.20753e-05	High	52.57	1.93673e-05	High	3.40589	0	0
	LEDQVAEEER	2	1	1	P31539		1217.57		0	5.91258e-05	High	51.08	4.21108e-05	High	2.5551	0	0
	YAIDMTEQAR	2	1	1	P31539		1197.55		0	1.48339e-05	High	50.92	5.01639e-05	High	3.10905	0	0
	QIEKLEDQVAEEER	3	1	1	P31539		1715.85		0	8.65075e-05	High	49.4	9.30004e-05	High	3.58812	0	1
	RYDTATAADLR	4	1	1	P31539		1252.63		0	0.000229054	High	48.32	0.00011484	Low	2.55315	0	1
	YAIDMTEQAR	2	1	1	P31539	M5(Oxidation)	1213.55		0	4.74913e-05	High	44.82	0.000201062	High	2.344	0	0
	QPASFLFLGLSGSGK	2	1	1	P31539		1508.81		0	3.26296e-05	High	43.66	0.000221721	High	3.75379	0	0
	TIDCSNCIVIMTSNLGAEFINSQQGSK	2	1	1	P31539	C4(Carbamidomethyl); C7(Carbamidomethyl); M11(Oxidation)	3003.39		0	1.36727e-05	High	42.85	0.000721132	High	3.40635	0	0
	SNPCLIGEPGIGK	2	1	1	P31539	C4(Carbamidomethyl)	1341.69		0	9.37352e-05	High	42.05	0.000355529	High	3.56881	0	0
	YDTATAADLR	2	1	1	P31539		1096.53		0	2.56181e-05	High	41.41	0.000310791	High	2.06563	0	0
	GADTNTPLEYLSK	4	1	1	P31539		1408.7		0	7.24509e-05	High	40.82	0.000600258	High	3.26496	0	0
	LPDSALDLVDISCAGVAVAR	2	1	1	P31539	C13(Carbamidomethyl)	2042.06		0	8.28294e-06	High	39.51	0.000811592	High	4.81161	0	0
	VIGATTNNEYR	2	1	1	P31539		1237.62		0	4.42341e-05	High	37.39	0.00125849	High	2.98249	0	0
	QLQLIQVEIK	2	1	1	P31539		1211.73		0	0.000320189	High	35.72	0.000267282	High	2.46863	0	0
	AHPDVLTVMLQMLDDGR	2	1	1	P31539		1910.95		0	6.77273e-05	High	31.34	0.00580266	High	3.34429	0	0
	AHPDVLTVMLQMLDDGR	3	1	1	P31539	M12(Oxidation)	1926.94		0	8.80965e-05	High	26.58	0.0206599	High	3.70401	0	0
	TAIIEGVAQR	2	1	1	P31539		1057.6		0.000183	0.00313198	High	34.98	0.00181082	High	3.3297	0	0
	ISSIVIFNK	2	1	1	P31539		1020.61		0.000282	0.00125485	High	44.65	4.62737e-05	High	2.36284	0	0
	ALTILTLAQK	2	1	1	P31539		1071.68		0.000282	0.00145212	High	38.4	0.00018068	High	2.58567	0	0
	EAQVDIEAIK	2	1	1	P31539		1115.6		0.000282	0.00550052	High	32.17	0.00354941	High	2.41381	0	0
	LIQNEILNK	2	1	1	P31539		1084.64		0.000282	0.00127423	High	31.18	0.00209572	High	2.84247	0	0
	VAGFLFNDEDMMIR	2	1	1	P31539	M11(Oxidation); M12(Oxidation)	1689.76		0.000282	0.00183849	High	28.11	0.0106623	High	3.48972	0	0
	IEVAEPSVR	2	1	1	P31539		999.548		0.000282	0.00051304	High	27.9	0.00470325	High	2.41231	0	0
	QIEKLEDQVAEEERR	2	1	1	P31539		1871.95		0.000282	0.00210871	High	11.57	0.5782	High	2.47427	0	2
	QTVAILR	2	1	1	P31539		800.499		0.000416	0.0064007	High	30.52	0.00257275	Medium	1.77982	0	0
	DKETVNVVLK	2	1	1	P31539		1144.66		0.000548	0.00838877	High	35.36	0.000902322	High	2.47776	0	1
	YFAIPDIK	2	1	1	P31539		966.53		0.000663	0.00929862	High	23.82	0.0161832	High	2.28527	0	0
	LEDQVAEEERR	4	1	1	P31539		1373.67		0.000663	0.0121475	High	20.52	0.0523422	High	2.22597	0	1
	YGYSDDMGARPLNR	2	1	1	P31539	M7(Oxidation)	1630.73		0.001293	0.0201005	High	17.04	0.214501	Low	1.66089	0	0
	LTGIPVK	2	6	1	P31539		727.471		0.001727	0.0325331	High	20.13	0.0184397	Medium	2.02268	0	0
	ETVNVVLK	2	1	1	P31539		901.535		0.001727	0.0348383	High	19.98	0.0291339	Medium	1.53341	0	0
	LDPVIGR	1	2	1	P31539		769.457		0.001727	0.0345973	High	16.66	0.0248141				0
	NLVMGAVR	2	1	1	P31539		859.481		0.001727	0.0389217	High	11.15	0.45658	Low	1.28074	0	0
	YDYDLFK	2	1	1	P31539		963.446		0.002183	0.0538097	High	21.39	0.0294073	High	2.09968	0	0
	ALERDEDADSTTK	2	1	1	P31539		1450.67		0.026588	0.750033	Medium	22.03	0.0404166	Low	1.6346	0	1
	YGYSDDMGARPLNR	1	1	1	P31539		1614.73		0.086228	0.916804				Low	1.79241	0	0
	LDPVIGREEEIR	1	1	1	P31539		1425.77							Low	1.31351	0	1
P32558	FACT complex subunit SPT16 OS=Saccharomyces cerevisiae (strain ATCC 204508 / S288c) GN=SPT16 PE=1 SV=1 - [SPT16_YEAST]	50.05	6	40	44	105	protein binding	chromosome; nucleus; organelle lumen	cell organization and biogenesis; metabolic process; regulation of biological process; response to stimulus	Pf00557; Pf08512; Pf08644	1185.83	48.7	40	50	160.124	50.05	44	55	1035	118.557	5.09717
	Sequence	# PSMs	# Proteins	# Protein Groups	Protein Group Accessions	Modifications	MH+ [Da]	PhosphoRS Site Probabilities	q-Value	PEP	A2	IonScore A2	Exp Value A2	A6	XCorr A6	Probability A6	# Missed Cleavages
	YFADAIAEASNGLLTVENTFR	4	1	1	P32558		2302.14		0	3.71139e-09	High	83.39	4.37526e-08	High	5.30072	0	0
	KVEELPYEESADNQFVR	4	1	1	P32558		2052.99		0	4.47568e-07	High	82.9	4.02596e-08	High	5.46638	0	1
	YGDEDELEQEQEER	2	4	1	P32558		1768.72		0	1.90452e-07	High	80.27	5.02752e-08	High	5.05361	0	0
	FNFDLLDWTYSPIIQSGK	2	1	1	P32558		2144.08		0	5.73893e-06	High	79.18	1.35275e-07	High	4.38287	0	0
	LFDDVIALINSAGK	4	1	1	P32558		1475.81		0	2.43262e-06	High	76.14	1.08233e-07	High	4.07694	0	0
	DVNEQAFLSVSSK	2	1	1	P32558		1423.71		0	4.26704e-07	High	75.4	2.20628e-07	High	4.16101	0	0
	QLSPDLSALCPPNYK	2	1	1	P32558	C10(Carbamidomethyl)	1702.85		0	1.2677e-06	High	66.68	1.482e-06	High	4.10487	0	0
	TFLIDPSEEMANNYDFLLTLQK	4	1	1	P32558		2602.27		0	8.42706e-07	High	64.94	2.75739e-06	High	4.27452	0	0
	GDCFNISFGFNNLK	2	1	1	P32558	C3(Carbamidomethyl)	1632.75		0	2.25075e-06	High	58.02	1.24631e-05	High	4.23595	0	0
	EASDMSVDETGGGR	2	1	1	P32558		1410.58		0	2.56103e-05	High	57.03	1.27808e-05	High	3.53234	0	0
	EASDMSVDETGGGR	2	1	1	P32558	M5(Oxidation)	1426.58		0	0.000458413	High	49.68	5.81291e-05	High	2.86046	0	0
	DSQSANNYALQLADTVQIPLDETEPPR	2	1	1	P32558		2985.45		0	4.68756e-05	High	47.19	0.000196715	High	4.47682	0	0
	ENEFNVIDISLGLSK	2	1	1	P32558		1677.87		0	5.83808e-05	High	47.19	0.000112681	High	3.77762	0	0
	YNEFEGSPNSLLFVLGSSNAENPYQK	2	1	1	P32558		2904.37		0	1.54458e-06	High	44.33	0.000479671	High	4.43623	0	0
	LNFNSPGSSGGISK	2	1	1	P32558		1364.68		0	3.99598e-05	High	43.72	0.000276003	High	3.50646	0	0
	DLGFQGVPNR	2	2	1	P32558		1102.57		0	0.000150451	High	42.97	0.000280087	High	2.47459	0	0
	KALADVVQQDK	4	2	1	P32558		1214.67		0	3.06893e-05	High	42.96	0.000192213	High	2.90752	0	1
	NIGSLIGLEFR	2	2	1	P32558		1218.68		0	0.000244907	High	40.34	0.000319021	High	2.87207	0	0
	EVYESVIEYIEK	2	1	1	P32558		1500.75		0	9.10018e-05	High	39.43	0.000923602	High	3.36725	0	0
	DFNKPVTHINTVPIESLDFLK	4	1	1	P32558		2427.3		0	5.1615e-06	High	38.72	0.000718379	High	4.11748	0	0
	SQISFYFNNEEEDNNK	2	1	1	P32558		1977.85		0	8.9628e-06	High	37.28	0.00182392	High	3.81487	0	0
	RYGDEDELEQEQEER	2	3	1	P32558		1924.81		0	6.30073e-05	High	32.38	0.00459586	High	3.78713	0	1
	NEEGEYTYLR	2	4	1	P32558		1273.57		0	4.60133e-05	High	31.06	0.00446555	High	2.80258	0	0
	TTILHNWLLSYEFPATLIALVPGK	4	1	1	P32558		2697.5		0	0.000189453	High	29.88	0.00128502	High	4.43276	0	0
	YNNYCSNITR	2	1	1	P32558	C5(Carbamidomethyl)	1304.57		0.000183	0.00317302	High	33.71	0.00189391	High	3.21492	0	0
	NFDMVFVYK	2	3	1	P32558		1162.56		0.000186	0.000430135	High	37.17	0.000968928	High	2.52105	0	0
	IDILFSNIK	2	5	1	P32558		1062.62		0.000282	0.000811405	High	35.48	0.000764476	High	2.67792	0	0
	IQDVQFYR	2	3	1	P32558		1068.55		0.000282	0.00288337	High	34.06	0.00314116	High	2.24438	0	0
	ALADVVQQDK	2	2	1	P32558		1086.58		0.000282	0.00360916	High	32.68	0.00215804	High	2.65952	0	0
	VIIITSSAK	2	1	1	P32558		931.583		0.000282	0.00129998	High	30.6	0.00121935	High	2.36783	0	0
	EIVTNILKPGR	3	1	1	P32558		1239.74		0.000282	0.00218712	High	29.4	0.00177964	High	2.40908	0	0
	DSNFILNVK	2	1	1	P32558		1049.56		0.000282	0.00218942	High	28.27	0.0072234	High	2.34899	0	0
	LDQIFVRPNPDTK	2	1	1	P32558		1542.83		0.000282	0.00447958	High	21.06	0.0411301	Medium	2.82108	0	0
	AIDLFKDPESK	4	1	1	P32558		1262.66		0.000663	0.0129047	High	27.34	0.0100553	Medium	2.21993	0	1
	ITLELWQR	2	1	1	P32558		1058.6		0.001173	0.016161	High	24.69	0.0120567	Medium	2.37074	0	0
	TVGIPEKDSYQGK	3	1	1	P32558		1421.73		0.001173	0.0169519	High	17.49	0.113181	High	1.88566	0	1
	TKPELVPNFTK	3	1	1	P32558		1273.72		0.001727	0.0317948	High	16.64	0.0715342	Low	2.01261	0	0
	IELLYSK	2	1	1	P32558		865.503		0.00195	0.0422183	High	17.74	0.0260814	Medium	1.48413	0	0
	DSQLPTNIR	2	1	1	P32558		1043.55		0.003451	0.0777719	High	22.57	0.0215807	Medium	2.42661	0	0
	FQSPLR	2	1	1	P32558		747.415		0.005156	0.117713	High	25.56	0.0109799	Low	1.33978	0	0
	RIELLYSK	2	1	1	P32558		1021.6		0.005269	0.12207	High	13.99	0.0618489	Low	2.29061	0	1
	FQSPLRTDSRIDILFSNIK	1	1	1	P32558	S16(Phospho)	2330.19	S(3): 2.9; T(7): 2.9; S(9): 1.8; S(16): 92.4	0.708742	1				Low	1.4328	0	2
	ALADVVQQDKLIENKTGR	1	2	1	P32558		1998.09							Low	1.95243	0	2
	KIQDVQFYR	1	3	1	P32558		1196.64							Low	1.81368	0	1
	RLDQIFVRPNPDTK	1	1	1	P32558		1698.93							Low	1.32708	0	1
P38249	Eukaryotic translation initiation factor 3 subunit A OS=Saccharomyces cerevisiae (strain ATCC 204508 / S288c) GN=RPG1 PE=1 SV=1 - [EIF3A_YEAST]	50	9	42	43	127	protein binding; RNA binding	cytoplasm	cell organization and biogenesis; metabolic process; regulation of biological process		1285.52	50	42	64	172.366	48.65	41	63	964	110.276	6.30322
	Sequence	# PSMs	# Proteins	# Protein Groups	Protein Group Accessions	Modifications	MH+ [Da]	PhosphoRS Site Probabilities	q-Value	PEP	A2	IonScore A2	Exp Value A2	A6	XCorr A6	Probability A6	# Missed Cleavages
	LIQGSTEGLVSVGAVAR	2	1	1	P38249		1656.93		0	1.5429e-09	High	99.57	3.03622e-10	High	4.83242	0	0
	VFFVSGDPLLHTTAWK	4	1	1	P38249		1817.96		0	7.11026e-08	High	71.71	3.37264e-07	High	4.21186	0	0
	EVDKLQETDTANYEAMK	4	1	1	P38249		1984.92		0	1.94215e-07	High	69.97	1.19825e-06	High	4.73481	0	1
	TYSSTIFLSAISTQLDEIPSIGYDPHLR	4	1	1	P38249		3124.59		0	9.32207e-09	High	64.07	2.56591e-06	High	5.00579	0	0
	SGNNLVDLSDADTLQR	4	1	1	P38249		1717.84		0	3.35217e-07	High	63.8	4.37713e-06	High	4.51121	0	0
	NNALLEITYSGVVK	2	1	1	P38249		1520.83		0	2.65645e-07	High	62.93	1.98639e-06	High	4.45061	0	0
	LATLPAPLDLSAWDIEK	6	1	1	P38249		1853.01		0	1.53838e-05	High	58.43	6.38793e-06	High	5.06232	0	0
	LLELSNVLHDVDSFNNASYMEK	2	1	1	P38249		2538.22		0	6.90232e-09	High	52.72	5.34564e-05	High	5.3622	0	0
	DPFDIFASTASK	4	1	1	P38249		1298.63		0	1.98239e-06	High	51.66	4.87872e-05	High	3.16741	0	0
	VTFAKDPFDIFASTASK	2	1	1	P38249		1844.94		0	2.39493e-05	High	51.49	6.17333e-05	High	3.43539	0	1
	SLLQAAVEDYVSITIDHESAK	2	1	1	P38249		2289.16		0	3.41207e-05	High	47.48	0.000106296	High	3.41549	0	0
	TAGGSSPATPATPATPATPTPSSGPK	4	1	1	P38249		2307.15		0	7.41828e-07	High	45.97	0.000227637	High	4.27704	0	0
	TYFSQYIAPLR	2	1	1	P38249		1358.71		0	3.35611e-05	High	45.03	0.000119339	High	3.03313	0	0
	RADELISVGEK	4	1	1	P38249		1216.65		0	8.56788e-05	High	43.39	0.000208455	High	3.5463	0	1
	HMEHAALHAEQDAEVR	2	1	1	P38249		1843.85		0	5.12848e-06	High	42.88	0.000368388	High	3.79156	0	0
	KFIDLVESK	4	1	1	P38249		1078.62		0	0.000241301	High	39.48	0.000242347	High	3.00989	0	1
	FTTVSQSELYK	2	1	1	P38249		1302.66		0	8.88723e-05	High	39.23	0.000585054	High	2.48563	0	0
	EVDKLQETDTANYEAMK	2	1	1	P38249	M16(Oxidation)	2000.91		0	2.27056e-06	High	37.24	0.00184079	High	2.66168	0	1
	LLELSNVLHDVDSFNNASYMEK	2	1	1	P38249	M20(Oxidation)	2554.21		0	3.866e-08	High	36.42	0.00230315	High	4.37033	0	0
	EMLQSIIEDESIYGK	2	1	1	P38249		1754.85		0	2.52809e-05	High	35.39	0.00261607	High	3.18269	0	0
	NLVMVYDDYLK	2	1	1	P38249	M4(Oxidation)	1388.68		0.000183	0.00310352	High	36.97	0.00105477	High	2.72516	0	0
	EMLQSIIEDESIYGK	2	1	1	P38249	M2(Oxidation)	1770.85		0.000183	0.00154569	High	29.7	0.00701845	High	2.75018	0	0
	AGNREPPSTPSTLPK	5	1	1	P38249		1551.81		0.000186	0.000473638	High	53.53	2.63947e-05	High	3.90268	0	1
	LLNLDAKPTR	4	1	1	P38249		1140.67		0.000186	0.000462907	High	29.48	0.00202896	High	2.17597	0	0
	FLEIGVELK	2	3	1	P38249		1047.61		0.000282	0.000646462	High	55.05	1.10976e-05	High	2.34713	0	0
	WATPSTVEPVVFK	2	1	1	P38249		1460.78		0.000282	0.00051439	High	44.67	0.000182538	High	2.43862	0	0
	HMEHAALHAEQDAEVR	2	1	1	P38249	M2(Oxidation)	1859.84		0.000282	0.000741565	High	44.37	0.000350971	High	3.60389	0	0
	NLVMVYDDYLK	2	1	1	P38249		1372.68		0.000282	0.000597232	High	37.65	0.000876133	High	2.71291	0	0
	QREMEEAIEQR	2	1	1	P38249		1418.67		0.000282	0.00136093	High	37.57	0.00118115	High	2.74716	0	1
	ADELISVGEK	2	1	1	P38249		1060.55		0.000282	0.00303503	High	35.27	0.00144126	High	2.5282	0	0
	GHVYIDPNEAK	3	1	1	P38249		1242.61		0.000282	0.00203333	High	34.62	0.0014496	Medium	1.86724	0	0
	SIEDVFHLMK	4	1	1	P38249		1218.62		0.000282	0.000569442	High	32.9	0.00269252	High	2.30245	0	0
	AVLDLLR	2	4	1	P38249		799.504		0.000282	0.003612	High	28.09	0.00287192	High	2.08829	0	0
	QAALQSLHDFITAR	2	1	1	P38249		1570.83		0.000282	0.000804177	High	27.54	0.00898608	High	2.68013	0	0
	SIEDVFHLMK	4	1	1	P38249	M9(Oxidation)	1234.62		0.000282	0.00236797	High	24.71	0.0212981	High	1.80867	0	0
	KVELPLLQK	4	1	1	P38249		1067.68		0.000282	0.00105828	High	22.1	0.00615134	High	2.83548	0	1
	QVIIAEVSK	2	1	1	P38249		986.589		0.000663	0.0094983	High	29.75	0.00381331	Medium	1.89547	0	0
	FQQVDVSVK	2	1	1	P38249		1049.56		0.001056	0.0151839	High	24.27	0.0181444	High	2.22021	0	0
	FIDLVESK	2	1	1	P38249		950.517		0.001536	0.0230813	High	23.02	0.0139688	High	1.9453	0	0
	SLDLDTIK	2	1	1	P38249		904.499		0.001727	0.0313449	High	16.82	0.0863074	Medium	1.77884	0	0
	QQLENLLVK	2	1	1	P38249		1084.64		0.00195	0.0467459	High	25.82	0.00693818	Medium	1.65479	0	0
	ESELAAIR	2	1	1	P38249		888.479		0.00195	0.0437488	High	10.67	0.394237	Low	1.58197	0	0
	LAEMLR	2	5	1	P38249		732.406		0.00323	0.0726519	High	12.76	0.288667	Medium	1.45822	0	0
	LQETDTANYEAMKK	1	1	1	P38249	M12(Oxidation)	1657.77		0.003796	0.0899629	High	10.47	0.937813				1
	EPPSTPSTLPK	2	1	1	P38249		1153.61		0.004018	0.0999196	High	21.67	0.0275712	Low	1.33829	0	0
	FTWESYR	2	4	1	P38249		988.452		0.004018	0.0994016	High	10.21	0.400174	Low	1.52778	0	0
	APPPFRPENAIK	1	1	1	P38249		1336.74		0.004467	0.109733	High	14.4	0.118				0
	LELWHEAYR	2	1	1	P38249		1216.61		0.011807	0.321782	Medium	19.29	0.0630019	Low	1.4494	0	0
	EMEEAIEQR	1	1	1	P38249		1134.51							Low	1.36862	0	0
P08518	DNA-directed RNA polymerase II subunit RPB2 OS=Saccharomyces cerevisiae (strain ATCC 204508 / S288c) GN=RPB2 PE=1 SV=2 - [RPB2_YEAST]	49.92	13	46	50	182	catalytic activity; DNA binding; metal ion binding; protein binding	cytoplasm; mitochondrion; nucleus; organelle lumen	metabolic process	Pf00562; Pf04560; Pf04561; Pf04563; Pf04565; Pf04566; Pf04567	2013.94	48.53	46	88	265.625	49.92	50	94	1224	138.663	6.52197
	Sequence	# PSMs	# Proteins	# Protein Groups	Protein Group Accessions	Modifications	MH+ [Da]	PhosphoRS Site Probabilities	q-Value	PEP	A2	IonScore A2	Exp Value A2	A6	XCorr A6	Probability A6	# Missed Cleavages
	VAALSGNEGDASPFTDITVEGISK	4	2	1	P08518		2378.18		0	1.56007e-10	High	118.53	9.88984e-12	High	6.02351	0	0
	HGTYDKLDDDGLIAPGVR	6	1	1	P08518		1941.97		0	7.86622e-09	High	105.99	2.05191e-10	High	5.72942	0	1
	STENGIVDQVLVTTNQDGLK	4	1	1	P08518		2131.09		0	1.5737e-07	High	81.65	4.51382e-08	High	4.77913	0	0
	LLFQELMAMNITPR	4	2	1	P08518		1676.9		0	2.38805e-06	High	80.3	4.3863e-08	High	4.46963	0	0
	EFLPHITQLEGFESR	4	3	1	P08518		1802.91		0	2.18314e-07	High	75.72	1.66108e-07	High	3.53414	0	0
	YELIAEESEDDSESGK	2	1	1	P08518		1800.77		0	3.87777e-07	High	68.94	9.25418e-07	High	4.71325	0	0
	LDLAGPLLAQLFK	6	3	1	P08518		1398.84		0	5.96758e-08	High	66.22	2.38215e-07	High	4.4539	0	0
	NLTYSSGLFVDVK	2	1	1	P08518		1442.75		0	3.03756e-06	High	65.08	1.95587e-06	High	3.53753	0	0
	LLFQELMAMNITPR	8	2	1	P08518	M9(Oxidation)	1692.88		0	1.75798e-06	High	65.02	1.71552e-06	High	4.15831	0	0
	QAMGVFLTNYNVR	2	2	1	P08518		1512.76		0	1.35817e-06	High	64.1	2.76222e-06	High	2.97276	0	0
	MTVAHLIECLLSK	4	4	1	P08518	M1(Oxidation); C9(Carbamidomethyl)	1530.8		0	1.01631e-07	High	63.48	2.33348e-06	High	4.01862	0	0
	QLHNTHWGLVCPAETPEGQACGLVK	4	4	1	P08518	C11(Carbamidomethyl); C21(Carbamidomethyl)	2802.35		0	9.82278e-09	High	61.42	8.4009e-06	High	5.06581	0	0
	NCYLSEATESDLYK	4	1	1	P08518	C2(Carbamidomethyl)	1692.74		0	3.92587e-07	High	61.01	7.52876e-06	High	4.31659	0	0
	AGVSQVLNR	2	10	1	P08518		943.533		0	6.27459e-05	High	56.41	6.39968e-06	High	3.19124	0	0
	DCMIAHGAASFLK	4	1	1	P08518	C2(Carbamidomethyl)	1420.67		0	8.2677e-06	High	55.99	2.1652e-05	High	3.29165	0	0
	VHICGICGLMTVIAK	4	1	1	P08518	C4(Carbamidomethyl); C7(Carbamidomethyl)	1671.88		0	4.95888e-06	High	53.83	2.1114e-05	High	3.45625	0	0
	YYDEDPYGFEDESAPITAEDSWAVISAFFR	4	1	1	P08518		3490.53		0	2.1769e-08	High	53.72	6.70899e-05	High	5.41591	0	0
	YTYSSTLSHLR	4	4	1	P08518		1327.67		0	0.000236817	High	53.64	3.35198e-05	High	2.92897	0	0
	YALATGNWGEQK	2	3	1	P08518		1337.65		0	3.61688e-05	High	53.03	4.00678e-05	High	3.65056	0	0
	MTVAHLIECLLSK	4	4	1	P08518	C9(Carbamidomethyl)	1514.81		0	2.32984e-05	High	51.94	3.03874e-05	High	4.12626	0	0
	TTPISPDEEELGQR	3	1	1	P08518		1571.76		0	0.000274095	High	49.96	7.11523e-05	High	2.53756	0	0
	LLFQELMAMNITPR	2	2	1	P08518	M7(Oxidation); M9(Oxidation)	1708.88		0	5.76914e-08	High	47.29	0.000125047	High	4.56174	0	0
	VSGEDVIIGK	2	3	1	P08518		1016.56		0	3.99693e-05	High	46.71	5.01266e-05	High	3.14464	0	0
	KAAPSPISHVAEIR	2	3	1	P08518		1475.84		0	4.24943e-06	High	44.53	0.000130377	High	4.73953	0	1
	MDTMANILYYPQKPLGTTR	2	3	1	P08518	M1(Oxidation); M4(Oxidation)	2245.1		0	4.34206e-06	High	42.85	0.000490266	High	2.87917	0	0
	MDTMANILYYPQKPLGTTR	2	3	1	P08518		2213.11		0	7.5547e-07	High	41.37	0.000616392	High	2.68014	0	0
	LMEASDAFR	2	4	1	P08518		1039.49		0	0.000302793	High	40.42	0.00045391	High	2.75942	0	0
	YGMSITETFEKPQR	4	2	1	P08518	M3(Oxidation)	1702.81		0	0.00020429	High	39.43	0.00100912	High	3.07815	0	0
	IYVTKPMVNESDGVTHALYPQEAR	4	2	1	P08518		2718.36		0	1.96302e-06	High	38.49	0.0012105	High	4.23454	0	0
	TVEEAHDFNMK	3	1	1	P08518		1320.59		0	0.000252024	High	38.24	0.00103478	High	2.73605	0	0
	KGDINPEVSMIR	4	2	1	P08518		1358.71		0	1.4156e-05	High	37.6	0.000669053	High	3.38852	0	1
	ELPAGQNAIVAIACYSGYNQEDSMIMNQSSIDR	3	3	1	P08518	C14(Carbamidomethyl)	3645.66		0	2.79114e-06	High	37.18	0.00261296	High	5.15651	0	0
	QAMGVFLTNYNVR	2	2	1	P08518	M3(Oxidation)	1528.76		0	1.14993e-05	High	36.09	0.00163614	High	3.07055	0	0
	MDTMANILYYPQKPLGTTR	7	3	1	P08518	M4(Oxidation)	2229.11		0	2.63601e-05	High	35.52	0.00245475	High	2.99834	0	0
	DCMIAHGAASFLK	4	1	1	P08518	C2(Carbamidomethyl); M3(Oxidation)	1436.67		0	3.95948e-05	High	33.95	0.0026378	High	3.23692	0	0
	SAGNIVQVFK	2	3	1	P08518		1062.59		0	4.06614e-05	High	33.78	0.00167517	High	2.54786	0	0
	IYVTKPMVNESDGVTHALYPQEAR	3	2	1	P08518	M7(Oxidation)	2734.36		0	1.77655e-05	High	30.3	0.00727938	High	4.70726	0	0
	VYRPLFIVEDDESLGHK	4	1	1	P08518		2017.05		0	6.2474e-07	High	30.09	0.00612181	High	4.67441	0	0
	IDIYQIHIPYAAK	4	2	1	P08518		1544.85		0	6.29656e-05	High	29.41	0.00515481	High	4.08788	0	0
	LKECPFDMGGYFIINGSEK	2	3	1	P08518	C4(Carbamidomethyl)	2205.04		0	0.000182415	High	16.22	0.310415	High	3.41287	0	1
	TYEAIDVPGR	2	1	1	P08518		1120.56		0.000183	0.00214915	High	29.7	0.00428608	High	3.03476	0	0
	AAPSPISHVAEIR	4	3	1	P08518		1347.74		0.000282	0.000766261	High	36.96	0.00087597	High	2.67083	0	0
	ETALDFIGR	2	3	1	P08518		1021.53		0.000282	0.00109565	High	32.53	0.00340667	High	2.6818	0	0
	GDINPEVSMIR	2	2	1	P08518		1230.62		0.000282	0.00169627	High	30.92	0.00570413	High	2.64244	0	0
	QDIPIVIIFR	2	3	1	P08518		1213.73		0.000282	0.00189422	High	28.55	0.00174546	High	2.12967	0	0
	FISTLQVK	2	3	1	P08518		935.557		0.000282	0.000944723	High	26.37	0.00334478	High	2.53909	0	0
	VFVNGVWHGVHR	3	2	1	P08518		1406.74		0.000282	0.00500693	High	13.77	0.262349	High	1.88019	0	0
	KGDINPEVSMIR	4	2	1	P08518	M10(Oxidation)	1374.71		0.000548	0.00762644	High	35.44	0.00174313	High	3.02728	0	1
	YGMSITETFEKPQR	2	2	1	P08518		1686.82		0.00195	0.0494662	High	18.65	0.100979	High	2.41923	0	0
	LPIMLR	2	8	1	P08518		742.464		0.00195	0.0427053	High	16.4	0.0652897	Medium	1.53202	0	0
	LPIMLR	2	8	1	P08518	M4(Oxidation)	758.458		0.002641	0.0596937	High	25.1	0.0199324	Low	1.39624	0	0
	LLLCALDRK	2	3	1	P08518	C4(Carbamidomethyl)	1101.64		0.003683	0.086473	High	19.93	0.0370931	Low	2.54211	0	1
	KYEISFGK	2	3	1	P08518		971.52		0.004122	0.104639	High	24.81	0.00908516	Low	1.81889	0	1
	RTYEAIDVPGR	2	1	1	P08518		1276.67		0.004122	0.10294	High	12.23	0.275269	Low	1.74693	0	1
	LMETLR	2	2	1	P08518		762.418		0.008189	0.204787	High	14.37	0.17183	Low	1.23116	0	0
	GTIGITYR	2	3	1	P08518		880.496		0.016873	0.523076	Medium	37.56	0.00100848	Low	1.64075	0	0
	ATLPYIK	1	4	1	P08518		805.482		0.02266	0.297917				Medium	1.51537	0	0
	LLLCALDR	2	3	1	P08518	C4(Carbamidomethyl)	973.548				Low	14.71	0.170723	Low	2.29858	0	0
	LDDDGLIAPGVRVSGEDVIIGK	1	1	1	P08518		2238.18							Low	1.94804	0	1
	GSRFISTLQVKLYGR	1	3	1	P08518	S2(Phospho)	1804.94	S(2): 1.3; S(6): 18.1; T(7): 80.6; Y(13): 0.1						Low	1.9411	0	2
	TIKATLPYIK	1	4	1	P08518	T1(Phospho); T5(Phospho); Y8(Phospho)	1387.6	T(1): 100.0; T(5): 100.0; Y(8): 100.0						Low	1.35372	0	1
P38764	26S proteasome regulatory subunit RPN1 OS=Saccharomyces cerevisiae (strain ATCC 204508 / S288c) GN=RPN1 PE=1 SV=3 - [RPN1_YEAST]	49.85	3	33	34	88	catalytic activity; enzyme regulator activity; protein binding	cytoplasm; cytosol; endoplasmic reticulum; nucleus; proteasome	metabolic process; regulation of biological process		1196.02	49.85	34	46	138.201	46.12	31	42	993	109.424	4.62744
	Sequence	# PSMs	# Proteins	# Protein Groups	Protein Group Accessions	Modifications	MH+ [Da]	PhosphoRS Site Probabilities	q-Value	PEP	A2	IonScore A2	Exp Value A2	A6	XCorr A6	Probability A6	# Missed Cleavages
	TAYSIYLSQNELTDAIALAVR	4	1	1	P38764		2312.22		0	4.6619e-08	High	109.72	4.26638e-11	High	4.36398	0	0
	ISSAAILGLGIAFAGSK	4	1	1	P38764		1575.91		0	2.32808e-07	High	84.68	5.95714e-09	High	5.31348	0	0
	LKEDDSSLYEASLNALK	4	1	1	P38764		1895.96		0	8.12929e-07	High	83.44	2.64945e-08	High	4.92127	0	1
	AGALLGIGISASGVHDGEVEPALLLLQDYVTNPDTK	4	1	1	P38764		3633.9		0	4.30051e-09	High	82.46	1.84452e-08	High	5.84974	0	0
	SVFSSAGLDSAQQNLASSFVNGFLNLGYCNDK	2	1	1	P38764	C29(Carbamidomethyl)	3410.62		0	9.74477e-07	High	74.56	3.63943e-07	High	4.66425	0	0
	LIVDNDNWVYK	2	1	1	P38764		1378.7		0	3.40072e-05	High	72.94	2.36294e-07	High	2.57655	0	0
	SDGSAATSGFEFSK	2	1	1	P38764		1390.61		0	9.15901e-06	High	64.39	2.69297e-06	High	3.84525	0	0
	SVFDATSDPVMHK	4	1	1	P38764		1433.68		0	5.15e-05	High	59.74	6.52943e-06	High	3.05187	0	0
	TSFEYEGVQDIIGNGK	2	1	1	P38764		1756.84		0	1.60062e-06	High	58.71	1.09015e-05	High	4.4479	0	0
	HNGEEDAVDLLLEIESIDKLPQFVDENTFQR	2	1	1	P38764		3613.77		0	4.48399e-08	High	58.38	1.36498e-05	High	3.94221	0	1
	VGQAVETVGQAGRPK	4	1	1	P38764		1496.82		0	3.87702e-05	High	57.61	5.89493e-06	High	3.73481	0	0
	SSLADVLSILAMTYSENGK	2	1	1	P38764		1999.01		0	4.21269e-08	High	55.68	2.35244e-05	High	4.35033	0	0
	GDGMTSAVASIGSIYQWNLDGLQQLDK	2	2	1	P38764		2867.39		0	1.34112e-06	High	51.28	9.12297e-05	High	4.93628	0	0
	GTMTMDVFNDAHVLNK	2	1	1	P38764	M3(Oxidation); M5(Oxidation)	1824.83		0	0.000309668	High	48.08	0.00016182	High	3.03348	0	0
	SDGSAATSGFEFSKEDTLR	2	1	1	P38764		2004.91		0	0.00018622	High	41.15	0.000744341	High	3.77566	0	1
	QQTIDEQSQISPEK	2	1	1	P38764		1630.79		0	0.00011008	High	40.95	0.000670944	High	3.64138	0	0
	SSLADVLSILAMTYSENGK	2	1	1	P38764	M12(Oxidation)	2015		0	4.27143e-06	High	40.32	0.000757108	High	3.1958	0	0
	HLALEIGEVYNDQVEK	2	1	1	P38764		1856.94		0	0.000125144	High	37.79	0.000931511	High	4.10348	0	0
	VTLASILTTAVGLVSPSFMLK	2	1	1	P38764		2148.24		0	1.39797e-07	High	34.39	0.000363053	High	4.50225	0	0
	LAQGLLHLGK	4	2	1	P38764		1049.65		0	0.000267718	High	33.2	0.000477496	High	2.7063	0	0
	VTLASILTTAVGLVSPSFMLK	2	1	1	P38764	M19(Oxidation)	2164.23		0	5.10139e-06	High	25.54	0.00278593	High	3.7296	0	0
	ITGWITQSTPVLLNHGER	2	1	1	P38764		2022.08		0	3.42291e-05	High	22.19	0.0241579	High	3.01051	0	0
	FILALNDEGEPIK	2	1	1	P38764		1458.79		0.000183	0.00433857	High	32.06	0.00255143	High	3.77691	0	0
	LSEHFLYLAK	2	2	1	P38764		1220.67		0.000186	0.000378154	High	35.1	0.00216321	High	3.17668	0	0
	GTMTMDVFNDAHVLNK	2	1	1	P38764		1792.84		0.000186	0.000481069	High	19.36	0.0984961	High	1.86818	0	0
	LGEEDMIR	2	1	1	P38764	M6(Oxidation)	978.456		0.000282	0.00125438	High	53.75	1.41268e-05	High	2.10943	0	0
	TDLELLVER	2	1	1	P38764		1087.61		0.000282	0.00124238	High	50.15	4.68535e-05	High	3.19071	0	0
	LGEEDMIR	2	1	1	P38764		962.462		0.000282	0.00229923	High	31.99	0.0030672	High	2.08875	0	0
	VPEDIYK	2	1	1	P38764		863.453		0.000663	0.0112373	High	24.35	0.0130385	High	1.96677	0	0
	TKGDGMTSAVASIGSIYQWNLDGLQQLDK	2	2	1	P38764		3096.53		0.000663	0.0109748	High	19.94	0.114572	High	3.36814	0	1
	EQDALFITR	2	2	1	P38764		1092.57		0.000663	0.00976282	High	17.42	0.102341	High	2.03855	0	0
	NGESLEGEEIKSEEKK	1	1	1	P38764		1805.88		0.000663	0.00886759	High	11.59	0.658755				2
	YLYVDEPEVK	2	2	1	P38764		1254.63		0.001727	0.0339361	High	29.39	0.0066171	High	2.76166	0	0
	NSTSSMTAVPKPLK	1	1	1	P38764	M6(Oxidation)	1476.77		0.001727	0.0317111	High	14.93	0.220136				0
	LAQLLR	2	2	1	P38764		713.467		0.005044	0.116332	High	20.89	0.0252558	Low	1.52723	0	0
	VFDTLTR	2	2	1	P38764		851.464		0.007307	0.167963	High	24.03	0.0140355	Low	1.60531	0	0
	ELNLTGPK	2	1	1	P38764		871.489		0.009732	0.258615	High	12.59	0.0660969	Low	2.08524	0	0
	WTDPNLKSSLADVLSILAMTYSENGK	1	1	1	P38764	T2(Phospho); S8(Phospho); S9(Phospho); M19(Oxidation); T20(Phospho)	3189.26	T(2): 58.0; S(8): 63.4; S(9): 60.7; S(15): 59.4; T(20): 54.9; Y(21): 51.8; S(22): 51.8	0.432379	1	Low	10.84	0.613983				1
	SVFDATSDPVMHK	1	1	1	P38764	M11(Oxidation)	1449.68				Low	15.34	0.247091				0
P09436	Isoleucine--tRNA ligase, cytoplasmic OS=Saccharomyces cerevisiae (strain ATCC 204508 / S288c) GN=ILS1 PE=1 SV=1 - [SYIC_YEAST]	49.72	1	42	45	109	catalytic activity; nucleotide binding	cytoplasm; cytosol	metabolic process; regulation of biological process	Pf00133; Pf08264; Pf09334	1208.04	46.74	40	51	153.741	49.72	45	58	1072	122.906	6.06201
	Sequence	# PSMs	# Proteins	# Protein Groups	Protein Group Accessions	Modifications	MH+ [Da]	PhosphoRS Site Probabilities	q-Value	PEP	A2	IonScore A2	Exp Value A2	A6	XCorr A6	Probability A6	# Missed Cleavages
	NVIVSGIVLAADGR	2	1	1	P09436		1383.8		0	2.09179e-07	High	82.4	1.69755e-08	High	3.80002	0	0
	YLTNTGNLLLASQIR	4	1	1	P09436		1676.94		0	3.02674e-07	High	80.02	3.48392e-08	High	4.34551	0	0
	NGVISEDSVLPNAIDDLGR	2	1	1	P09436		1984		0	8.03458e-08	High	79.65	7.3707e-08	High	4.39895	0	0
	VPANFISEGLDQTR	4	1	1	P09436		1546.79		0	1.42198e-06	High	79.52	6.53365e-08	High	3.68929	0	0
	EYFDEAIETAVSR	2	1	1	P09436		1529.71		0	3.45823e-08	High	78.08	9.95818e-08	High	3.54559	0	0
	TDPIGDEEQSINDTIFK	2	1	1	P09436		1921.9		0	2.65019e-09	High	77.18	1.68455e-07	High	4.71418	0	0
	YDGSKTDPIGDEEQSINDTIFK	2	1	1	P09436		2472.15		0	1.40443e-07	High	74.2	4.23911e-07	High	5.29262	0	1
	VISDDYVTSDSGTGIVHNAPAFGEEDNAACLK	4	1	1	P09436	C30(Carbamidomethyl)	3352.53		0	2.60825e-08	High	69.69	1.68616e-06	High	5.97548	0	0
	GLPESAVQAGQETR	4	1	1	P09436		1442.73		0	3.11666e-05	High	66.41	1.31422e-06	High	3.93764	0	0
	ALNSLFDALFTFVR	2	1	1	P09436		1613.87		0	1.58053e-06	High	61.73	2.85357e-06	High	4.06589	0	0
	DVNDPAVTIGFNVIGQEK	4	1	1	P09436		1915.98		0	4.3998e-07	High	59.09	1.03581e-05	High	4.27903	0	0
	MSNIDFQYDDSVK	2	1	1	P09436		1561.69		0	1.38702e-05	High	55.52	2.39865e-05	High	3.12438	0	0
	AMAPFTPFLSESIYLR	4	1	1	P09436		1842.95		0	1.22423e-05	High	54.07	2.17417e-05	High	3.83482	0	0
	YGLENYNNECR	2	1	1	P09436	C10(Carbamidomethyl)	1431.6		0	7.80246e-05	High	53.95	2.75861e-05	High	3.30945	0	0
	LLNFIDELTNWYIR	2	1	1	P09436		1809.96		0	0.000308579	High	49.94	5.7286e-05	High	3.79523	0	0
	EYLESGKLEVAGIELVK	2	1	1	P09436		1877.03		0	1.79964e-05	High	46	0.000100475	High	3.73739	0	1
	MSNIDFQYDDSVK	2	1	1	P09436	M1(Oxidation)	1577.68		0	3.94908e-05	High	46	0.000156993	High	2.40831	0	0
	TLVILHSDESYLK	4	1	1	P09436		1517.82		0	0.000109153	High	43.44	0.000210597	High	3.57663	0	0
	LKGENGVEDCLK	3	1	1	P09436	C10(Carbamidomethyl)	1361.68		0	5.5159e-05	High	43.14	0.000274188	High	3.42353	0	1
	TDQDVLIIMDTNIYSELK	2	1	1	P09436		2111.05		0	5.46389e-05	High	35.7	0.00242238	High	4.33015	0	0
	VLSLWDEIDAFHTSLELTK	2	1	1	P09436		2217.15		0	0.000190735	High	34.09	0.00206669	High	2.7512	0	0
	TLVILHSDESYLKDVEALK	2	1	1	P09436		2173.18		0	1.28914e-05	High	24.18	0.0122222	High	3.55591	0	1
	SVHFLSYPVVK	4	1	1	P09436		1275.71		0	8.85906e-05	High	14.19	0.144805	High	3.0513	0	0
	LYLINSPVLK	2	1	1	P09436		1159.71		0.000183	0.00351529	High	38.87	0.000149176	High	2.83328	0	0
	LGITGKDDVFK	2	1	1	P09436		1192.66		0.000282	0.00218268	High	48.15	7.42577e-05	Medium	3.20821	0	1
	VLLPWWNSFK	2	1	1	P09436		1289.71		0.000282	0.00133446	High	35.95	0.000927455	High	2.38497	0	0
	ELEELTGVR	2	1	1	P09436		1045.55		0.000282	0.000754736	High	30.31	0.00358477	High	1.99163	0	0
	DTIDFEAIVK	2	1	1	P09436		1150.6		0.000282	0.00221101	High	29.94	0.00542443	High	2.37374	0	0
	FANWIANAR	2	1	1	P09436		1062.55		0.000282	0.00104063	High	24.52	0.0167762	High	2.21836	0	0
	MQSVIDLGR	3	1	1	P09436		1018.54		0.000282	0.00406456	High	22.37	0.0237566	High	2.09439	0	0
	VKDALPSVTSEQVR	2	1	1	P09436		1528.83		0.000282	0.000836642	High	20.82	0.0306339	High	2.86554	0	1
	SHWVPNTIK	4	1	1	P09436		1081.58		0.000282	0.00126059	High	19.95	0.0536137	High	1.67009	0	0
	YFILLESLIK	2	1	1	P09436		1238.74		0.000416	0.00642928	High	36.33	0.000325933	High	2.6985	0	0
	NIVPQMLDSVMK	2	1	1	P09436		1374.71		0.000663	0.0103704	High	15.32	0.19976	High	2.1179	0	0
	NYPDPSIVLNK	2	1	1	P09436		1259.66		0.000793	0.0144364	High	15.97	0.132788	Low	0.989398	0	0
	EHFDMLSK	2	1	1	P09436		1006.47		0.001293	0.0207417	High	13.64	0.294109	Medium	1.71837	0	0
	AVADWPVLGK	2	1	1	P09436		1055.59		0.001536	0.0223518	High	19.23	0.0310437	High	2.16043	0	0
	SVPAWFVR	2	1	1	P09436		961.526		0.001727	0.0391882	High	14.93	0.160683	Medium	1.07853	0	0
	NYIIEELNVR	1	1	1	P09436		1262.68		0.004344	0.0634032				High	1.96529	0	0
	DVPDFEGVYVK	2	1	1	P09436		1267.62		0.004467	0.110083	High	19.2	0.0721359	Low	1.52001	0	0
	LYTVVPK	2	1	1	P09436		819.497		0.006067	0.140741	High	19.62	0.0130973	Low	1.72179	0	0
	HSYPFCWR	2	1	1	P09436	C6(Carbamidomethyl)	1152.51		0.009836	0.262304	High	11.8	0.373292	Low	1.65493	0	0
	EYIPEAVLAK	1	1	1	P09436		1132.63		0.044759	0.57042				Medium	1.39474	0	0
	TPLKTLVILHSDESYLK	3	1	1	P09436	T1(Phospho); Y15(Phospho)	2117.03	T(1): 80.1; T(5): 20.1; S(11): 44.3; S(14): 44.3; Y(15): 11.1	0.462223	1				Low	2.08888	0	1
	YGADALRLYLINSPVLK	1	1	1	P09436	S13(Phospho)	1986.03	Y(1): 0.0; Y(9): 0.0; S(13): 100.0						Low	2.10051	0	1
	KEYFDEAIETAVSR	1	1	1	P09436		1657.81							Low	1.97207	0	1
P22138	DNA-directed RNA polymerase I subunit RPA135 OS=Saccharomyces cerevisiae (strain ATCC 204508 / S288c) GN=RPA135 PE=1 SV=1 - [RPA2_YEAST]	49.04	14	43	43	115	catalytic activity; DNA binding; metal ion binding; protein binding	nucleus; organelle lumen	metabolic process	Pf00562; Pf04560; Pf04561; Pf04563; Pf04565; Pf04567; Pf06883	1574.14	48.38	42	57	177.926	49.04	43	58	1203	135.656	7.6499
	Sequence	# PSMs	# Proteins	# Protein Groups	Protein Group Accessions	Modifications	MH+ [Da]	PhosphoRS Site Probabilities	q-Value	PEP	A2	IonScore A2	Exp Value A2	A6	XCorr A6	Probability A6	# Missed Cleavages
	LLNSSDYTQASVCR	2	1	1	P22138	C13(Carbamidomethyl)	1613.77		0	1.81831e-07	High	90.34	6.51912e-09	High	3.78943	0	0
	VVFQASPDQSDLEVGQEVLDR	4	1	1	P22138		2331.15		0	1.31231e-07	High	85.95	2.03278e-08	High	5.91085	0	0
	KNEYLVPVVMILK	4	1	1	P22138		1545.91		0	2.27546e-05	High	83.05	4.9545e-09	High	3.53492	0	1
	MTIGMFVESLAGK	2	3	1	P22138		1383.7		0	5.43969e-07	High	81.15	5.64011e-08	High	3.66665	0	0
	IPSILYSLGVAPASHTFAAGPSLCCVQIDGK	4	1	1	P22138	C24(Carbamidomethyl); C25(Carbamidomethyl)	3229.64		0	1.17292e-09	High	77.7	1.26519e-07	High	6.0317	0	0
	IDEYLQNIIAQVR	2	1	1	P22138		1574.85		0	8.17507e-08	High	71.44	4.09143e-07	High	4.69619	0	0
	WSVNNGEENLFEVR	2	1	1	P22138		1692.8		0	1.67707e-07	High	71.25	6.03665e-07	High	3.15291	0	0
	IFIDDSQIWEDGQGNK	4	1	1	P22138		1864.87		0	7.88837e-09	High	70.15	1.00469e-06	High	4.25968	0	0
	QTMGTPGVALCHR	2	2	1	P22138	M3(Oxidation); C11(Carbamidomethyl)	1443.68		0	7.24191e-07	High	69.44	6.93953e-07	High	3.00484	0	0
	TPGLPIDLEIGYVPPSTR	4	1	1	P22138		1925.04		0	1.5787e-08	High	66.85	1.10498e-06	High	4.23316	0	0
	ECGSILTTQQSVPR	2	1	1	P22138	C2(Carbamidomethyl)	1575.78		0	8.87577e-07	High	64.27	3.32958e-06	High	3.72156	0	0
	TYHSSEPAYIEEVNLIGDESNKFQELQTVSIK	2	1	1	P22138		3668.8		0	1.80416e-09	High	60.33	8.75854e-06	High	4.74548	0	1
	TYHSSEPAYIEEVNLIGDESNK	2	1	1	P22138		2495.16		0	6.40827e-08	High	60.12	1.03111e-05	High	3.85505	0	0
	FVGGNETTTVAIPFVLK	2	1	1	P22138		1792.98		0	8.23591e-06	High	58.35	5.33695e-06	High	3.78919	0	0
	SVRPDQTSQTNVLHYLNDGQVTFR	4	1	1	P22138		2775.38		0	4.34976e-08	High	56.86	1.59699e-05	High	4.90546	0	0
	DCGGLPVMLQSNR	2	1	1	P22138	C2(Carbamidomethyl); M8(Oxidation)	1462.68		0	9.66586e-05	High	55.93	1.99111e-05	High	3.68417	0	0
	STGPVNSLTMQPVK	2	2	1	P22138	M10(Oxidation)	1474.76		0	1.58353e-05	High	53.12	3.55896e-05	High	3.04613	0	0
	SAFPLLQEAVQPHIGSFNALTEGPDGGLLNLGVK	2	1	1	P22138		3489.84		0	1.33676e-05	High	52.57	1.43871e-05	High	4.44718	0	0
	STGPVNSLTMQPVK	2	2	1	P22138		1458.76		0	1.83588e-05	High	51.92	3.0849e-05	High	3.26956	0	0
	DALIGHGTSFLLQDR	4	2	1	P22138		1642.86		0	0.000110417	High	50.11	5.45994e-05	High	3.88387	0	0
	VIFDGKPLNSEDEISNSGYLGNK	2	1	1	P22138		2496.23		0	3.20394e-10	High	47.42	0.000192002	High	5.2589	0	0
	MTIGMFVESLAGK	4	3	1	P22138	M5(Oxidation)	1399.7		0	0.000178025	High	46.02	0.000228782	High	2.5503	0	0
	MQYFLSTGNLVSQSGLDLQQVSGYTVVAEK	2	1	1	P22138		3262.63		0	5.54556e-08	High	45.16	0.000257547	High	4.12742	0	0
	IGSISTVCCR	2	1	1	P22138	C8(Carbamidomethyl); C9(Carbamidomethyl)	1152.55		0	2.05714e-05	High	44.21	0.000231382	High	2.68072	0	0
	MQYFLSTGNLVSQSGLDLQQVSGYTVVAEK	2	1	1	P22138	M1(Oxidation)	3278.63		0	7.73561e-08	High	43.96	0.000359603	High	3.87072	0	0
	EKIDEYLQNIIAQVR	2	1	1	P22138		1831.99		0	8.26407e-06	High	42.4	0.000230176	High	2.67044	0	1
	MTIGMFVESLAGK	2	3	1	P22138	M1(Oxidation); M5(Oxidation)	1415.69		0	1.0616e-05	High	40.97	0.000555885	High	2.49713	0	0
	TQVLQYLGDK	2	1	1	P22138		1164.63		0	0.000174785	High	39.45	0.000459679	High	2.92627	0	0
	LSVSVEQVSIAKPMSNDGVSSAVER	2	1	1	P22138		2589.32		0	3.03258e-06	High	38.09	0.00121086	High	2.8065	0	0
	AGYNYHGNEPMYSGATGEELR	2	2	1	P22138	M11(Oxidation)	2332		0	2.80307e-07	High	37.71	0.002694	High	4.04901	0	0
	LQTGQTPIVK	2	1	1	P22138		1084.64		0	0.000256026	High	36.49	0.000617068	High	2.78328	0	0
	YLDSELSAMGIR	2	1	1	P22138		1354.67		0	0.000127617	High	32.63	0.0031654	High	2.99549	0	0
	LSVSVEQVSIAKPMSNDGVSSAVER	2	1	1	P22138	M14(Oxidation)	2605.31		0	0.000146541	High	31.77	0.00542198	Low	2.39143	0	0
	GDPITQHFGFGNDEWPK	2	1	1	P22138		1944.89		0	1.37839e-05	High	22.36	0.0467515	High	2.75624	0	0
	IIGWVSHEQGK	2	1	1	P22138		1253.66		0.000186	0.000353201	High	42.33	0.000301167	High	2.53246	0	0
	EIFDGIIGNDVK	2	1	1	P22138		1319.69		0.000282	0.000745609	High	39.3	0.00079893	High	2.8883	0	0
	GQYPGLYLFGGHSR	4	2	1	P22138		1551.77		0.000282	0.00141158	High	30.48	0.00877457	High	2.14999	0	0
	NEYLVPVVMILK	2	1	1	P22138		1417.81		0.000282	0.00127394	High	27.71	0.00288037	High	2.81291	0	0
	FQELQTVSIK	2	1	1	P22138		1192.66		0.000282	0.00344989	High	23.67	0.0212621	High	2.22906	0	0
	INFYR	2	4	1	P22138		712.378		0.001056	0.0151896	High	29.26	0.00243083	Medium	1.46964	0	0
	VDLALNR	2	1	1	P22138		800.463		0.001056	0.0151266	High	26.31	0.00432685	Medium	1.82455	0	0
	DCGGLPVMLQSNR	2	1	1	P22138	C2(Carbamidomethyl)	1446.68		0.001647	0.0233557	High	16.84	0.155261	High	2.84478	0	0
	GSFFAQLK	2	3	1	P22138		897.483		0.0023	0.0557237	High	27.18	0.00909272	Low	2.26334	0	0
	MLLFMIR	2	1	1	P22138	M1(Oxidation); M5(Oxidation)	955.51		0.002641	0.0660736	High	11.23	0.188339	Low	1.83847	0	0
	GFGYGTMYK	2	1	1	P22138		1023.46		0.003451	0.0779371	High	15.89	0.096612	Low	1.80862	0	0
	LELLLR	2	10	1	P22138		756.497		0.004582	0.111658	High	29.8	0.00104713	Medium	1.70135	0	0
	GMAINFK	2	1	1	P22138		780.407		0.005044	0.115908	High	12.67	0.18656	Medium	1.58608	0	0
	IVLVHLGK	1	1	1	P22138		878.582		0.009365	0.145647				High	1.55401	0	0
	IIADTLR	2	2	1	P22138		801.483		0.038666	0.501278	Low	14.14	0.163828	Medium	1.67321	0	0
Q12754	Ribosomal RNA-processing protein 12 OS=Saccharomyces cerevisiae (strain ATCC 204508 / S288c) GN=RRP12 PE=1 SV=1 - [RRP12_YEAST]	48.7	1	37	39	110	RNA binding	cytoplasm; nucleus; organelle lumen; ribosome	metabolic process	Pf08161	1386.02	48.45	38	53	177.099	48.7	39	57	1228	137.422	7.02002
	Sequence	# PSMs	# Proteins	# Protein Groups	Protein Group Accessions	Modifications	MH+ [Da]	PhosphoRS Site Probabilities	q-Value	PEP	A2	IonScore A2	Exp Value A2	A6	XCorr A6	Probability A6	# Missed Cleavages
	KDEEVTTGVSDVAATK	4	1	1	Q12754		1649.83		0	4.46898e-07	High	95.27	2.16932e-09	High	5.77598	0	1
	TMAETTISSGLAENK	2	1	1	Q12754	M2(Oxidation)	1568.75		0	1.0484e-08	High	85.27	2.34762e-08	High	3.52384	0	0
	SGSTAVAQFISDIENVMVDSASSVQTSAK	4	1	1	Q12754		2929.41		0	1.49331e-06	High	78.29	1.65301e-07	High	5.29386	0	0
	SYILETIDQYLK	2	1	1	Q12754		1485.79		0	6.47897e-07	High	76.29	1.43328e-07	High	4.04249	0	0
	ESFTDEFASELSSLLYSEVELR	4	1	1	Q12754		2551.22		0	5.05063e-05	High	76.1	2.56517e-07	High	4.63247	0	0
	QLAGILNDLSNLSNK	3	1	1	Q12754		1599.87		0	3.43501e-08	High	66.96	9.16245e-07	High	4.44616	0	0
	SGSTAVAQFISDIENVMVDSASSVQTSAK	2	1	1	Q12754	M17(Oxidation)	2945.4		0	1.09746e-07	High	65.62	4.22202e-06	High	4.61606	0	0
	LITSVVSTGQWPSSQIEPLCDVLLGVTK	6	1	1	Q12754	C20(Carbamidomethyl)	3027.61		0	7.06138e-08	High	62.28	2.57329e-06	High	5.94942	0	0
	ETAFDTLICMGR	2	1	1	Q12754	C9(Carbamidomethyl)	1413.65		0	1.39619e-05	High	59.99	5.61291e-06	High	2.96746	0	0
	NANLATFQNELAPYIK	2	1	1	Q12754		1806.94		0	5.59374e-06	High	58.59	7.67879e-06	High	4.51381	0	0
	FNDDAFNFDSEGK	2	1	1	Q12754		1505.62		0	1.29426e-06	High	58.4	8.60037e-06	High	2.87984	0	0
	VNEEQFMDLR	2	1	1	Q12754	M7(Oxidation)	1296.59		0	1.21847e-05	High	56.83	1.07896e-05	High	3.01471	0	0
	GQPKPSTNVDDPLSAVTSGINAYLEAVK	2	1	1	Q12754		2871.48		0	3.03635e-07	High	56.22	1.48044e-05	High	4.8752	0	0
	AAIGCLESLLIAQDAQAWNNTYDLNVTPK	4	1	1	Q12754	C5(Carbamidomethyl)	3189.6		0	7.18908e-06	High	53.61	3.33167e-05	High	5.37515	0	0
	STNLLAVLFNVYTQTTPNAR	4	1	1	Q12754		2223.18		0	8.28115e-05	High	53.6	2.07345e-05	High	4.88222	0	0
	VLAESNVSYAEESSSHNVLLLQR	2	1	1	Q12754		2545.29		0	8.59595e-06	High	53.07	3.42756e-05	High	4.71896	0	0
	LFQIPGYDPTTPDQSSSISEFFK	4	1	1	Q12754		2604.25		0	5.31443e-05	High	52.15	6.36966e-05	High	4.05149	0	0
	VAFLLELEDK	2	1	1	Q12754		1176.65		0	0.000191088	High	51.58	3.61413e-05	High	3.01514	0	0
	QFIVESGDNPLDLLDSQTLAHISSTRPK	4	1	1	Q12754		3081.59		0	1.5605e-07	High	51.37	4.705e-05	High	4.20468	0	0
	VNEEQFMDLR	2	1	1	Q12754		1280.6		0	0.000202811	High	50.04	4.60737e-05	High	2.27341	0	0
	TMAETTISSGLAENK	2	1	1	Q12754		1552.75		0	3.9072e-06	High	43.61	0.000256952	High	3.61748	0	0
	HIAIILTAVEENIAGQATNDVSK	2	1	1	Q12754		2407.29		0	5.40071e-08	High	40.3	0.000354637	High	4.31329	0	0
	ALDAVHAVLLNPPVAPTAEHVAAVFVADFCDK	2	1	1	Q12754	C30(Carbamidomethyl)	3357.74		0	3.00168e-08	High	37.99	0.000778388	High	3.70707	0	0
	DSDEFGDDDDGEKDSR	2	1	1	Q12754		1801.66		0	0.000106242	High	37.99	0.000778388	High	1.89498	0	1
	VLDTIFALKPSNVDTLLTK	2	1	1	Q12754		2088.19		0	4.30119e-06	High	35.68	0.000378554	High	3.2678	0	0
	FDKVPEESIQLR	4	1	1	Q12754		1460.78		0	4.28806e-05	High	27.38	0.0107858	High	3.7448	0	1
	RKDEEVTTGVSDVAATK	4	1	1	Q12754		1805.92		0	0.000154694	High	23.45	0.0275632	High	3.89823	0	2
	VFQTIVDQIWSTLPR	2	1	1	Q12754		1802.98		0	0.00045978	High	23.13	0.0165378	High	3.81135	0	0
	VCVLGLPEELMRPK	2	1	1	Q12754	C2(Carbamidomethyl)	1640.89		0.000183	0.00182644	High	25.9	0.0132375	High	2.76851	0	0
	TFIDFLSIR	2	1	1	Q12754		1111.62		0.000186	0.000368062	High	41.61	0.000289901	High	2.95378	0	0
	IAPCITAEK	2	1	1	Q12754	C4(Carbamidomethyl)	1002.53		0.000282	0.00509163	High	32.76	0.00243645	Medium	1.30116	0	0
	TFNNVCGLLK	2	1	1	Q12754	C6(Carbamidomethyl)	1165.6		0.000282	0.00264009	High	29.4	0.00568336	High	2.25588	0	0
	NVDEIISQIAK	2	1	1	Q12754		1229.67		0.000282	0.000685474	High	28.4	0.00693811	High	2.72327	0	0
	FPISEAQK	2	1	1	Q12754		919.49		0.000282	0.00235356	High	23.27	0.020252	High	1.66317	0	0
	NIEYLSTK	2	1	1	Q12754		967.51		0.000282	0.00333158	High	22.43	0.0291454	High	1.8179	0	0
	AWLLPLIR	2	1	1	Q12754		981.624		0.000282	0.00208889	High	17.17	0.0191412	High	2.15247	0	0
	DIQLASSSTYLLDLIFHYSPK	2	1	1	Q12754		2411.24		0.000282	0.0020438	High	15.65	0.17153	High	2.18979	0	0
	FCELPMDLR	2	1	1	Q12754	C2(Carbamidomethyl); M6(Oxidation)	1196.54		0.000925	0.0149292	High	11.19	0.437188	High	1.38268	0	0
	VPELLLK	2	1	1	Q12754		811.528		0.001293	0.0193996	High	24.69	0.00338821	Medium	2.11138	0	0
	FCELPMDLR	2	1	1	Q12754	C2(Carbamidomethyl)	1180.55		0.001293	0.0196701	High	19.92	0.0432901	Medium	1.55286	0	0
	ILVAAFNK	2	1	1	Q12754		875.535		0.001536	0.0226953	High	17.14	0.0531291	Medium	1.66642	0	0
	LLTNIR	2	1	1	Q12754		729.461		0.06253	0.742508	Low	16.44	0.127112	Low	1.19365	0	0
	YLRVLDTIFALKPSNVDTLLTK	3	1	1	Q12754	T7(Phospho); S14(Phospho)	2680.4	Y(1): 93.4; T(7): 6.7; S(14): 49.8; T(18): 49.8; T(21): 0.4						Low	3.3459	0	1
P53914	UPF0202 protein KRE33 OS=Saccharomyces cerevisiae (strain ATCC 204508 / S288c) GN=KRE33 PE=1 SV=1 - [KRE33_YEAST]	48.11	2	33	34	98	catalytic activity; nucleotide binding	nucleus; organelle lumen		Pf05127; Pf08351	1201.76	47.25	33	48	155.204	46.59	33	50	1056	119.273	7.79639
	Sequence	# PSMs	# Proteins	# Protein Groups	Protein Group Accessions	Modifications	MH+ [Da]	PhosphoRS Site Probabilities	q-Value	PEP	A2	IonScore A2	Exp Value A2	A6	XCorr A6	Probability A6	# Missed Cleavages
	IPDPLCVIQIALEGEISK	9	1	1	P53914	C6(Carbamidomethyl)	1995.09		0	1.11385e-08	High	88.38	4.13852e-09	High	5.34382	0	0
	YAINDNSEEWAESQK	2	1	1	P53914		1783.78		0	3.2479e-08	High	82.88	4.63706e-08	High	4.67149	0	0
	FTAVQALSVIESSK	4	1	1	P53914		1479.81		0	2.73871e-07	High	71.27	3.50831e-07	High	3.7766	0	0
	LSSVQSAILLAIGLQR	4	1	1	P53914		1669.01		0	2.09025e-06	High	68.64	1.36449e-07	High	4.3617	0	0
	EVNEMDPFESFISNQNIR	4	1	1	P53914		2168.99		0	9.91105e-08	High	67.17	1.83233e-06	High	4.05177	0	0
	IATNPEYASMGYGSR	2	1	1	P53914	M10(Oxidation)	1632.73		0	3.47818e-06	High	63.04	3.84859e-06	High	3.12382	0	0
	FILSLGSNPNCLVVDDELNVLPLSGAK	4	1	1	P53914	C11(Carbamidomethyl)	2884.52		0	8.60637e-09	High	60.26	3.62627e-06	High	5.50893	0	0
	TVNQAHAILSFIDAISEK	2	1	1	P53914		1957.04		0	9.43969e-07	High	51.73	3.15572e-05	High	3.87995	0	0
	ESLEDVQPAGSLVSLSK	3	1	1	P53914		1758.91		0	9.8638e-08	High	50.1	6.35204e-05	High	4.50105	0	0
	QTANDLTGEHTCVMLNVLEGR	2	1	1	P53914	C12(Carbamidomethyl)	2358.12		0	3.46352e-05	High	48.84	0.000118208	High	3.18533	0	0
	ELNLPSNQTIAMFAK	2	1	1	P53914		1676.87		0	6.43004e-05	High	46.58	0.000126377	High	2.67884	0	0
	EVNEMDPFESFISNQNIR	2	1	1	P53914	M5(Oxidation)	2184.99		0	7.03337e-07	High	45.11	0.000336067	High	3.47585	0	0
	FTDMSEDVRPK	4	1	1	P53914	M4(Oxidation)	1340.62		0	3.20045e-05	High	44.21	0.00019914	High	2.9127	0	0
	QTIQYIVPQDHQVLGQAELVVIDEAAAIPLPIVK	4	1	1	P53914		3709.06		0	0.000203392	High	42.79	6.57522e-05	High	4.46821	0	0
	ELNLPSNQTIAMFAK	2	1	1	P53914	M12(Oxidation)	1692.86		0	3.83279e-05	High	41.36	0.000522764	High	3.27393	0	0
	QLLSQSIEETLPNIKDDAIAEMDGEEIK	2	1	1	P53914		3129.56		0	5.41368e-06	High	40.67	0.0010413	High	4.14116	0	1
	LFVLLPPIDPK	2	1	1	P53914		1251.77		0	0.000308771	High	38.09	0.000154871	High	3.00161	0	0
	DTLFSYHPVSENFLEK	3	1	1	P53914		1925.93		0	2.47089e-05	High	36.94	0.00157795	High	4.42133	0	0
	TLNFTVALTAGR	2	1	1	P53914		1263.71		0	7.38306e-05	High	36.57	0.00100233	High	3.15357	0	0
	GTPHPSQCNLFVVNR	4	1	1	P53914	C8(Carbamidomethyl)	1725.86		0	0.000250994	High	36.29	0.00189145	High	3.41177	0	0
	GFDALGYQEHIDYDIIQSTNPDFNK	2	1	1	P53914		2900.34		0	5.46285e-05	High	34.17	0.00423021	High	4.90801	0	0
	AGGDLIPWLISQQFQDEEFASLSGAR	4	1	1	P53914		2835.4		0	9.04648e-05	High	26.04	0.020782	High	3.41624	0	0
	ESNWLVEFAK	2	1	1	P53914		1222.61		0.000282	0.000610288	High	44.32	0.000207104	High	2.28311	0	0
	LLCLDVTLIK	2	1	1	P53914	C3(Carbamidomethyl)	1187.71		0.000282	0.00253494	High	34.21	0.000929322	High	2.80783	0	0
	FLSLLSYDFHK	2	1	1	P53914		1369.72		0.000282	0.00209302	High	30.32	0.00478418	Low	1.75393	0	0
	FTDMSEDVRPK	2	1	1	P53914		1324.62		0.000282	0.00124465	High	27.08	0.0178255	High	2.35704	0	0
	ELINSLNLDK	2	1	1	P53914		1158.64		0.000282	0.000807549	High	27	0.0104751	High	2.65183	0	0
	EISLDEPIR	2	2	1	P53914		1071.57		0.000282	0.00391689	High	24.29	0.0139647	High	2.06361	0	0
	NSPNDLQLMSDAPAHK	1	1	1	P53914		1737.82		0.000282	0.00242315	High	17.98	0.107474				0
	THLDDIFSPFDLK	2	1	1	P53914		1547.77		0.000282	0.0010815	High	15.48	0.176962	Low	1.63099	0	0
	SIFVIVGDR	2	1	1	P53914		1005.57		0.000416	0.00752028	High	28.83	0.00451668	Medium	2.44615	0	0
	TLFEFIFK	2	2	1	P53914		1044.58		0.001173	0.0164745	High	33.39	0.0019242	Medium	2.40884	0	0
	SVLWAYK	2	1	1	P53914		866.477		0.001647	0.0238373	High	21.51	0.0286059	Medium	1.93704	0	0
	NNSFVPVYLR	2	1	1	P53914		1208.64		0.001727	0.0282005	High	16.39	0.123992	Medium	2.15998	0	0
	AIELLR	2	1	1	P53914		714.451		0.003451	0.0750733	High	16.52	0.0601677	Low	1.20514	0	0
	TLPPLLLK	2	1	1	P53914		894.602		0.018307	0.565357	Medium	12.6	0.0548239	Low	0.658973	0	0
	TLNFTVALTAGR	1	1	1	P53914	T5(Phospho)	1343.66	T(1): 26.8; T(5): 58.4; T(9): 14.8	0.367186	1	Low	11.8	0.508734				0
	YAPGDPIEK	1	1	1	P53914		989.494							Low	1.09952	0	0
P22137	Clathrin heavy chain OS=Saccharomyces cerevisiae (strain ATCC 204508 / S288c) GN=CHC1 PE=1 SV=1 - [CLH_YEAST]	47.01	2	52	53	144	protein binding; structural molecule activity	cytoplasm; Golgi; membrane	transport	Pf00637	1995.44	46.52	52	70	246.878	47.01	53	74	1653	187.117	5.23682
	Sequence	# PSMs	# Proteins	# Protein Groups	Protein Group Accessions	Modifications	MH+ [Da]	PhosphoRS Site Probabilities	q-Value	PEP	A2	IonScore A2	Exp Value A2	A6	XCorr A6	Probability A6	# Missed Cleavages
	ASEFAVSLLQNPETASQIDIEK	4	1	1	P22137		2390.21		0	1.17277e-07	High	84.74	3.27344e-08	High	5.02124	0	0
	LASTLVYLGDYQAAVDTAR	4	1	1	P22137		2027.05		0	5.18729e-09	High	84.36	2.05205e-08	High	5.22924	0	0
	AEDPSNYENVIDIAEQAGK	2	1	1	P22137		2062.96		0	7.40143e-08	High	83.82	3.83832e-08	High	5.28906	0	0
	QFESLLLQNDYQNAAK	4	1	1	P22137		1881.94		0	8.40881e-08	High	77.98	1.32153e-07	High	4.93269	0	0
	INTPELWSQIGTAQLDGLR	4	1	1	P22137		2112.11		0	2.93687e-08	High	77.75	7.89038e-08	High	5.17709	0	0
	HANLNNTQIINFVANK	4	1	1	P22137		1810.96		0	5.62205e-09	High	75.86	1.4268e-07	High	4.50628	0	0
	ILLPFLEQSLSQGIQDQAVYNALAK	6	1	1	P22137		2759.5		0	5.76625e-07	High	72.72	1.06913e-07	High	6.05945	0	0
	IILEPSPFNENVALQGLLLLSAIK	6	1	1	P22137		2592.51		0	3.81358e-05	High	69.51	1.11679e-07	High	5.63944	0	0
	ETTDIFFPPDATNDFPIAVQVSEK	4	1	1	P22137		2681.3		0	3.9034e-07	High	69.43	1.14025e-06	High	4.5069	0	0
	IDGALILAYAELNK	2	1	1	P22137		1503.84		0	1.10538e-07	High	66.27	7.08143e-07	High	4.04132	0	0
	SFTLDEPVIFWR	2	1	1	P22137		1509.78		0	9.7322e-06	High	63.86	2.83693e-06	High	3.27123	0	0
	IHEIENLLAGSNVANLDHVGDK	3	1	1	P22137		2358.21		0	6.86632e-12	High	63.84	2.56089e-06	High	5.18602	0	0
	IIEIDHDASLPSQYQK	3	1	1	P22137		1856.94		0	1.55063e-06	High	63.08	2.82923e-06	High	4.45617	0	0
	VLIEDIMSLDR	2	1	1	P22137		1303.69		0	5.98098e-05	High	62.88	2.75647e-06	High	3.12516	0	0
	STTFESDHFVTVR	4	1	1	P22137		1525.73		0	2.63004e-06	High	62.07	4.84278e-06	High	3.11803	0	0
	ENDQYDTLDVGHYCEK	4	1	1	P22137	C14(Carbamidomethyl)	1985.82		0	2.02803e-06	High	60.65	7.14625e-06	High	4.31388	0	0
	IADLFFSQNHIQQGTSLLLDALK	2	1	1	P22137		2572.38		0	1.11981e-07	High	60.2	2.43523e-06	High	4.67339	0	0
	VISCLAELQQFEK	2	1	1	P22137	C4(Carbamidomethyl)	1564.81		0	1.04794e-06	High	58.4	9.90126e-06	High	3.76965	0	0
	ALMDNNIQANIQTVVQVATK	2	1	1	P22137		2171.15		0	1.9235e-08	High	58.13	7.07551e-06	High	4.7816	0	0
	VSNLEIYYK	2	1	1	P22137		1128.59		0	0.00024275	High	57.86	6.2199e-06	High	2.88583	0	0
	FIETYVQQVNPSK	2	1	1	P22137		1552.8		0	1.1977e-06	High	57.77	9.69233e-06	High	4.27635	0	0
	ANGTIVQIFNLETK	2	1	1	P22137		1547.85		0	2.13709e-05	High	52.78	1.44988e-05	High	4.1477	0	0
	LSNVALALIVATR	4	1	1	P22137		1340.83		0	3.07367e-07	High	52.77	1.189e-05	High	4.06244	0	0
	LNVEQSLACLK	2	1	1	P22137	C9(Carbamidomethyl)	1274.68		0	0.000340674	High	49.91	6.12564e-05	High	2.92262	0	0
	WLSETTLGFVTAR	2	1	1	P22137		1480.78		0	5.10069e-07	High	49.64	8.4198e-05	High	3.40942	0	0
	IYIDSNNSPEK	2	1	1	P22137		1279.62		0	0.000309612	High	47.7	0.00010614	High	3.11311	0	0
	DGTNSVAIVDLAK	2	1	1	P22137		1302.69		0	5.6835e-06	High	47.6	8.51522e-05	High	3.10659	0	0
	NIQAPPGAISPILLYFSTLLDK	4	1	1	P22137		2371.33		0	3.75638e-08	High	46.87	3.59781e-05	High	5.991	0	0
	DANLEDQLPLVIVCDR	2	1	1	P22137	C14(Carbamidomethyl)	1869.94		0	4.27893e-05	High	46.3	0.000212153	High	3.17643	0	0
	DAIETAAISQDPK	2	1	1	P22137		1358.68		0	1.02467e-05	High	43.8	0.000283471	High	3.78679	0	0
	LCYSAVSNYSK	2	1	1	P22137	C2(Carbamidomethyl)	1291.6		0	5.67802e-05	High	43.45	0.000300484	High	2.62628	0	0
	CVVHTNALPIDWLVGYFGK	2	1	1	P22137	C1(Carbamidomethyl)	2189.13		0	1.75412e-06	High	40.77	0.000628147	High	3.75905	0	0
	NNSVVNQAYHDLMIEEEDYK	2	1	1	P22137		2411.08		0	6.59082e-07	High	39.3	0.00150974	High	2.53882	0	0
	SILTSNVFDGNVNAKPQLLTLR	2	1	1	P22137		2400.33		0	4.02803e-07	High	37.95	0.000208422	High	3.66962	0	0
	AASYADKINTPELWSQIGTAQLDGLR	2	1	1	P22137		2818.45		0	0.000151413	High	35.6	0.00229978	High	5.23664	0	1
	ITAESVFTAAPYNHENGIACINK	2	1	1	P22137	C20(Carbamidomethyl)	2520.21		0	0.000116651	High	32.26	0.00665607	High	3.07782	0	0
	ALMDNNIQANIQTVVQVATK	2	1	1	P22137	M3(Oxidation)	2187.14		0	2.28696e-05	High	24.63	0.0201445	High	2.94166	0	0
	LFEDYNATEGLYYYLASLVNLTEDKDVVYK	2	1	1	P22137		3548.73		0.000183	0.00135036	High	64.16	4.91145e-06	High	4.53848	0	1
	YGIIYLLTK	2	1	1	P22137		1083.64		0.000282	0.000629241	High	41.12	0.000135219	High	2.35591	0	0
	LELIELLEK	2	1	1	P22137		1099.66		0.000282	0.00212109	High	35.53	0.00079771	High	2.70768	0	0
	SDLDLWNK	2	1	1	P22137		990.49		0.000282	0.00539071	High	32.44	0.00199557	High	2.69597	0	0
	ALENYTDIK	2	1	1	P22137		1066.54		0.000282	0.00286454	High	29.59	0.00549503	High	2.12563	0	0
	LVNDACIEK	2	1	1	P22137	C6(Carbamidomethyl)	1061.53		0.000282	0.00478215	High	28.98	0.00777813	High	2.57753	0	0
	FSDLIGPSTLIK	2	1	1	P22137		1290.73		0.000282	0.00351019	High	22.26	0.0190173	High	2.46225	0	0
	FHPSLLVDLLTSLTPR	3	1	1	P22137		1809.03		0.000548	0.00860652	High	15.21	0.0316366	High	2.5555	0	0
	IPDAIESYIK	2	2	1	P22137		1148.62		0.000663	0.0129215	High	15.22	0.147298	High	2.02376	0	0
	SLSILKEEK	2	1	1	P22137		1046.61		0.000793	0.0146976	High	27.97	0.00335135	Medium	2.05608	0	1
	AINFYVK	2	1	1	P22137		854.477		0.001173	0.0175374	High	20.79	0.0179241	Medium	1.68375	0	0
	GGLPGADDLFQK	2	1	1	P22137		1217.62		0.001173	0.0154915	High	15.07	0.182035	High	2.16145	0	0
	LNKEETIELARPVLQQDR	4	1	1	P22137		2152.18		0.001173	0.0170133	High	12.95	0.109003	High	2.64709	0	1
	LFEDYNATEGLYYYLASLVNLTEDK	2	1	1	P22137		2944.42		0.001536	0.0215385	High	13.86	0.456376	High	3.53617	0	0
	YEPDKTFEHLK	5	1	1	P22137		1406.69		0.00629	0.146234	High	17.16	0.135578	Medium	2.0216	0	1
	IQLFSK	2	1	1	P22137		735.44		0.010936	0.297294	Medium	23.23	0.0147354	Low	1.34404	0	0
	KIGALLYR	2	1	1	P22137		933.595							Low	0.642805	0	1
P53622	Coatomer subunit alpha OS=Saccharomyces cerevisiae (strain ATCC 204508 / S288c) GN=COP1 PE=1 SV=2 - [COPA_YEAST]	46.79	5	36	39	99	protein binding; structural molecule activity	cytoplasm; Golgi; membrane	transport	Pf00400; Pf04053; Pf06957	1176.18	44.96	37	49	151.078	46.13	38	50	1201	135.523	5.98584
	Sequence	# PSMs	# Proteins	# Protein Groups	Protein Group Accessions	Modifications	MH+ [Da]	PhosphoRS Site Probabilities	q-Value	PEP	A2	IonScore A2	Exp Value A2	A6	XCorr A6	Probability A6	# Missed Cleavages
	LPAVLVAAGAFDAAVQALSK	14	1	1	P53622		1912.09		0	2.51584e-09	High	82.73	8.26669e-09	High	5.87358	0	0
	EDFGSMLLNTFYNNSTK	4	1	1	P53622		1980.9		0	1.22195e-06	High	80.99	7.96159e-08	High	3.919	0	0
	EGEIEILTIDPTEYR	2	1	1	P53622		1777.89		0	3.8811e-06	High	75.47	2.44061e-07	High	3.63027	0	0
	QPVGAVEPTSVTQDTGNFATFVGR	4	1	1	P53622		2478.24		0	0.000127667	High	70.07	8.8561e-07	High	4.83454	0	0
	HSAPGTSSFEEQMSAQQNLLDGSLGDCVVK	2	1	1	P53622	C27(Carbamidomethyl)	3192.46		0	8.33591e-10	High	57.17	2.58061e-05	High	4.7959	0	0
	ELPWIISASDDQTIR	2	1	1	P53622		1743.9		0	3.0834e-06	High	51.63	4.63771e-05	High	3.99752	0	0
	DSNLVGQNIISYLQK	2	1	1	P53622		1691.9		0	5.85491e-06	High	51.23	3.05109e-05	High	3.47747	0	0
	TYIPSTPCELPAQLGYVR	4	1	1	P53622	C8(Carbamidomethyl)	2065.05		0	7.19769e-06	High	50.6	8.4048e-05	High	4.05411	0	0
	AYDDTVSEDQILPYVPGLDVVNEK	4	1	1	P53622		2679.3		0	6.83514e-06	High	47.74	0.000158171	High	3.9237	0	0
	FALVILPK	2	1	1	P53622		900.592		0	0.000242396	High	46.6	3.60981e-05	High	2.67933	0	0
	IGAPASGLR	2	1	1	P53622		841.49		0	0.000281453	High	45.95	4.82785e-05	High	2.35055	0	0
	LIQEALAQGNASLAEMIYQTQHSFDK	3	1	1	P53622		2906.44		0	9.94553e-07	High	43.67	0.000506853	High	4.48271	0	0
	NFLQASYFAGEFLK	2	1	1	P53622		1634.83		0	6.76557e-05	High	42.61	0.000304294	High	3.9913	0	0
	EVILYDVQQGK	3	1	1	P53622		1291.69		0	0.000142463	High	41.42	0.000364159	High	3.17672	0	0
	TNALQVAMSQHFK	4	1	1	P53622		1474.75		0	0.000331607	High	41.03	0.000615311	High	3.42631	0	0
	FDICAATYKPIYEDTPSVSDPLTGSK	2	1	1	P53622	C4(Carbamidomethyl)	2875.37		0	5.15638e-07	High	40.63	0.00100336	High	5.11754	0	0
	GLDFHPTQPIFVSAGDDYTIK	2	1	1	P53622		2321.15		0	1.99119e-05	High	39.34	0.00104771	High	3.72442	0	0
	SGYPEIALQFVQDPHIR	2	1	1	P53622		1970.02		0	1.64127e-05	High	34.52	0.00287844	High	1.84391	0	0
	GVNWASFHPTLPLIVSGSDDR	2	1	1	P53622		2268.14		0	9.65023e-06	High	33.75	0.00339466	High	3.88122	0	0
	SISYNPSQHSVLVNEANGK	2	1	1	P53622		2044.01		0	1.24653e-06	High	33.73	0.00315614	High	3.22891	0	0
	LNKPDIAIECFR	2	1	1	P53622	C10(Carbamidomethyl)	1475.77		0	0.000123538	High	23.74	0.0257828	High	3.1936	0	0
	SAAWDETGVLIYSTLNHIR	2	1	1	P53622		2146.1		0	9.96196e-06	High	22.85	0.0355378	High	2.53796	0	0
	YFTNIYEGCR	2	1	1	P53622	C9(Carbamidomethyl)	1322.59		0.000183	0.00429379	High	35.76	0.0011813	High	2.57833	0	0
	KLELINSMHETIR	2	1	1	P53622	M8(Oxidation)	1599.86		0.000183	0.00251868	High	15.35	0.195468	High	2.85613	0	1
	AWEVDTCR	2	5	1	P53622	C7(Carbamidomethyl)	1036.45		0.000282	0.00147481	High	36.09	0.00170996	High	1.82848	0	0
	GIGQPWDAFR	2	1	1	P53622		1146.57		0.000282	0.00142648	High	34.66	0.00136792	High	2.68702	0	0
	MLELAAYFTK	2	1	1	P53622		1186.62		0.000282	0.00175069	High	32.36	0.00299094	High	2.54265	0	0
	IWNWQNR	2	1	1	P53622		1016.51		0.000282	0.00235739	High	19.2	0.0372702	High	1.68204	0	0
	IWDISGLR	2	1	1	P53622		959.532		0.000282	0.005202	High	16.87	0.093543	High	1.68857	0	0
	CLYTLTGHLDYVR	2	1	1	P53622	C1(Carbamidomethyl)	1610.8		0.000282	0.00189634	High	15.66	0.361286	High	1.72655	0	0
	VASLPYASLK	2	1	1	P53622		1048.6		0.000663	0.00884925	High	26.62	0.00609759	High	2.11016	0	0
	TIVAAGPGSVLVIHPR	2	1	1	P53622		1586.94		0.000663	0.00959464	High	21.66	0.0088704	High	1.89841	0	0
	FILEGHTR	2	1	1	P53622		972.527		0.000663	0.00889922	High	21.48	0.0280929	High	2.35774	0	0
	YSLLNGDR	2	1	1	P53622		937.473		0.001293	0.0206394	High	29.51	0.00470164	Medium	1.97247	0	0
	VWSLDTNK	2	1	1	P53622		962.494		0.001293	0.0208551	High	15.92	0.106181	Low	1.45804	0	0
	QIQSFNFQK	2	1	1	P53622		1139.59		0.00629	0.142653	High	15.85	0.187211	Medium	1.97367	0	0
	AKLSPIHRTNALQVAMSQHFK	1	1	1	P53622	S17(Phospho)	2457.24	S(4): 2.1; T(9): 4.6; S(17): 93.2			Low	13.6	0.327387				2
	LSFLYLVTGDVNK	1	1	1	P53622		1468.81							Low	1.65704	0	0
	TLRVWDLDK	1	1	1	P53622		1145.63							Low	1.54784	0	1
Q03690	Clustered mitochondria protein 1 OS=Saccharomyces cerevisiae (strain ATCC 204508 / S288c) GN=CLU1 PE=1 SV=1 - [CLU_YEAST]	46.36	5	41	43	104	protein binding	cytoplasm	cell organization and biogenesis; metabolic process	Pf12807	1275.54	44.01	40	52	149.808	43.54	40	52	1277	145.076	6.39209
	Sequence	# PSMs	# Proteins	# Protein Groups	Protein Group Accessions	Modifications	MH+ [Da]	PhosphoRS Site Probabilities	q-Value	PEP	A2	IonScore A2	Exp Value A2	A6	XCorr A6	Probability A6	# Missed Cleavages
	DANTGEEVTEDFVNDINVK	4	1	1	Q03690		2108.96		0	3.05906e-09	High	85.19	3.91985e-08	High	5.40799	0	0
	LAIEVLGQLSSYVVELEGK	4	1	1	Q03690		2047.13		0	2.08718e-08	High	84.11	9.50968e-09	High	5.01833	0	0
	IQTVLDVLAMIPSSK	2	1	1	Q03690	M10(Oxidation)	1630.91		0	4.72147e-06	High	76.03	8.48162e-08	High	3.84255	0	0
	FVEPPTTFSLSDLTIIPR	4	1	1	Q03690		2033.1		0	1.12438e-07	High	74.97	1.24184e-07	High	4.95069	0	0
	SVDELLTFIEGDSSNSK	4	1	1	Q03690		1840.88		0	8.99905e-08	High	71.68	6.04491e-07	High	4.21416	0	0
	YILDLANTYPLDINFAR	4	1	1	Q03690		2012.05		0	4.35047e-07	High	68.7	7.55419e-07	High	4.88044	0	0
	IQTVLDVLAMIPSSK	2	1	1	Q03690		1614.92		0	2.48229e-08	High	66.44	6.80959e-07	High	4.14128	0	0
	DNIFYSYVSDVSGNYEGK	2	1	1	Q03690		2056.91		0	2.84756e-07	High	63.07	5.22764e-06	High	5.40624	0	0
	YLLTTVVEFAGR	2	1	1	Q03690		1368.75		0	6.34038e-06	High	63.03	2.81221e-06	High	2.55233	0	0
	ILAQTPVPGLLATMGNK	2	1	1	Q03690	M14(Oxidation)	1739.98		0	8.7163e-06	High	57.37	3.93948e-06	High	3.91472	0	0
	ELDSQIVHYEQNLK	4	1	1	Q03690		1715.86		0	4.91719e-07	High	57.22	1.3846e-05	High	3.66524	0	0
	TIEGDSQLSDEMSIK	2	1	1	Q03690	M12(Oxidation)	1668.77		0	1.70098e-06	High	57.15	1.76369e-05	High	3.3991	0	0
	LQTAALDTTPER	2	1	1	Q03690		1315.69		0	7.32962e-05	High	54.99	1.66402e-05	High	2.70686	0	0
	KPTDGKPVVVAYDELVPLIK	4	1	1	Q03690		2181.26		0	3.84637e-07	High	52.22	6.5977e-06	High	4.64784	0	0
	GGDEAAIAASNQDLK	2	1	1	Q03690		1459.7		0	4.82653e-06	High	50.64	8.06885e-05	High	3.55619	0	0
	LGNLFAALK	2	1	1	Q03690		946.573		0	5.98797e-05	High	47.08	4.50534e-05	High	2.85105	0	0
	DSLAYGYTESR	2	1	1	Q03690		1261.57		0	0.000180783	High	41.84	0.00043206	Low	2.51841	0	0
	ALTNLAILEFSNESPYNATVVYNR	2	1	1	Q03690		2699.36		0	4.48979e-07	High	37.88	0.00158042	High	5.4887	0	0
	VNGTELAFSSQSK	2	1	1	Q03690		1367.68		0	4.97403e-05	High	37.5	0.00112032	High	2.88712	0	0
	LLTSESNIITPCVR	2	1	1	Q03690	C12(Carbamidomethyl)	1602.85		0	0.000183526	High	35.68	0.00155478	High	3.71012	0	0
	ILAQTPVPGLLATMGNK	2	1	1	Q03690		1723.98		0	8.43734e-05	High	34.74	0.000570754	High	3.58245	0	0
	EVIPSVIQDYLSGNLSTPYNGEHLADTLHK	3	1	1	Q03690		3310.67		0	1.14222e-06	High	34.12	0.00290443	High	4.29735	0	0
	FISHVQAFEK	2	1	1	Q03690		1205.63		0	0.000147939	High	29.69	0.00494035	High	1.96908	0	0
	SLSFAPYNPVPPFYR	2	1	1	Q03690		1754.89		0	1.75371e-05	High	29.45	0.00834233	High	2.79454	0	0
	ALEHITVTQGIFTK	4	1	1	Q03690		1557.86		0	0.000207885	High	23.46	0.0182581	High	3.3139	0	0
	AVEQDNKEYEDWEK	2	1	1	Q03690		1782.78		0	0.000190533	High	10.46	0.755578	Low	1.72112	0	1
	LALYPEAIAFCR	2	1	1	Q03690	C11(Carbamidomethyl)	1423.74		0.000183	0.00367996	High	46.52	0.000132592	High	2.70404	0	0
	DFIGFAQETSDGLSEFAISTGSSFSSLPLGPIK	4	1	1	Q03690		3405.68		0.000282	0.00155588	High	48.53	0.000126253	High	4.09878	0	0
	FGIQLLNK	2	3	1	Q03690		932.557		0.000282	0.000825955	High	40.71	0.000284475	High	2.5398	0	0
	ISELEIVSR	2	1	1	Q03690		1045.59		0.000282	0.000811987	High	35.45	0.00102637	High	3.00676	0	0
	DLTTSTLQDR	2	1	1	Q03690		1149.58		0.000282	0.00392198	High	23.72	0.0163479	Medium	1.52293	0	0
	SELLEAVSK	2	1	1	Q03690		975.537		0.000282	0.000541143	High	22.23	0.0197476	High	2.38511	0	0
	NFNDEFQAIK	2	1	1	Q03690		1225.59		0.000282	0.00253513	High	21.92	0.0517364	High	1.98635	0	0
	YLTNVGLK	2	1	1	Q03690		907.525		0.000416	0.00679726	High	23.35	0.00878524	Medium	1.89998	0	0
	YLSLSAIYNK	2	1	1	Q03690		1171.64		0.000548	0.00822359	High	25.78	0.00805935	High	2.54949	0	0
	YGLDEGLGK	2	1	1	Q03690		951.478		0.000548	0.00866779	High	23.99	0.0137664	High	1.85629	0	0
	FNEMVHEVFSSFK	2	1	1	Q03690		1600.75		0.000663	0.0140575	High	16.46	0.171717	High	1.93073	0	0
	DQIFLK	1	1	1	Q03690		763.435		0.001173	0.0158311	High	21.51	0.0286059				0
	TINILNR	2	1	1	Q03690		843.504		0.001536	0.0219519	High	21.01	0.0217938	Low	1.49809	0	0
	VYELPK	2	1	1	Q03690		748.423		0.00195	0.0485496	High	20.24	0.0307527	Low	1.31327	0	0
	IVYDADFDSVLEKK	1	1	1	Q03690		1641.84		0.007524	0.179312	High	10.83	0.755825				1
	QNFDNIEETGNRYPHR	1	1	1	Q03690		1989.91		0.009078	0.234565	High	10.42	0.848812				1
	QTLLRPELVEK	1	3	1	Q03690		1325.78		0.009365	0.149003				High	2.49264	0	0
	GIVGFDK	1	1	1	Q03690		735.404		0.13289	1				Low	1.28406	0	0
	KNTFKDVTDEEK	2	1	1	Q03690	T3(Phospho)	1533.69	T(3): 84.5; T(8): 15.5						Low	1.94556	0	2
P35527	Keratin, type I cytoskeletal 9 OS=Homo sapiens GN=KRT9 PE=1 SV=3 - [K1C9_HUMAN]	46.23	2	20	21	30	structural molecule activity	cytoplasm; cytoskeleton	cell organization and biogenesis; development; reproduction	Pf00038					106.015	46.23	21	30	623	62.0268	5.23682
	Sequence	# PSMs	# Proteins	# Protein Groups	Protein Group Accessions	Modifications	MH+ [Da]	PhosphoRS Site Probabilities	q-Value	PEP	A2	IonScore A2	Exp Value A2	A6	XCorr A6	Probability A6	# Missed Cleavages
	DIENQYETQITQIEHEVSSSGQEVQSSAK	2	1	1	P35527		3264.52		0	2.00596e-06				High	6.64747	0	0
	GGSGGSHGGGSGFGGESGGSYGGGEEASGSGGGYGGGSGK	1	1	1	P35527		3223.28		0	8.00686e-10				High	6.18846	0	0
	EIETYHNLLEGGQEDFESSGAGK	1	1	1	P35527		2510.14		0	1.16389e-07				High	5.86945	0	0
	HGVQELEIELQSQLSK	2	1	1	P35527		1837.97		0	4.19379e-07				High	5.77338	0	0
	GGGGSFGYSYGGGSGGGFSASSLGGGFGGGSR	2	1	1	P35527		2705.16		0	7.01829e-05				High	5.6335	0	0
	QEIECQNQEYSLLLSIK	1	1	1	P35527	C5(Carbamidomethyl)	2095.04		0	2.44681e-07				High	5.2541	0	0
	SDLEMQYETLQEELMALK	2	1	1	P35527		2171.03		0	6.47323e-07				High	4.93396	0	0
	HGVQELEIELQSQLSKK	1	1	1	P35527		1966.06		0	0.000536012				High	4.22955	0	1
	KDIENQYETQITQIEHEVSSSGQEVQSSAK	1	1	1	P35527		3392.62		0	4.37415e-05				High	3.97414	0	1
	DQIVDLTVGNNK	1	1	1	P35527		1315.69		0	0.00015896				High	3.9664	0	0
	VQALEEANNDLENK	1	1	1	P35527		1586.77		0	5.04275e-05				High	3.49797	0	0
	QGVDADINGLR	1	1	1	P35527		1157.59		0.000183	0.000973009				High	3.00362	0	0
	TLLDIDNTR	1	2	1	P35527		1060.56		0.000348	0.00618359				High	2.70964	0	0
	IKFEMEQNLR	2	1	1	P35527	M5(Oxidation)	1323.68		0.000988	0.012124				High	2.42692	0	1
	FEMEQNLR	1	1	1	P35527	M3(Oxidation)	1082.49		0.001717	0.019856				High	1.62655	0	0
	MTLDDFR	1	1	1	P35527		897.413		0.002293	0.0255204				High	1.90681	0	0
	QVLDNLTMEK	1	1	1	P35527		1190.61		0.002831	0.0329682				High	2.80385	0	0
	MTLDDFR	1	1	1	P35527	M1(Oxidation)	913.409		0.002831	0.0300947				High	1.73283	0	0
	QVLDNLTMEK	1	1	1	P35527	M8(Oxidation)	1206.6		0.004219	0.0570491				High	2.24187	0	0
	IKFEMEQNLR	2	1	1	P35527		1307.68		0.004344	0.0619875				High	3.45198	0	1
	QFSSSYLSR	1	1	1	P35527		1074.52		0.005845	0.0879916				High	1.76262	0	0
	QEYEQLIAK	1	1	1	P35527		1121.59		0.005942	0.0936626				High	2.3471	0	0
	IQDWYDK	1	1	1	P35527		967.452		0.030042	0.388582				Medium	1.69559	0	0
	FSSSSGYGGGSSR	1	1	1	P35527		1235.53							Low	1.63982	0	0
P06738	Glycogen phosphorylase OS=Saccharomyces cerevisiae (strain ATCC 204508 / S288c) GN=GPH1 PE=1 SV=4 - [PHSG_YEAST]	43.46	32	32	34	90	catalytic activity; protein binding	cytoplasm	metabolic process	Pf00343	952.478	42.35	32	44	126.936	43.46	34	46	902	103.211	5.61768
	Sequence	# PSMs	# Proteins	# Protein Groups	Protein Group Accessions	Modifications	MH+ [Da]	PhosphoRS Site Probabilities	q-Value	PEP	A2	IonScore A2	Exp Value A2	A6	XCorr A6	Probability A6	# Missed Cleavages
	LISETLNDPTEEYLLDMAK	4	1	1	P06738		2195.08		0	7.7257e-08	High	94.45	3.24824e-09	High	5.53295	0	0
	LAACFVDSMATEGIPAWGYGLR	4	1	1	P06738	C4(Carbamidomethyl)	2385.14		0	6.27018e-07	High	87.89	1.87751e-08	High	4.9683	0	0
	EYLDDTLFDMQVK	2	1	1	P06738		1616.75		0	6.76046e-06	High	69.43	9.69212e-07	High	3.97452	0	0
	VLAVAYDFPVPGFK	4	1	1	P06738		1522.83		0	4.17455e-07	High	66.04	9.5821e-07	High	4.4273	0	0
	CIEEYSDTIWNVEPVT	2	1	1	P06738	C1(Carbamidomethyl)	1954.88		0	5.3312e-06	High	62.19	5.19396e-06	High	3.98847	0	0
	SVLSVANVGFFSSDR	2	1	1	P06738		1584.8		0	9.39668e-07	High	59.67	7.66052e-06	High	2.87192	0	0
	KENDGVDIINR	2	1	1	P06738		1272.66		0	0.000126163	High	57.59	1.07992e-05	High	2.9901	0	1
	NEVQIPVTFYGYVDRPEGGK	4	1	1	P06738		2268.13		0	8.19045e-05	High	53.11	4.61776e-05	High	3.78017	0	0
	AESITAVLYPNDNFAQGK	2	1	1	P06738		1937.97		0	1.48694e-06	High	52.69	5.08665e-05	High	2.86696	0	0
	AEIIIPASDLSEHISTAGTEASGTSNMK	2	1	1	P06738		2830.39		0	2.40657e-05	High	47.36	0.000208447	High	3.42442	0	0
	FIDHVETTLAR	4	1	1	P06738		1301.68		0	3.17971e-05	High	46.84	0.00014491	High	2.98307	0	0
	FVNVTNGITPR	2	1	1	P06738		1217.66		0	5.01671e-05	High	46.24	0.000136668	High	2.55367	0	0
	EYLDDTLFDMQVK	2	1	1	P06738	M10(Oxidation)	1632.75		0	5.44117e-05	High	44.03	0.000336062	High	3.30765	0	0
	TTLSASQWIGGER	2	1	1	P06738		1405.71		0	0.000252499	High	43.68	0.000252844	High	2.39025	0	0
	ISIIEENSPER	2	1	1	P06738		1286.66		0	6.1411e-05	High	42.19	0.00035633	High	3.06589	0	0
	AEIIIPASDLSEHISTAGTEASGTSNMK	2	1	1	P06738	M27(Oxidation)	2846.38		0	1.79913e-06	High	41	0.000849931	High	3.05521	0	0
	TFAYTNHTVMQEALEK	4	1	1	P06738		1882.9		0	4.29366e-06	High	40.18	0.000815491	High	4.07227	0	0
	LINCVADIVNNDESIEHLLK	2	1	1	P06738	C4(Carbamidomethyl)	2309.18		0	4.72354e-07	High	36.82	0.00151818	High	3.91626	0	0
	GALDDLGFK	2	1	1	P06738		935.484		0	0.000282615	High	35.09	0.000944713	High	2.23841	0	0
	VVFVADYNVSK	2	1	1	P06738		1240.66		0.000183	0.00449008	High	26.45	0.0120026	High	2.9175	0	0
	VNGVAELHSELIK	4	1	1	P06738		1408.78		0.000183	0.000916489	High	21.2	0.0235159	High	3.04596	0	0
	MAFLAIVGSHK	2	1	1	P06738		1173.65		0.000186	0.000395356	High	22.68	0.0175341	High	3.00455	0	0
	QQLNVFGIIYR	2	1	1	P06738		1350.75		0.000282	0.000983202	High	40.74	0.00026565	High	2.73927	0	0
	ALDNALINMK	2	1	1	P06738		1102.59		0.000282	0.000776577	High	39.99	0.000836925	High	2.86141	0	0
	ENDGVDIINR	2	1	1	P06738		1144.56		0.000282	0.000671147	High	30.47	0.00524996	High	2.1621	0	0
	LTGFLPQEIK	2	1	1	P06738		1145.66		0.000282	0.00596876	High	27.17	0.00709907	High	2.00625	0	0
	DNLVIDWNK	2	1	1	P06738		1116.57		0.000663	0.00887634	High	26.46	0.0114102	High	1.79229	0	0
	SIDTMIPLK	2	1	1	P06738	M5(Oxidation)	1033.56		0.000663	0.0108829	High	21.27	0.0414279	Medium	1.56498	0	0
	DVDLLSR	2	1	1	P06738		817.442		0.000793	0.0143945	High	23.99	0.0165595	High	2.21322	0	0
	SIDTMIPLK	2	1	1	P06738		1017.57		0.001848	0.0411544	High	14.18	0.217708	Medium	1.96276	0	0
	LVDLIK	2	32	1	P06738		700.46		0.002183	0.0522603	High	23.61	0.0137186	Medium	1.6218	0	0
	YVEDKEFLKK	4	1	1	P06738		1298.7		0.0023	0.0553862	High	22.04	0.0228188	Low	2.10232	0	2
	RLTGFLPQEIK	2	1	1	P06738	T3(Phospho)	1381.73	T(3): 100.0	0.003911	0.094691	High	25.72	0.0124581	Low	2.6736	0	1
	VLVDLEK	2	1	1	P06738		815.485		0.008407	0.213203	High	17.38	0.0612414	Low	1.78013	0	0
	YVEDKEFLK	4	1	1	P06738		1170.6		0.013738	0.412183	Medium	17.81	0.0728539	Low	1.70398	0	1
	VLAVAYDFPVPGFKTSNVNNLR	1	1	1	P06738	T15(Phospho)	2501.26	Y(6): 1.2; T(15): 94.2; S(16): 4.7						Low	2.554	0	1
	LTGFLPQEIKSIDTMIPLKSR	1	1	1	P06738	T2(Phospho); T14(Phospho); S20(Phospho)	2627.25	T(2): 96.9; S(11): 4.6; T(14): 98.8; S(20): 99.7						Low	1.93133	0	2
P36006	Myosin-3 OS=Saccharomyces cerevisiae (strain ATCC 204508 / S288c) GN=MYO3 PE=1 SV=4 - [MYO3_YEAST]	42.92	11	33	39	116	catalytic activity; motor activity; nucleotide binding; protein binding	cytoplasm; cytoskeleton	cell division; cell organization and biogenesis; reproduction; response to stimulus; transport	Pf00018; Pf00063; Pf06017	1569.11	42.45	38	57	185.813	42.92	39	59	1272	142.363	9.36377
	Sequence	# PSMs	# Proteins	# Protein Groups	Protein Group Accessions	Modifications	MH+ [Da]	PhosphoRS Site Probabilities	q-Value	PEP	A2	IonScore A2	Exp Value A2	A6	XCorr A6	Probability A6	# Missed Cleavages
	NPPGILAAMNDSIATAHADSNAADQAFAQR	2	2	1	P36006	M9(Oxidation)	3054.44		0	8.65914e-12	High	101.78	7.76579e-10	High	5.83245	0	0
	NTVPVAATGAVNDVTNQK	4	2	1	P36006		1798.93		0	5.92664e-07	High	90.53	5.39921e-09	High	4.12487	0	0
	SYNENQCVIISGESGAGK	4	5	2	P36006;A6ZMG6	C7(Carbamidomethyl)	1912.87		0	8.15158e-08	High	89.34	1.6647e-08	High	5.57223	0	0
	NPPGILAAMNDSIATAHADSNAADQAFAQR	4	2	1	P36006		3038.44		0	4.38829e-10	High	86.6	2.74564e-08	High	6.33281	0	0
	IKDMVLATNPLLESFGCAK	4	12	2	P36006;A6ZMG6	C17(Carbamidomethyl)	2107.09		0	8.21514e-07	High	79.17	8.83737e-08	High	4.83883	0	1
	IKDMVLATNPLLESFGCAK	4	12	2	P36006;A6ZMG6	M4(Oxidation); C17(Carbamidomethyl)	2123.09		0	5.4392e-06	High	70.89	6.06955e-07	High	3.81473	0	1
	LNLFNSNPYFELR	2	2	1	P36006		1626.83		0	2.34568e-07	High	70.24	6.05592e-07	High	3.16893	0	0
	FNSQFEPCAGNITNYLLEK	4	3	1	P36006	C8(Carbamidomethyl)	2245.06		0	2.56406e-07	High	70.11	1.28211e-06	High	5.30397	0	0
	SSQIDNTISSAQEGVQFGSATVGPTSDNQSNPVGTFSDGLASALAAR	2	2	1	P36006		4640.2		0	2.43363e-07	High	69.9	8.80032e-07	High	4.94685	0	0
	DLIELIGTTTNTFLSTIFPDDVDKDSK	4	2	1	P36006		2998.52		0	3.22663e-06	High	65.05	2.61028e-06	High	4.9048	0	1
	TIGLVQEEQDQIFR	2	2	1	P36006		1675.87		0	2.84473e-07	High	64.59	2.76291e-06	High	4.17572	0	0
	QVSLTNLQDDWMGVILVNSTQSDPLINTPFK	2	1	1	P36006		3473.76		0	1.55029e-06	High	60.36	7.86984e-06	High	5.8573	0	0
	VNVSLQAFPGADK	3	2	1	P36006		1345.71		0	3.01252e-06	High	59.52	5.696e-06	High	3.71783	0	0
	AFMGDYLSCNESK	2	4	2	P36006;A6ZMG6	C9(Carbamidomethyl)	1521.64		0	2.33073e-06	High	57.35	1.01242e-05	High	3.11858	0	0
	ISDESINENLK	2	2	1	P36006		1261.63		0	2.59621e-06	High	56.36	1.12135e-05	High	3.63694	0	0
	FEAAYDFPGSGSSSELPLK	2	2	1	P36006		2001.94		0	1.68871e-08	High	54.38	3.24631e-05	High	5.01068	0	0
	AIYNNLFDWIVDR	2	3	1	P36006		1638.83		0	0.000235913	High	52.89	3.18707e-05	High	3.4043	0	0
	SANELVETLSK	2	6	1	P36006		1190.63		0	0.000125059	High	46.97	9.34228e-05	High	3.38169	0	0
	EVGISDLTLLSK	2	1	1	P36006		1274.72		0	5.40115e-05	High	46.54	7.8746e-05	High	3.35371	0	0
	LQQIFIQLTLK	2	27	2	P36006;A6ZMG6		1344.83		0	1.90032e-05	High	46.11	2.44326e-05	High	2.8206	0	0
	TPESLFALEDMR	2	2	1	P36006		1408.68		0	4.91575e-05	High	45.88	0.000203999	High	3.02478	0	0
	AFMGDYLSCNESK	2	4	2	P36006;A6ZMG6	M3(Oxidation); C9(Carbamidomethyl)	1537.63		0	7.06436e-05	High	45.54	0.000154986	High	3.62024	0	0
	FEAAYDFPGSGSSSELPLKK	2	2	1	P36006		2130.04		0	3.02159e-06	High	44.19	0.000417267	High	3.02241	0	1
	SPNDYDDHQVLHQVK	6	3	1	P36006		1794.84		0	3.46675e-05	High	43.98	0.000365949	High	4.27393	0	0
	TPESLFALEDMR	2	2	1	P36006	M11(Oxidation)	1424.68		0	7.01112e-05	High	43.25	0.000383253	High	1.52922	0	0
	HYAGDVTYDINGITDK	2	2	1	P36006		1781.84		0	2.96422e-05	High	38.9	0.00138487	High	3.27535	0	0
	EFQLGVTSVFIK	2	2	1	P36006		1367.76		0	0.000129564	High	37.51	0.000629837	High	2.88523	0	0
	DAMIPEKEFQLGVTSVFIK	2	2	1	P36006	M3(Oxidation)	2168.13		0	0.000174429	High	36.07	0.00135945	High	3.50607	0	1
	IMQYIAAASNSHSESIGK	2	2	1	P36006	M2(Oxidation)	1922.93		0	1.94926e-06	High	32.4	0.00440212	High	3.31473	0	0
	RGSVYHVPLNPVQATAVR	4	2	1	P36006	Y5(Phospho)	2044.05	S(3): 8.3; Y(5): 91.7; T(15): 0.0	0	0.000131236	High	29.2	0.0100389	High	3.608	0	1
	QPLPSQKPVNPLSLAATAAQAAYNPKPDK	2	2	1	P36006		3015.63		0	2.678e-05	High	24.29	0.00856501	High	3.08623	0	0
	GSVYHVPLNPVQATAVR	2	2	1	P36006		1807.98		0	5.6247e-05	High	23.26	0.0191186	High	2.57644	0	0
	GSVYHVPLNPVQATAVR	9	2	1	P36006	Y4(Phospho)	1887.96	S(2): 1.8; Y(4): 98.2; T(14): 0.0	0.000183	0.00309321	High	43.51	0.000340927	High	3.78579	0	0
	TFYIIGQTR	2	2	1	P36006		1098.6		0.000282	0.00144976	High	43.37	0.000117365	High	2.84443	0	0
	QNQVSMPPSK	2	2	1	P36006		1115.55		0.000282	0.00415944	High	40.52	0.000776262	High	2.6942	0	0
	KGDIVFISR	2	2	1	P36006		1034.6		0.000282	0.00203198	High	33.67	0.00105236	High	2.52882	0	1
	DEPSGWSLAK	2	2	1	P36006		1089.52		0.000282	0.00318264	High	29.41	0.00555574	High	2.06233	0	0
	YLGLQENVR	2	20	2	P36006;A6ZMG6		1091.59		0.000282	0.00141644	High	27.58	0.00968931	High	2.12237	0	0
	ISDESINENLKK	2	2	1	P36006		1389.72		0.000282	0.00105138	High	25.08	0.0181617	High	1.90902	0	1
	VVCDLIEAK	2	3	1	P36006	C3(Carbamidomethyl)	1046.55		0.000282	0.00333936	High	25.03	0.0224546	High	2.6772	0	0
	GDIVFISR	2	2	1	P36006		906.504		0.000548	0.00822476	High	31.32	0.00261956	High	3.03784	0	0
	VGPTIEYHK	2	2	1	P36006		1043.55		0.001536	0.0229141	High	16.45	0.0645424	Medium	1.7589	0	0
	SMSLLGYR	3	4	2	P36006;A6ZMG6	M2(Oxidation); S3(Phospho)	1022.44	S(1): 0.4; S(3): 87.5; Y(7): 12.1	0.001647	0.0275765	High	14.08	0.154382	High	1.71869	0	0
	VFILTK	1	2	1	P36006		720.466		0.011301	0.170043				Medium	1.60361	0	0
P38080	Serine/threonine-protein kinase AKL1 OS=Saccharomyces cerevisiae (strain ATCC 204508 / S288c) GN=AKL1 PE=1 SV=1 - [AKL1_YEAST]	42.42	2	30	30	96	catalytic activity; nucleotide binding; protein binding	cytoplasm	cell organization and biogenesis; metabolic process; regulation of biological process; transport	Pf00069; Pf07714	1309.2	42.42	30	48	142.01	42.42	30	48	1108	123.913	7.69385
	Sequence	# PSMs	# Proteins	# Protein Groups	Protein Group Accessions	Modifications	MH+ [Da]	PhosphoRS Site Probabilities	q-Value	PEP	A2	IonScore A2	Exp Value A2	A6	XCorr A6	Probability A6	# Missed Cleavages
	LSDSEENLLNDMFLSSFEISSK	4	1	1	P38080		2505.17		0	1.05729e-07	High	125.97	2.99722e-12	High	4.68235	0	0
	QSFQDTNEPQTGGIEDAGGSGTIK	4	1	1	P38080		2437.11		0	9.72591e-08	High	93.87	4.24561e-09	High	4.89501	0	0
	LPMNASDGHAAVSR	4	1	1	P38080		1425.69		0	1.66426e-07	High	92.24	3.82103e-09	High	3.66374	0	0
	FLEYLNEFDNTASVPLK	2	1	1	P38080		2000.01		0	4.01329e-07	High	82.34	5.19266e-08	High	4.90754	0	0
	LPMNASDGHAAVSR	6	1	1	P38080	M3(Oxidation)	1441.68		0	4.07662e-07	High	81.69	5.82772e-08	High	3.5863	0	0
	LQNVQLQMYQLQQK	2	1	1	P38080		1761.93		0	4.95529e-06	High	75.91	1.35918e-07	High	4.49707	0	0
	DGVQGFEVLLLMELCPNK	4	1	1	P38080	M12(Oxidation); C15(Carbamidomethyl)	2078.03		0	2.22386e-06	High	72.74	5.13484e-07	High	4.59275	0	0
	STSYGAATIGSDEALANEK	2	1	1	P38080		1884.89		0	1.44618e-07	High	65.48	2.93049e-06	High	4.67389	0	0
	NEALLIELSPLKEDAGK	4	1	1	P38080		1840.01		0	3.03822e-05	High	56.06	1.02813e-05	High	4.42923	0	1
	TTSNANSSGTANNPQEINTIQSPGIEDK	2	1	1	P38080		2888.35		0	2.88364e-06	High	53.14	5.99331e-05	High	5.23546	0	0
	TPGELYYPSVSELDTYLDK	4	1	1	P38080		2190.05		0	1.32062e-06	High	52.95	5.6276e-05	High	4.47539	0	0
	YQQAQNQTGTQGNTFPDESQYQSR	2	1	1	P38080		2776.22		0	1.77851e-08	High	52.27	7.97485e-05	High	5.01285	0	0
	GAPNIVQYFDSNASR	4	1	1	P38080		1638.79		0	1.38987e-06	High	51.99	3.63637e-05	High	3.01195	0	0
	MNVAYHSTNELSNDASNFFLEEQQQGQR	2	1	1	P38080		3257.46		0	9.29712e-07	High	51.75	9.85807e-05	High	5.64107	0	0
	QSSDPTISEQSPR	10	1	1	P38080	S11(Phospho)	1511.64	S(2): 0.0; S(3): 0.0; T(6): 0.2; S(8): 1.3; S(11): 98.6	0	0.000134298	High	51.11	4.84039e-05	High	3.40869	0	0
	NAQGGEPPILAGNSANEPMHSSSK	2	1	1	P38080		2393.12		0	1.62128e-07	High	48.6	0.000171858	High	3.31947	0	0
	QSLDLNFQEVNLSSPTLTQEHR	2	1	1	P38080		2556.27		0	4.4069e-07	High	44.97	0.000286578	High	4.6357	0	0
	IPSQNVGQELEEEKESQSDQR	2	1	1	P38080		2430.14		0	3.91749e-06	High	43.21	0.000599299	High	4.75748	0	1
	YAEGAYNFSK	2	1	1	P38080		1149.52		0	2.77942e-05	High	38.62	0.000673281	High	2.4176	0	0
	VLVQDENGLNEMR	2	1	1	P38080		1516.74		0	0.000145456	High	37.03	0.00130781	High	2.67567	0	0
	NAQGGEPPILAGNSANEPMHSSSK	2	1	1	P38080	M19(Oxidation)	2409.11		0	1.73073e-05	High	31.07	0.00746455	High	3.46938	0	0
	SPEMIDLYR	2	2	1	P38080	M4(Oxidation)	1139.54		0	0.000300103	High	17.14	0.104326	High	1.90869	0	0
	SNKPMQLGGTIAGDSGNR	2	1	1	P38080		1802.88		0	0.000115459	High	12.96	0.498237	High	2.05214	0	0
	YTPGHIVCVGTHK	4	1	1	P38080	C8(Carbamidomethyl)	1468.74		0.000183	0.00337173	High	23.81	0.0311933	High	3.31739	0	0
	SDIWALGVFLYK	2	2	1	P38080		1411.76		0.000186	0.000388837	High	32.2	0.00231985	High	2.24293	0	0
	LNTQSLPQR	2	1	1	P38080		1056.58		0.000282	0.000550603	High	46.34	5.80684e-05	High	2.52703	0	0
	IENVLVDAK	2	1	1	P38080		1000.57		0.000282	0.00192467	High	39.21	0.000467805	High	2.38891	0	0
	IGDVACLK	2	1	1	P38080	C6(Carbamidomethyl)	875.466		0.000282	0.00322758	High	31.36	0.00413094	High	2.01887	0	0
	SVSAMGHPAVER	2	1	1	P38080		1240.61		0.000282	0.00164765	High	28.83	0.0102771	High	1.23771	0	0
	QSSDPTISEQSPR	2	1	1	P38080		1431.67		0.000282	0.00209962	High	27.02	0.0191658	Low	1.86635	0	0
	LTEAEIVK	2	1	1	P38080		902.519		0.000282	0.00261945	High	24.25	0.0182281	High	2.04171	0	0
	SNKPMQLGGTIAGDSGNR	2	1	1	P38080	M5(Oxidation)	1818.88		0.000282	0.000858597	High	22.7	0.0475273	High	1.93052	0	0
	SLLDYMNQR	2	1	1	P38080		1139.55		0.000282	0.00571192	High	20.78	0.0618346	High	2.17907	0	0
	SNKPMQLGGTIAGDSGNRR	2	1	1	P38080	M5(Oxidation)	1974.98		0.000416	0.00652123	High	25.28	0.0290553	Low	2.21857	0	1
P20967	2-oxoglutarate dehydrogenase, mitochondrial OS=Saccharomyces cerevisiae (strain ATCC 204508 / S288c) GN=KGD1 PE=1 SV=2 - [ODO1_YEAST]	41.22	2	29	29	73	catalytic activity	cytoplasm; mitochondrion; organelle lumen	metabolic process	Pf00676; Pf02779	615.437	41.22	29	37	99.6249	41.22	29	36	1014	114.345	7.21045
	Sequence	# PSMs	# Proteins	# Protein Groups	Protein Group Accessions	Modifications	MH+ [Da]	PhosphoRS Site Probabilities	q-Value	PEP	A2	IonScore A2	Exp Value A2	A6	XCorr A6	Probability A6	# Missed Cleavages
	SIETGEGIDWATGEALAFGTLVLDGQNVR	2	1	1	P20967		3019.5		0	2.15007e-10	High	84.18	2.52083e-08	High	5.37685	0	0
	FGLEGLESVVPGIK	2	1	1	P20967		1444.81		0	6.69763e-07	High	65.99	9.94482e-07	High	3.28179	0	0
	HAVLHDQQSEAIYTPLSTLNNEK	3	1	1	P20967		2608.3		0	1.20783e-07	High	53.87	3.40469e-05	High	4.6322	0	0
	YVNLSLVANPSHLESQDPVVLGR	2	1	1	P20967		2507.33		0	8.12331e-09	High	49.11	4.29604e-05	High	5.61709	0	0
	SLHLAEEDAFLK	4	1	1	P20967		1372.71		0	2.03775e-05	High	46.41	0.000127994	High	3.40258	0	0
	FLQLANEDPR	2	1	1	P20967		1202.62		0	0.000181491	High	44.08	0.00017197	High	3.0043	0	0
	SSLSEFTEGGFQWIIEDIEHGK	2	1	1	P20967		2509.19		0	2.1116e-05	High	41.12	0.00101994	High	3.6611	0	0
	AHIDPLGISFGSNK	4	1	1	P20967		1455.76		0	6.9707e-06	High	40.99	0.000605081	High	3.23799	0	0
	KPNESIFSEFK	4	1	1	P20967		1325.67		0	0.000278127	High	40.87	0.000482894	High	2.89488	0	0
	LTWATSFESFLSTK	2	1	1	P20967		1617.82		0	4.69786e-06	High	40.86	0.000689095	High	3.10651	0	0
	WVWNLFEDAFEK	2	1	1	P20967		1583.76		0	2.31839e-05	High	39.34	0.00064609	High	2.73788	0	0
	ERIEIPEPYQYTVDQK	2	1	1	P20967		2008.01		0	1.99109e-06	High	38.99	0.000839115	High	3.89678	0	1
	IEIPEPYQYTVDQK	2	1	1	P20967		1722.86		0	1.57708e-06	High	38.88	0.00106124	High	3.28148	0	0
	DPSSVHVSWDAYFK	2	1	1	P20967		1637.76		0	0.000146608	High	37.79	0.00186302	High	3.10624	0	0
	SGLVLSLPHGYDGQGPEHSSGR	2	1	1	P20967		2250.09		0	7.7239e-06	High	35.4	0.00289845	High	3.9948	0	0
	NNPVPPELTLDYYGFSK	2	1	1	P20967		1953.96		0	6.47093e-07	High	35.28	0.00277212	High	4.14379	0	0
	ELATEILPHEPTNVPESTLK	2	1	1	P20967		2218.16		0	0.000183754	High	34.25	0.00182281	High	3.10996	0	0
	IEQLHPFPFAQLR	4	1	1	P20967		1595.87		0	6.95336e-05	High	22.61	0.0172707	High	2.53221	0	0
	QHQDCNFQVVYPTTPANLFHILR	4	1	1	P20967	C5(Carbamidomethyl)	2798.38		0	5.05245e-05	High	22.57	0.0456514	High	3.19272	0	0
	SVELGVEDIVLGMAHR	2	1	1	P20967		1724.9		0	8.61098e-05	High	14.19	0.165764	High	2.40452	0	0
	LYCSSYGVQYTHIPSK	2	1	1	P20967	C3(Carbamidomethyl)	1902.91		0.000183	0.00327483	High	13.51	0.514733	High	2.08414	0	0
	LNVLSNVVR	2	1	1	P20967		1013.61		0.000282	0.0015258	High	38.2	0.000249738	High	2.22953	0	0
	EWLTAAWEGFK	2	1	1	P20967		1337.65		0.000282	0.000649097	High	37.43	0.00135538	High	2.04545	0	0
	KPLALFFSK	2	1	1	P20967		1050.64		0.000282	0.00489223	High	17.82	0.0206495	High	1.84589	0	0
	EINLGPGILPR	2	1	1	P20967		1178.69		0.000416	0.00635626	High	25.13	0.00567769	High	2.49196	0	0
	VLSSWPEGFEVHK	4	1	1	P20967		1514.77		0.000416	0.00630284	High	22.23	0.0427864	High	2.235	0	0
	SVELGVEDIVLGMAHR	2	1	1	P20967	M13(Oxidation)	1740.9		0.000663	0.0138014	High	10.95	0.429886	Medium	1.78794	0	0
	CDWLR	2	2	1	P20967	C1(Carbamidomethyl)	749.34		0.001727	0.0315269	High	18.84	0.0352666	Medium	1.47878	0	0
	LISEGTFSK	2	1	1	P20967		981.526		0.002069	0.0512371	High	20.86	0.0381463	Medium	2.1824	0	0
	STPYPSDLAK	2	1	1	P20967		1078.54		0.017763	0.55206	Medium	14.72	0.165271	Low	1.38642	0	0
P41810	Coatomer subunit beta OS=Saccharomyces cerevisiae (strain ATCC 204508 / S288c) GN=SEC26 PE=1 SV=2 - [COPB_YEAST]	41.21	9	32	34	84	protein binding; structural molecule activity	cytoplasm; Golgi; membrane	transport	Pf01602; Pf07718	1199.07	40.8	33	42	123.007	40.49	33	42	973	108.951	5.64307
	Sequence	# PSMs	# Proteins	# Protein Groups	Protein Group Accessions	Modifications	MH+ [Da]	PhosphoRS Site Probabilities	q-Value	PEP	A2	IonScore A2	Exp Value A2	A6	XCorr A6	Probability A6	# Missed Cleavages
	IQDINANNVGALEELTLDILR	4	1	1	P41810		2324.25		0	2.68104e-11	High	117.39	9.30187e-12	High	5.18326	0	0
	EIINSFIVAETDPICK	4	1	1	P41810	C15(Carbamidomethyl)	1848.94		0	1.28801e-07	High	87.39	1.28585e-08	High	4.61009	0	0
	FVLSGDFYTAAILANTIIK	4	1	1	P41810		2057.13		0	1.12804e-07	High	81.78	1.69254e-08	High	5.28758	0	0
	GTNMGILTPSESLGEDDCR	2	1	1	P41810	M4(Oxidation); C18(Carbamidomethyl)	2067.9		0	4.6623e-07	High	75.19	2.43667e-07	High	4.76392	0	0
	VMTSISILLDEVNPEEK	4	1	1	P41810		1916.99		0	1.49227e-07	High	71.52	4.43957e-07	High	4.11892	0	0
	GTNMGILTPSESLGEDDCR	2	1	1	P41810	C18(Carbamidomethyl)	2051.9		0	5.20926e-06	High	69.98	8.489e-07	High	5.05682	0	0
	ANILENMVQTLDK	2	1	1	P41810		1488.77		0	1.13592e-05	High	68.3	1.1611e-06	High	3.38232	0	0
	AEALLILVSIVR	2	1	1	P41810		1296.83		0	8.70867e-07	High	67.82	1.64805e-07	High	3.49618	0	0
	ELQTTVNNPDQDK	2	1	1	P41810		1501.72		0	3.03949e-05	High	60.41	6.36939e-06	High	3.68925	0	0
	ALDISMDLATSR	2	1	1	P41810	M6(Oxidation)	1308.65		0	1.1456e-05	High	60.16	5.34925e-06	High	2.67619	0	0
	VMTSISILLDEVNPEEK	2	1	1	P41810	M2(Oxidation)	1932.99		0	1.0686e-07	High	59.36	9.84961e-06	High	3.74806	0	0
	VSSADTGVIFGNIIYDGAHGEDAR	2	1	1	P41810		2464.18		0	5.07489e-08	High	58.42	1.62584e-05	High	3.73458	0	0
	LLEVAFLDTTK	2	1	1	P41810		1249.7		0	4.38077e-05	High	54.73	1.07684e-05	High	3.42742	0	0
	NLHVQFATLGDLK	2	1	1	P41810		1455.8		0	2.76328e-06	High	52.4	2.18667e-05	High	3.46013	0	0
	DSIEEDLQLAMK	2	1	1	P41810	M11(Oxidation)	1407.67		0	0.000237713	High	49.61	7.93118e-05	High	2.77741	0	0
	DSIEEDLQLAMK	2	1	1	P41810		1391.67		0	5.44358e-05	High	45.37	0.000261362	High	3.59874	0	0
	NSVGEVPILQSEIK	2	1	1	P41810		1512.83		0	5.02526e-05	High	45.27	0.000176814	High	3.33989	0	0
	QFAGVDSTNVQK	2	1	1	P41810		1293.64		0	0.000184291	High	45.13	0.000130433	High	2.55675	0	0
	VLNAEDLDVR	2	2	1	P41810		1143.6		0	0.000169626	High	43.09	0.000208636	High	2.59512	0	0
	SILVTMLEGNPMPELLMHIIR	2	1	1	P41810		2407.29		0	2.02505e-05	High	37.16	0.000673082	High	2.9171	0	0
	GQGLALSLGDR	2	2	1	P41810		1086.59		0	0.000222198	High	36.74	0.00123924	High	2.74209	0	0
	NAFIGLAELDR	2	1	1	P41810		1218.65		0	4.46955e-05	High	33.01	0.00215015	High	2.74753	0	0
	KELQTTVNNPDQDK	2	1	1	P41810		1629.81		0	8.08e-05	High	28.8	0.00731632	High	3.17657	0	1
	NIEPIDTPISFR	2	1	1	P41810		1401.74		0.000282	0.000589684	High	39.26	0.00077075	High	2.85622	0	0
	TNDVIGYVR	2	1	1	P41810		1036.54		0.000282	0.000566728	High	37.4	0.000946244	High	2.51568	0	0
	TMWNAFEWENK	2	2	1	P41810		1455.64		0.000282	0.000718076	High	33.35	0.00221943	High	2.33873	0	0
	NAEDVVQLLK	2	1	1	P41810		1128.63		0.000282	0.000726598	High	31.29	0.00375225	High	2.30989	0	0
	IDEDSLER	2	1	1	P41810		976.459		0.000282	0.00115483	High	29.69	0.00504775	High	2.24816	0	0
	VSEHLLPDAK	4	2	1	P41810		1108.6		0.000282	0.000852745	High	27.72	0.00955099	High	2.57857	0	0
	SQLPTLHAYLR	2	1	1	P41810		1298.72		0.000282	0.0028268	High	21.17	0.0248247	Low	1.44389	0	0
	FLSCNLYAK	2	1	1	P41810	C4(Carbamidomethyl)	1115.56		0.000548	0.00865107	High	26.26	0.0203469	High	2.34784	0	0
	LIVLDR	2	7	1	P41810		728.467		0.001536	0.0231892	High	29.38	0.00230691	Medium	1.38146	0	0
	ELQTTVNNPDQDKAMQYR	2	1	1	P41810	M15(Oxidation)	2167.01		0.001727	0.0302475	High	18.04	0.161747	Low	1.87639	0	1
	LIDLAVK	2	3	1	P41810		771.497		0.001848	0.0405334	High	21.19	0.0102644	Medium	1.85102	0	0
	TNVIPHGFHK	4	1	1	P41810		1149.62		0.00195	0.0462436	High	21.69	0.0325268	High	2.51237	0	0
	ISVKSQLPTLHAYLR	1	1	1	P41810	T9(Phospho)	1805.96	S(2): 0.0; S(5): 4.4; T(9): 78.0; Y(13): 17.6	0.16674	1				Low	1.95504	0	1
	RQIEIAK	1	1	1	P41810		857.52				Low	14.61	0.107241				1
P0CG63	Polyubiquitin OS=Saccharomyces cerevisiae (strain ATCC 204508 / S288c) GN=UBI4 PE=1 SV=1 - [UBI4P_YEAST]	40.68	110	3	3	6	DNA binding; enzyme regulator activity; protein binding	cytoplasm; nucleus	cell differentiation; metabolic process; regulation of biological process; reproduction; response to stimulus	Pf00240; Pf11976	92.5364	40.68	3	3	6.09868	40.68	3	3	381	42.7999	7.57666
	Sequence	# PSMs	# Proteins	# Protein Groups	Protein Group Accessions	Modifications	MH+ [Da]	PhosphoRS Site Probabilities	q-Value	PEP	A2	IonScore A2	Exp Value A2	A6	XCorr A6	Probability A6	# Missed Cleavages
	TITLEVESSDTIDNVK	2	54	1	P0CG63		1763.89		0	1.64107e-08	High	71.82	4.37342e-07	High	4.06917	0	0
	TLSDYNIQK	2	64	1	P0CG63		1081.55		0.001727	0.0326427	High	25.54	0.0189893	Medium	2.02951	0	0
	MQIFVK	2	100	1	P0CG63		765.433		0.007524	0.173264	High	29.29	0.00612355	Medium	1.51429	0	0
P40482	Protein transport protein SEC24 OS=Saccharomyces cerevisiae (strain ATCC 204508 / S288c) GN=SEC24 PE=1 SV=1 - [SEC24_YEAST]	40.06	3	25	27	82	metal ion binding; protein binding	cytoplasm; endoplasmic reticulum; Golgi; membrane; nucleus; organelle lumen	cell organization and biogenesis; metabolic process; regulation of biological process; transport	Pf00626; Pf04810; Pf04811; Pf04815; Pf08033; Pf09606; Pf09770	967.456	40.06	27	40	132.923	40.06	27	42	926	103.569	6.22705
	Sequence	# PSMs	# Proteins	# Protein Groups	Protein Group Accessions	Modifications	MH+ [Da]	PhosphoRS Site Probabilities	q-Value	PEP	A2	IonScore A2	Exp Value A2	A6	XCorr A6	Probability A6	# Missed Cleavages
	IPQIFQSNLITNFALGPALK	4	1	1	P40482		2185.24		0	1.18642e-07	High	85.38	3.62168e-09	High	5.51164	0	0
	SSDLCAFSTMPR	2	6	1	P40482	C5(Carbamidomethyl); M10(Oxidation)	1387.6		0	3.72258e-05	High	72.77	2.45727e-07	High	3.33825	0	0
	ETAQLLSCQDSFYK	2	2	1	P40482	C8(Carbamidomethyl)	1689.78		0	1.66965e-05	High	64.49	2.59611e-06	High	3.78669	0	0
	IIVVSGTLPNLGIGK	4	2	1	P40482		1480.91		0	8.95335e-06	High	62.98	5.02308e-07	High	4.19091	0	0
	MLVPSELSNASPDYIR	2	1	1	P40482	M1(Oxidation)	1807.89		0	1.27291e-07	High	60.9	6.9497e-06	High	4.11209	0	0
	FTAGQTHFYPGFSGK	4	2	1	P40482		1644.78		0	1.4708e-05	High	59.23	1.0925e-05	High	3.42672	0	0
	MLVPSELSNASPDYIR	2	1	1	P40482		1791.9		0	1.35171e-06	High	58.94	9.63711e-06	High	3.629	0	0
	CAVMEYMAPK	2	2	1	P40482	C1(Carbamidomethyl); M4(Oxidation); M7(Oxidation)	1231.52		0	5.04471e-05	High	58.43	6.38793e-06	High	2.71167	0	0
	EIVVSNTAGGAPLR	2	3	1	P40482		1383.76		0	9.50403e-07	High	56.02	1.06265e-05	High	4.18123	0	0
	ASALNNLESLPLK	2	1	1	P40482		1369.77		0	1.91368e-05	High	50.32	1.90438e-05	High	3.65091	0	0
	IITLAMPTTESLAEVYASADQLAIASFYNSK	4	2	1	P40482	M6(Oxidation)	3334.68		0	3.32799e-06	High	50.08	8.63938e-05	High	6.22059	0	0
	LWASSTLVEDK	2	2	1	P40482		1248.64		0	0.000202295	High	47.86	6.13806e-05	High	2.01557	0	0
	QPPPATYCFLIDVSQSSIK	4	1	1	P40482	C8(Carbamidomethyl)	2151.08		0	0.000316638	High	47.82	0.000111507	High	4.82458	0	0
	GASLSEPVNHASAR	4	2	1	P40482		1395.7		0	0.000128868	High	43.85	0.000344101	High	3.35425	0	0
	QEIPVVENSEFNQR	4	2	1	P40482		1688.82		0	1.34833e-05	High	42.8	0.000390982	High	4.10675	0	0
	IITLAMPTTESLAEVYASADQLAIASFYNSK	6	2	1	P40482		3318.69		0	0.000231444	High	39.71	0.000609361	High	5.90706	0	0
	SYMNPFVTFIEQGR	2	2	1	P40482	M3(Oxidation)	1704.81		0	4.90836e-05	High	36.5	0.00199246	High	2.77943	0	0
	NHDDVITYQSLYIVR	2	1	1	P40482		1835.93		0	1.72789e-05	High	35.73	0.00224533	High	4.00068	0	0
	SGLLATTINTLLQNLDSIPNHDER	3	2	1	P40482		2635.37		0	6.82084e-06	High	35.15	0.00187878	High	3.40663	0	0
	SAYHLIGGVGGK	4	2	1	P40482		1158.63		0	4.1084e-05	High	31.71	0.00330519	High	2.74699	0	0
	ISILCVDNAIHYFK	2	2	1	P40482	C5(Carbamidomethyl)	1692.88		0	1.23905e-05	High	27.1	0.0113091	High	3.12596	0	0
	LANDVPMQMDQSDPNDPK	4	1	1	P40482	M7(Oxidation); M9(Oxidation)	2046.87		0	0.0003131	High	22.11	0.0547507	High	3.11778	0	0
	SVQDILATYK	2	3	2	P40482;Q875Q0		1137.62		0.000282	0.00117714	High	32.39	0.0023359	High	2.77343	0	0
	NFTIDCSK	2	2	1	P40482	C6(Carbamidomethyl)	984.446		0.000282	0.00211436	High	24.23	0.0190674	High	1.72468	0	0
	QNIETLLTK	2	1	1	P40482		1059.61		0.002183	0.0526297	High	31.9	0.00267947	Low	1.9763	0	0
	NIINQLR	2	2	1	P40482		870.516		0.002183	0.0522573	High	19.81	0.0250733	Low	1.7024	0	0
	FYGHFFNR	2	4	2	P40482;Q875Q0		1087.51		0.002538	0.0577881	High	14.96	0.20745	Medium	1.08859	0	0
	EFLQIMK	2	2	1	P40482		908.491		0.005729	0.125519	High	24.12	0.0164584	Low	1.32256	0	0
	FSTEFAK	2	2	1	P40482		829.409		0.010281	0.270574	Medium	10.74	0.21505	Low	1.51183	0	0
	IIVVSGTLPNLGIGK	1	2	1	P40482	T7(Phospho)	1560.87	S(5): 79.6; T(7): 20.4						Low	2.00475	0	0
P38996	Nuclear polyadenylated RNA-binding protein 3 OS=Saccharomyces cerevisiae (strain ATCC 204508 / S288c) GN=NAB3 PE=1 SV=1 - [NAB3_YEAST]	40.02	1	19	19	75	nucleotide binding; protein binding; RNA binding	nucleus; organelle lumen	metabolic process	Pf00076	823.401	36.03	18	37	104.745	40.02	19	38	802	90.3832	4.51318
	Sequence	# PSMs	# Proteins	# Protein Groups	Protein Group Accessions	Modifications	MH+ [Da]	PhosphoRS Site Probabilities	q-Value	PEP	A2	IonScore A2	Exp Value A2	A6	XCorr A6	Probability A6	# Missed Cleavages
	DAIECESQEMNFGK	2	1	1	P38996	C5(Carbamidomethyl)	1657.69		0	1.83889e-05	High	82.21	3.60704e-08	High	4.37015	0	0
	DAIECESQEMNFGK	2	1	1	P38996	C5(Carbamidomethyl); M10(Oxidation)	1673.68		0	3.97196e-07	High	79.97	5.9409e-08	High	3.78367	0	0
	LINDAAYNGVWGVVLVNK	4	1	1	P38996		1945.06		0	2.41366e-08	High	77.97	6.86228e-08	High	5.24068	0	0
	FDEYISISADDAVAIFNNIK	2	1	1	P38996		2245.11		0	6.0401e-07	High	77.06	1.78094e-07	High	4.7454	0	0
	IFSPYGHIMQINIK	4	1	1	P38996		1660.89		0	2.87439e-07	High	73.73	1.39802e-07	High	3.64866	0	0
	RPFQTESGDMYNDDNGAGYK	2	1	1	P38996	M10(Oxidation)	2280.95		0	3.40838e-09	High	68.75	1.16683e-06	High	4.52635	0	0
	YQTSIPPPPPQQQIPQGYGR	4	1	1	P38996		2252.15		0	9.56208e-07	High	66.72	1.45778e-06	High	3.22651	0	0
	THNVDVQTFYK	4	1	1	P38996		1351.67		0	8.10423e-06	High	57.14	1.23646e-05	High	3.04547	0	0
	NAFGFIQFDNPQSVR	4	1	1	P38996		1739.85		0	6.86456e-06	High	50.23	7.49251e-05	High	3.65614	0	0
	EENDNTHFPTNMENVNYDLLQK	2	1	1	P38996	M12(Oxidation)	2681.18		0	1.03778e-06	High	46.83	0.000277001	High	4.54337	0	0
	ADLSKPITEEEHDR	6	1	1	P38996		1639.79		0	4.45724e-05	High	43.5	0.000475718	High	3.622	0	0
	DGTGLETDMIFLKPR	4	1	1	P38996		1692.86		0	1.3836e-06	High	41.87	0.000455091	High	3.13853	0	0
	YIMDSNMLNLPQFQHLPQEEK	4	1	1	P38996	M7(Oxidation)	2591.23		0	1.13238e-05	High	38.26	0.00181375	High	3.3737	0	0
	MSAILAMLNSNSDTALSVPPHDSTISTTASASATSGAR	2	1	1	P38996		3733.8		0	3.37809e-06	High	35.63	0.003296	High	4.3538	0	0
	ITEMHNIPPK	10	1	1	P38996	M4(Oxidation)	1195.61		0	0.000318616	High	34.9	0.00232987	High	2.54762	0	0
	EENDNTHFPTNMENVNYDLLQK	2	1	1	P38996		2665.19		0	3.8478e-05	High	25.65	0.030222	High	3.66046	0	0
	TYAIEVFNR	2	1	1	P38996		1112.57		0.000183	0.000859516	High	25.74	0.0110675	High	3.02033	0	0
	DGTGLETDMIFLKPR	2	1	1	P38996	M9(Oxidation)	1708.86		0.000186	0.000461436	High	25.54	0.0199667	High	2.14725	0	0
	LFIGNLPLK	2	1	1	P38996		1014.63		0.000282	0.00440335	High	32.37	0.00234669	High	2.52038	0	0
	HTVSCNIFVK	2	1	1	P38996	C5(Carbamidomethyl)	1204.62		0.000282	0.000891883	High	28.31	0.00841153	High	2.09167	0	0
	YIMDSNMLNLPQFQHLPQEEK	2	1	1	P38996	M3(Oxidation); M7(Oxidation)	2607.22		0.000282	0.00195839	High	25.63	0.0430805	High	3.21227	0	0
	ITEMHNIPPK	2	1	1	P38996		1179.62		0.000282	0.00158057	High	19.63	0.0566244	High	2.16789	0	0
	LILEVSSSNARPQFDHGDHGTNSSSTFISSAK	1	1	1	P38996		3389.64		0.000513	0.00819096				High	2.28217	0	0
	NVSKEDLFR	4	1	1	P38996		1107.58		0.001647	0.0240322	High	33.62	0.00186839	Medium	1.59753	0	1
A6ZMG6	Myosin-5 OS=Saccharomyces cerevisiae (strain YJM789) GN=MYO5 PE=3 SV=1 - [MYO5_YEAS7]	39.54	21	26	33	95	catalytic activity; motor activity; nucleotide binding; protein binding	cytoplasm; cytoskeleton		Pf00018; Pf00063; Pf06017; Pf07653	1354.76	38.72	32	46	154.404	39.54	33	49	1219	136.814	9.29053
	Sequence	# PSMs	# Proteins	# Protein Groups	Protein Group Accessions	Modifications	MH+ [Da]	PhosphoRS Site Probabilities	q-Value	PEP	A2	IonScore A2	Exp Value A2	A6	XCorr A6	Probability A6	# Missed Cleavages
	RPPGIFAAMNDSVATAHADSNAADQAFAQR	2	1	1	A6ZMG6		3100.47		0	2.66615e-11	High	97.02	2.23436e-09	High	3.84431	0	0
	SYNENQCVIISGESGAGK	4	5	2	P36006;A6ZMG6	C7(Carbamidomethyl)	1912.87		0	8.15158e-08	High	89.34	1.6647e-08	High	5.57223	0	0
	NIQAVSLTNLQDDWVAIK	4	1	1	A6ZMG6		2028.08		0	4.33587e-08	High	85.78	1.46654e-08	High	5.48192	0	0
	IKDMVLATNPLLESFGCAK	4	12	2	P36006;A6ZMG6	C17(Carbamidomethyl)	2107.09		0	8.21514e-07	High	79.17	8.83737e-08	High	4.83883	0	1
	DLVELIGTTTNTFLATIFPDTVDR	2	1	1	A6ZMG6		2652.37		0	1.41234e-07	High	72.86	2.71744e-07	High	5.05111	0	0
	IKDMVLATNPLLESFGCAK	4	12	2	P36006;A6ZMG6	M4(Oxidation); C17(Carbamidomethyl)	2123.09		0	5.4392e-06	High	70.89	6.06955e-07	High	3.81473	0	1
	ATPAATPAAAAMGSGR	2	1	1	A6ZMG6		1400.7		0	7.4758e-08	High	67.55	1.08991e-06	High	3.22466	0	0
	HYAGDVTYDIDGITDK	2	1	1	A6ZMG6		1782.82		0	3.98276e-07	High	65.07	2.4427e-06	High	5.34461	0	0
	DLGIYTDAVMNEYK	2	1	1	A6ZMG6	M10(Oxidation)	1647.76		0	5.34888e-07	High	63.9	3.03498e-06	High	3.31696	0	0
	VIGLGQEEQDQIFR	2	1	1	A6ZMG6		1631.84		0	7.38025e-07	High	62.46	3.4904e-06	High	3.62861	0	0
	FNNQFEPCAGNITNYLLEK	2	2	1	A6ZMG6	C8(Carbamidomethyl)	2272.07		0	3.88305e-06	High	62.45	6.34271e-06	High	5.1391	0	0
	YILQDSSIPQQEYQLGVTSVFIK	5	1	1	A6ZMG6		2656.39		0	5.59998e-05	High	61.13	3.81597e-06	High	5.22326	0	0
	RPPGIFAAMNDSVATAHADSNAADQAFAQR	2	1	1	A6ZMG6	M9(Oxidation)	3116.47		0	8.8603e-07	High	60.07	1.25461e-05	High	3.16259	0	0
	ATPAATPAAAAMGSGR	4	1	1	A6ZMG6	M12(Oxidation)	1416.69		0	3.77785e-07	High	59.9	9.61895e-06	High	4.14283	0	0
	AFMGDYLSCNESK	2	4	2	P36006;A6ZMG6	C9(Carbamidomethyl)	1521.64		0	2.33073e-06	High	57.35	1.01242e-05	High	3.11858	0	0
	LASSGQPDPLINTYFK	2	1	1	A6ZMG6		1750.9		0	3.10379e-07	High	55.08	3.36845e-05	High	4.09921	0	0
	TPETLFALEHMR	2	5	1	A6ZMG6		1444.72		0	2.33195e-06	High	51.34	3.89292e-05	High	3.2597	0	0
	ISDEAINENLK	2	1	1	A6ZMG6		1245.63		0	2.32101e-05	High	49.5	4.71248e-05	High	3.52494	0	0
	LQQIFIQLTLK	2	27	2	P36006;A6ZMG6		1344.83		0	1.90032e-05	High	46.11	2.44326e-05	High	2.8206	0	0
	AFMGDYLSCNESK	2	4	2	P36006;A6ZMG6	M3(Oxidation); C9(Carbamidomethyl)	1537.63		0	7.06436e-05	High	45.54	0.000154986	High	3.62024	0	0
	DLGIYTDAVMNEYK	2	1	1	A6ZMG6		1631.77		0	3.99701e-05	High	39.74	0.000828123	High	3.55943	0	0
	HYAGDVTYDIDGITDKNK	2	1	1	A6ZMG6		2024.96		0	2.07052e-07	High	37.19	0.00172842	High	4.32276	0	1
	FLNATIYTYIGHVLISVNPFR	2	1	1	A6ZMG6		2438.32		0	6.48541e-05	High	31.31	0.00221882	High	3.48357	0	0
	RPVSIAAAQHVPTAPASR	4	1	1	A6ZMG6		1829.02		0	9.2568e-07	High	25.08	0.0077614	High	3.38168	0	0
	DVPKPVLNSVQHDNTSANVIPAAAQASLGDGLANALAAR	2	1	1	A6ZMG6		3866.02		0	2.01212e-05	High	22.69	0.0161481	High	3.9134	0	0
	VIFSIHGEALHTK	4	1	1	A6ZMG6		1451.8		0	0.00031079	High	15.73	0.0975647	High	2.15473	0	0
	AIYNNLFDWIVSR	2	1	1	A6ZMG6		1610.83		0.000183	0.00493834	High	64.22	2.51664e-06	High	2.42157	0	0
	IGSAIEYQK	2	1	1	A6ZMG6		1008.54		0.000282	0.000554335	High	42.17	0.000282132	High	2.60868	0	0
	VVCDLIEAR	2	1	1	A6ZMG6	C3(Carbamidomethyl)	1074.56		0.000282	0.00113485	High	35.23	0.00154457	High	2.63652	0	0
	KGDVIYITR	2	1	1	A6ZMG6		1064.61		0.000282	0.000941249	High	34.63	0.000912527	High	2.55493	0	1
	EVGVSDLTLLSK	2	12	1	A6ZMG6		1260.7		0.000282	0.0036145	High	29.12	0.00483723	High	2.61488	0	0
	YLGLQENVR	2	20	2	P36006;A6ZMG6		1091.59		0.000282	0.00141644	High	27.58	0.00968931	High	2.12237	0	0
	TELITHLK	2	4	1	A6ZMG6		954.563		0.000282	0.00333016	High	26.08	0.00332915	High	1.9723	0	0
	GDVIYITR	2	1	1	A6ZMG6		936.515		0.000282	0.00145149	High	25.97	0.00746143	High	2.62324	0	0
	SLQAFPGAEK	2	1	1	A6ZMG6		1047.55		0.000663	0.0130377	High	23.51	0.0182719	Medium	1.72791	0	0
	RGSVYHVPLNIVQADAVR	4	1	1	A6ZMG6	S3(Phospho)	2074.06	S(3): 50.0; Y(5): 50.0	0.001293	0.0202325	High	29.63	0.00724139	High	4.24275	0	1
	SMSLLGYR	3	4	2	P36006;A6ZMG6	M2(Oxidation); S3(Phospho)	1022.44	S(1): 0.4; S(3): 87.5; Y(7): 12.1	0.001647	0.0275765	High	14.08	0.154382	High	1.71869	0	0
	EEPSGWSLGK	1	1	1	A6ZMG6		1089.52		0.101574	1				Low	1.67649	0	0
P26637	Leucine--tRNA ligase, cytoplasmic OS=Saccharomyces cerevisiae (strain ATCC 204508 / S288c) GN=CDC60 PE=1 SV=1 - [SYLC_YEAST]	39.45	1	32	34	75	catalytic activity; nucleotide binding	cytoplasm	cell communication; metabolic process; regulation of biological process; response to stimulus	Pf00133; Pf01406; Pf08264; Pf09334	940.504	37.43	33	37	109.862	39.45	33	38	1090	124.063	5.84619
	Sequence	# PSMs	# Proteins	# Protein Groups	Protein Group Accessions	Modifications	MH+ [Da]	PhosphoRS Site Probabilities	q-Value	PEP	A2	IonScore A2	Exp Value A2	A6	XCorr A6	Probability A6	# Missed Cleavages
	SFVTTDANPYYDAFIR	2	1	1	P26637		1879.89		0	4.35002e-10	High	100.41	1.01455e-09	High	5.29961	0	0
	IAFADAGDTVEDANFDESNANAAILR	2	1	1	P26637		2710.26		0	1.94601e-11	High	83.75	4.95493e-08	High	5.82776	0	0
	QAIECLEGMQLFAPEVK	4	1	1	P26637	C5(Carbamidomethyl)	1962.97		0	2.55508e-08	High	82.43	4.45753e-08	High	4.87142	0	0
	STGNFMTLEQTVEK	2	1	1	P26637	M6(Oxidation)	1600.75		0	1.66466e-05	High	81.56	5.37639e-08	High	3.58878	0	0
	IAEFSAISFPYGAK	2	1	1	P26637		1500.78		0	5.86467e-06	High	76.07	1.50775e-07	High	4.13171	0	0
	GTGVVTCVPSNSPDDYITTK	4	1	1	P26637	C7(Carbamidomethyl)	2111		0	5.16174e-08	High	64.58	4.18005e-06	High	5.19719	0	0
	YWLTYFPPLCESDCTSLGAR	4	1	1	P26637	C10(Carbamidomethyl); C14(Carbamidomethyl)	2436.11		0	4.21823e-08	High	63.09	6.50453e-06	High	4.31006	0	0
	QSGEGVTPQEYIGVK	2	1	1	P26637		1591.8		0	5.72614e-06	High	56.54	1.41965e-05	High	3.31453	0	0
	GVLAALDYLR	2	1	1	P26637		1090.63		0	0.00013174	High	50.32	2.09017e-05	High	3.11228	0	0
	KLFSEQTLDDNKK	4	1	1	P26637		1565.82		0	3.32882e-05	High	50.01	6.68459e-05	High	3.83415	0	2
	IEALEFADDAAK	2	1	1	P26637		1292.64		0	7.71329e-06	High	46.35	0.000184233	High	2.91549	0	0
	NAFEGVLDWLK	2	1	1	P26637		1291.67		0	6.90218e-06	High	44.63	0.00013774	High	2.31917	0	0
	VEFSIGFER	2	1	1	P26637		1083.55		0	7.88219e-05	High	44.14	0.000167683	High	2.95897	0	0
	ADMIAAGEAFVYNEPESQVMSR	2	1	1	P26637		2415.1		0	4.14178e-08	High	43.34	0.000593212	High	2.99997	0	0
	EFEYFYPLDVSISGK	2	1	1	P26637		1793.87		0	5.31407e-05	High	42.75	0.000477796	High	3.55215	0	0
	YGLFDFQAAR	2	1	1	P26637		1187.59		0	3.02268e-05	High	38.25	0.00107729	High	2.67908	0	0
	DIFTGEEVEIPPVTK	2	1	1	P26637		1673.87		0	0.000157733	High	37.91	0.000987029	High	3.16015	0	0
	ELQFSEIDTVK	2	1	1	P26637		1308.67		0	9.65364e-05	High	35.09	0.0019204	High	2.16856	0	0
	YLVESLSDSTIYQSFYTIAHLLFK	2	1	1	P26637		2838.46		0	4.03169e-05	High	22.94	0.0312518	High	3.61568	0	0
	RGFYKPIVTVPGK	2	1	1	P26637		1461.86		0.000183	0.00485779	High	23.56	0.00594749	High	2.94316	0	1
	NFDNVPAEEEEIKEETPAEK	2	1	1	P26637		2318.07		0.000183	0.000943499	High	16.96	0.226544	High	2.12324	0	1
	NFDNVPAEEEEIKEETPAEKDHEDVTK	2	1	1	P26637		3142.44		0.000183	0.00416436	High	11.48	0.928134	High	2.13432	0	2
	NTNIPLPALQK	2	1	1	P26637		1208.7		0.000282	0.00155954	High	47.47	3.13356e-05	High	2.67023	0	0
	IHAPQSVYPELR	3	1	1	P26637		1409.76		0.000282	0.00277918	High	23.96	0.0182815	High	2.15209	0	0
	GFYKPIVTVPGK	2	1	1	P26637		1305.76		0.000282	0.000990151	High	22.25	0.0169764	High	2.87555	0	0
	LFSEQTLDDNKK	2	1	1	P26637		1437.72		0.000282	0.0043454	High	11.88	0.395667	Low	1.79285	0	1
	IVENAVPGNPGVVFQNI	2	1	1	P26637		1766.95		0.000348	0.00693743	High	13.93	0.244768	High	3.05498	0	0
	DALIAIEK	2	1	1	P26637		872.509		0.000416	0.00685629	High	29.41	0.00441022	Low	2.0141	0	0
	ILPMETVIATK	2	1	1	P26637		1215.7		0.000416	0.00683601	High	23.05	0.015359	High	1.79178	0	0
	RDALIAIEK	2	1	1	P26637		1028.61		0.000416	0.00710229	High	19.39	0.0241668	Medium	1.98384	0	1
	EWAEEITK	2	1	1	P26637		1005.49		0.002641	0.059769	High	16.74	0.110155	Medium	1.35281	0	0
	LPWDEK	2	1	1	P26637		787.399		0.003796	0.0872391	High	20.43	0.0230962	Low	1.44108	0	0
	KLFSEQTLDDNK	1	1	1	P26637		1437.72				Low	10	0.61				1
	TGEITDFFDIAFEHEMNALIEK	1	1	1	P26637		2570.21							Low	2.04275	0	0
P39730	Eukaryotic translation initiation factor 5B OS=Saccharomyces cerevisiae (strain ATCC 204508 / S288c) GN=FUN12 PE=1 SV=2 - [IF2P_YEAST]	39.02	2	29	30	77	catalytic activity; nucleotide binding; protein binding; RNA binding	cytoplasm; cytosol; mitochondrion; ribosome	cell organization and biogenesis; metabolic process; regulation of biological process	Pf00009; Pf03029; Pf11987	1106.1	38.52	29	38	130.368	39.02	30	39	1002	112.199	5.75732
	Sequence	# PSMs	# Proteins	# Protein Groups	Protein Group Accessions	Modifications	MH+ [Da]	PhosphoRS Site Probabilities	q-Value	PEP	A2	IonScore A2	Exp Value A2	A6	XCorr A6	Probability A6	# Missed Cleavages
	GVVVQASTLGSLEALLDFLK	4	1	1	P39730		2060.17		0	2.06844e-09	High	114.78	3.65926e-12	High	5.77256	0	0
	EASASAEGAEAIEGDFMSTLK	2	1	1	P39730		2113.96		0	2.51889e-10	High	96.81	2.41801e-09	High	4.85306	0	0
	IQLELAEQGLNSELYFQNK	4	1	1	P39730		2237.15		0	8.42588e-10	High	83.4	2.71967e-08	High	5.88584	0	0
	VDKEAEQYAEQEGIK	4	1	1	P39730		1736.84		0	1.00739e-06	High	77.21	1.63493e-07	High	4.5301	0	1
	HVDENDTLYSLVSR	4	1	1	P39730		1647.8		0	1.07383e-07	High	77.11	1.71192e-07	High	4.1429	0	0
	STPAATPAATPTPSSASPNKK	4	1	1	P39730		1982.02		0	2.2826e-06	High	71.2	4.66525e-07	High	3.55805	0	1
	IPVMSIGLGPVYK	2	1	1	P39730		1373.79		0	2.06271e-06	High	68.36	4.37644e-07	High	3.64494	0	0
	GPMIIGVDVLEGTLR	2	1	1	P39730	M3(Oxidation)	1585.86		0	2.83242e-06	High	55.84	1.06852e-05	High	3.36556	0	0
	GPMIIGVDVLEGTLR	4	1	1	P39730		1569.87		0	2.12773e-06	High	55.68	8.38227e-06	High	4.81839	0	0
	STPAATPAATPTPSSASPNK	2	1	1	P39730		1853.92		0	1.10652e-07	High	54.72	2.27669e-05	High	3.11359	0	0
	EAEQYAEQEGIK	2	1	1	P39730		1394.64		0	3.17592e-05	High	53.6	2.40084e-05	High	3.01181	0	0
	IVLCGMNGPIVTNIR	2	1	1	P39730	C4(Carbamidomethyl)	1656.89		0	1.42799e-05	High	53.05	2.27907e-05	High	2.78493	0	0
	YVSIVPTSAVTGEGVPDLLWLLLELTQK	2	1	1	P39730		3041.68		0	2.03358e-05	High	49.17	1.27113e-05	High	4.8512	0	0
	LEDPSGQQPIWGR	2	1	1	P39730		1482.73		0	6.70061e-05	High	48.06	0.000140683	High	3.33306	0	0
	IFNADVIYHLFDSFTAYQEK	2	1	1	P39730		2421.18		0	2.57975e-08	High	42.97	0.000555127	High	3.43541	0	0
	EEEERLEKEEEER	2	1	1	P39730		1733.78		0	1.22372e-05	High	41.98	0.000503926	High	2.50801	0	2
	VPAGLAALR	2	1	1	P39730		867.54		0	0.000206051	High	41.53	9.13994e-05	High	2.31387	0	0
	QTNVQGGEAGGITQQIGATYFPIDAIK	2	1	1	P39730		2777.43		0	2.41284e-05	High	35.22	0.00192389	High	4.89751	0	0
	IVLCGMNGPIVTNIR	2	1	1	P39730	C4(Carbamidomethyl); M6(Oxidation)	1672.89		0	2.67907e-05	High	34.05	0.00210549	High	3.47628	0	0
	VISLEINHQPVQEVK	2	1	1	P39730		1732.96		0	0.000139672	High	24.72	0.0128169	High	3.6262	0	0
	VVEGFGTTIDVILSNGYLR	2	1	1	P39730		2053.1		0	2.83256e-06	High	22.39	0.0279732	High	3.34037	0	0
	SPICCILGHVDTGK	2	2	1	P39730	C4(Carbamidomethyl); C5(Carbamidomethyl)	1556.76		0	4.78116e-05	High	17.35	0.144501	High	3.01155	0	0
	APEYAVMLCFDVK	2	1	1	P39730	C9(Carbamidomethyl)	1542.73		0.000183	0.00152942	High	38.91	0.00105394	High	3.53843	0	0
	VGTPICAVK	2	1	1	P39730	C6(Carbamidomethyl)	944.524		0.000282	0.00133934	High	44.96	0.000142023	High	2.39138	0	0
	APFVVALNK	2	1	1	P39730		958.572		0.000282	0.00434365	High	30.59	0.0045831	High	2.70438	0	0
	ALLTPQPLR	2	1	1	P39730		1008.62		0.000282	0.00445289	High	19.07	0.0123586	High	2.2157	0	0
	KAPFVVALNK	4	1	1	P39730		1086.67		0.000282	0.00293203	High	14.47	0.0518046	High	2.53788	0	1
	QLMYLSHVEATILEVK	2	1	1	P39730	M3(Oxidation)	1890.01		0.000663	0.0111911	High	10.48	0.389484	High	3.08473	0	0
	AALLSSGNVK	2	1	1	P39730		959.551		0.001056	0.0152958	High	13.14	0.223233	Medium	2.36519	0	0
	SDWLLLK	2	1	1	P39730		874.503		0.002641	0.0686489	High	24.27	0.020202	Medium	2.11187	0	0
	KVPAGLAALR	2	1	1	P39730		995.636		0.004235	0.107088	High	21.41	0.00721058	Low	1.80407	0	1
	LYDWK	1	1	1	P39730		724.366							Low	1.21762	0	0
P38427	Trehalose synthase complex regulatory subunit TSL1 OS=Saccharomyces cerevisiae (strain ATCC 204508 / S288c) GN=TSL1 PE=1 SV=1 - [TSL1_YEAST]	38.71	1	23	25	68	catalytic activity; enzyme regulator activity; protein binding	cytoplasm	metabolic process; regulation of biological process; response to stimulus	Pf00982; Pf02358	822.956	35.97	23	33	120.099	38.71	25	35	1098	122.941	6.63916
	Sequence	# PSMs	# Proteins	# Protein Groups	Protein Group Accessions	Modifications	MH+ [Da]	PhosphoRS Site Probabilities	q-Value	PEP	A2	IonScore A2	Exp Value A2	A6	XCorr A6	Probability A6	# Missed Cleavages
	ASSTTNTATLDDLVSSDIFMENLTANATTSHTPTSK	2	1	1	P38427		3742.77		0	7.6301e-10	High	94.99	3.47068e-09	High	4.36316	0	0
	NVVSVQQVGLSLSAAQFLFR	4	1	1	P38427		2163.19		0	5.12921e-09	High	79.88	1.69623e-08	High	5.36809	0	0
	QGSASSGSSGSSAPPSIK	2	1	1	P38427		1591.76		0	8.44611e-08	High	66.95	1.65506e-06	High	3.54017	0	0
	LLMADVVHDEELK	4	1	1	P38427		1511.78		0	5.36311e-07	High	65.98	1.65288e-06	High	4.17268	0	0
	LVNDEASEGQVK	2	1	1	P38427		1288.64		0	9.88364e-06	High	64.51	2.19478e-06	High	3.48276	0	0
	IASPIQQQQQDPTTNLLK	4	1	1	P38427		2023.08		0	1.7509e-07	High	62.43	3.80033e-06	High	5.13998	0	0
	SLLVHSLLNNTSQTSLEGPNNHIVTPK	4	1	1	P38427		2913.55		0	7.03119e-08	High	59.29	3.12066e-06	High	6.94364	0	0
	FTPVGIDAFDLQSQLK	4	1	1	P38427		1778.93		0	7.13092e-07	High	52.27	3.37967e-05	High	4.24123	0	0
	NAPLLLSEFTGSASLLNDGAIIINPWDTK	2	1	1	P38427		3070.61		0	2.12994e-06	High	51.82	1.94009e-05	High	5.05647	0	0
	DIINNDSTNWIK	2	1	1	P38427		1432.71		0	0.000227357	High	45.52	0.000238462	High	3.66009	0	0
	MFVFNIAEPPSSR	2	1	1	P38427		1494.74		0	1.72157e-05	High	45.15	0.000203152	High	3.172	0	0
	WVGTVGIPTDEIPENILANISDSLK	4	1	1	P38427		2681.4		0	1.95274e-05	High	44.26	0.00020436	High	4.93847	0	0
	EHVNGLNELFTIISR	2	1	1	P38427		1741.93		0	7.78417e-07	High	40.37	0.000601508	High	4.19047	0	0
	FLVENPEYVEK	2	1	1	P38427		1366.69		0	0.000203095	High	39.04	0.000891879	High	3.08018	0	0
	VASVIGDAITHINTVFDHR	4	1	1	P38427		2065.08		0	1.28378e-05	High	35.55	0.00132341	High	2.46868	0	0
	ILEGLTGADFVGFQTR	2	1	1	P38427		1723.9		0	8.81447e-06	High	21.87	0.0409582	High	2.84933	0	0
	LLMADVVHDEELK	2	1	1	P38427	M3(Oxidation)	1527.78		0	5.5279e-05	High	20.85	0.0505679	High	2.30134	0	0
	TSLQDIHISWQFNQEGSK	2	1	1	P38427		2118.03		0	4.64698e-05	High	18.1	0.145589	High	2.99113	0	0
	NAINTAVLENIIPHR	4	1	1	P38427		1674.93		0.000183	0.00242516	High	24.67	0.0112594	High	2.59568	0	0
	AGNRPTSAATSLVNR	4	1	1	P38427		1514.8		0.000186	0.000461863	High	42.62	0.000240687	High	3.20525	0	0
	FFSPSSNIPTDR	2	1	1	P38427		1367.66		0.000282	0.00204827	High	30.25	0.00656122	High	2.04713	0	0
	LPWSIVPSIK	2	1	1	P38427		1139.68		0.000282	0.000762168	High	22.4	0.00574077	High	2.48529	0	0
	QILWPTLHYQIPDNPNSK	2	2	2	P38426;P38427		2164.12		0.001647	0.0234962	High	14.19	0.228639	High	2.57277	0	0
	FADAIVK	2	1	1	P38427		763.435		0.002641	0.0657512	High	23.16	0.0195639	Low	1.75385	0	0
	DKYDSYPVLTDDDTFK	1	1	1	P38427		1921.88		0.007397	0.122027				High	2.67235	0	1
	KYALLRSSQELFSR	1	1	1	P38427	Y2(Phospho); S8(Phospho)	1857.85	Y(2): 97.7; S(7): 47.9; S(8): 48.1; S(13): 6.3						Low	1.4647	0	2
P01868	Ig gamma-1 chain C region secreted form OS=Mus musculus GN=Ighg1 PE=1 SV=1 - [IGHG1_MOUSE]	38.58	4	6	6	7	protein binding	cell surface; extracellular; membrane	cell organization and biogenesis; defense response; metabolic process; regulation of biological process; response to stimulus; transport	Pf07654; Pf08205					23.0888	38.58	6	7	324	35.6817	7.40088
	Sequence	# PSMs	# Proteins	# Protein Groups	Protein Group Accessions	Modifications	MH+ [Da]	PhosphoRS Site Probabilities	q-Value	PEP	A2	IonScore A2	Exp Value A2	A6	XCorr A6	Probability A6	# Missed Cleavages
	VTCVVVDISKDDPEVQFSWFVDDVEVHTAQTQPR	1	2	1	P01868	C3(Carbamidomethyl)	3945.9		0	1.58498e-07				High	4.89569	0	1
	DCGCKPCICTVPEVSSVFIFPPKPK	1	2	1	P01868	C2(Carbamidomethyl); C4(Carbamidomethyl); C7(Carbamidomethyl); C9(Carbamidomethyl)	2922.41		0	3.60359e-06				High	4.61274	0	0
	TTPPSVYPLAPGSAAQTNSMVTLGCLVK	1	2	1	P01868	C25(Carbamidomethyl)	2860.46		0.000183	0.00361087				High	3.89038	0	0
	TTPPSVYPLAPGSAAQTNSMVTLGCLVK	1	2	1	P01868	M20(Oxidation); C25(Carbamidomethyl)	2876.46		0.000183	0.00142418				High	3.80471	0	0
	VNSAAFPAPIEK	1	2	1	P01868		1243.67		0.000348	0.00529394				High	2.68879	0	0
	DVLTITLTPK	1	4	1	P01868		1100.66		0.005349	0.0802587				High	3.19653	0	0
	SVSELPIMHQDWLNGK	1	2	1	P01868		1853.92		0.037248	0.480973				Medium	1.91134	0	0
P06105	Protein SCP160 OS=Saccharomyces cerevisiae (strain ATCC 204508 / S288c) GN=SCP160 PE=1 SV=3 - [SC160_YEAST]	38.46	2	37	38	93	protein binding; RNA binding	cytoplasm; endoplasmic reticulum; membrane; nucleus	cell communication; cell organization and biogenesis; conjugation; metabolic process; regulation of biological process; reproduction; response to stimulus	Pf00013	1167.63	35.92	36	45	130.989	38.46	38	48	1222	134.727	5.84619
	Sequence	# PSMs	# Proteins	# Protein Groups	Protein Group Accessions	Modifications	MH+ [Da]	PhosphoRS Site Probabilities	q-Value	PEP	A2	IonScore A2	Exp Value A2	A6	XCorr A6	Probability A6	# Missed Cleavages
	DLPSLGSNAAFANVK	2	1	1	P06105		1503.78		0	1.94993e-09	High	82.73	3.65334e-08	High	4.42039	0	0
	VESIVAEASDFVTEVLK	4	1	1	P06105		1835.97		0	8.83334e-09	High	80.94	5.03362e-08	High	5.26288	0	0
	TVEVTLTGLEYNLTHAK	4	1	1	P06105		1889		0	1.20953e-07	High	77.23	7.94784e-08	High	4.32859	0	0
	RVESIVAEASDFVTEVLK	2	1	1	P06105		1992.07		0	8.97854e-08	High	76.36	1.14447e-07	High	5.57297	0	1
	AQETGEVELEITGSR	2	1	1	P06105		1618.79		0	3.42402e-06	High	64.34	2.66894e-06	High	3.28017	0	0
	APSATYAGYVWGADTR	2	1	1	P06105		1685.79		0	4.12477e-08	High	63.93	3.41867e-06	High	4.2975	0	0
	LTYEPIDLSSILSDGEEK	4	1	1	P06105		2009		0	1.29328e-06	High	62.26	4.0709e-06	High	3.50726	0	0
	YNVIVTFPSTPDDELVSFVGLR	5	1	1	P06105		2468.28		0	2.48929e-07	High	59.53	7.35434e-06	High	4.99429	0	0
	FACQIDIPNEENNNASK	2	1	1	P06105	C3(Carbamidomethyl)	1963.88		0	1.31335e-06	High	59.46	1.02482e-05	High	4.18256	0	0
	MTVNIPANSVAR	2	1	1	P06105	M1(Oxidation)	1288.67		0	6.68569e-05	High	49.18	6.34102e-05	High	2.71042	0	0
	NHDVSVESTLSK	4	1	1	P06105		1315.65		0	0.000154224	High	48.61	8.95186e-05	High	3.16191	0	0
	IFESILNSPSSK	2	1	1	P06105		1321.7		0	0.000199437	High	45.11	0.000186533	High	3.65063	0	0
	AEYGVEMDFLQK	2	1	1	P06105		1429.67		0	0.00029629	High	44.59	0.000191145	High	3.51195	0	0
	EVDVPASIYEYVSER	2	1	1	P06105		1755.84		0	0.000340103	High	44	0.000380192	High	2.53336	0	0
	ANESLNSLR	2	1	1	P06105		1003.52		0	0.000192748	High	43.83	0.00015732	High	2.63875	0	0
	FHGSLIGPHGTYR	2	1	1	P06105		1441.73		0	9.04803e-05	High	43.72	0.000252649	High	2.44238	0	0
	SYVVESLDISK	2	1	1	P06105		1239.65		0	0.000110246	High	38.34	0.00084269	High	2.58623	0	0
	TFLVSGVAANVHEAK	4	1	1	P06105		1542.83		0	0.000122513	High	34.43	0.00189304	High	3.11038	0	0
	DKVGEAITYAR	2	1	1	P06105		1222.64		0	0.000244198	High	33.11	0.00219894	High	2.41745	0	1
	LHTPEENQLTVR	3	1	1	P06105		1436.75		0	0.000222268	High	32.3	0.00397469	High	3.06015	0	0
	QLESEFNINLFVPNKDDPSGK	2	1	1	P06105		2391.19		0	1.8549e-05	High	32.08	0.00489358	High	2.58669	0	1
	MVINVPAEHVPR	2	1	1	P06105		1361.74		0	6.69731e-06	High	23.07	0.0212065	High	2.21061	0	0
	SVDIPNADSENKDITVQGPQK	2	1	1	P06105		2255.12		0.000183	0.00462979	High	37.92	0.00154978	High	2.00322	0	1
	KLTKPINAVIEVPSK	2	1	1	P06105		1637		0.000183	0.00156963	High	25.95	0.00253495	High	2.77805	0	1
	ISLPSIQSLPTAETVTIHISAK	1	1	1	P06105		2306.29		0.000183	0.0017846				High	2.39464	0	0
	SIVGSGGHILR	4	1	1	P06105		1095.63		0.000186	0.000399751	High	33.54	0.000973694	High	2.4119	0	0
	VNDVVYIR	2	1	1	P06105		977.543		0.000282	0.00171792	High	42.15	0.00032915	High	2.4212	0	0
	SVDIPNADSENK	2	1	1	P06105		1288.6		0.000282	0.000514892	High	41.02	0.000521848	High	2.31252	0	0
	TSIQDYLK	2	1	1	P06105		967.51		0.000282	0.00264075	High	36.06	0.00126349	High	1.77256	0	0
	ITITGAPENVEK	2	1	1	P06105		1271.69		0.000282	0.00115033	High	35.11	0.00118703	High	3.1664	0	0
	LASNLDEEKVK	3	1	1	P06105		1245.67		0.000282	0.00112121	High	31.9	0.00390621	High	2.46982	0	1
	YNVFINFPR	2	1	1	P06105		1169.61		0.000282	0.00203759	High	31.44	0.00340952	High	2.38481	0	0
	DNEIVTIR	2	1	1	P06105		959.517		0.000282	0.00469849	High	31.17	0.00316992	High	2.24255	0	0
	MTVNIPANSVAR	2	1	1	P06105		1272.68		0.000282	0.00263569	High	20.13	0.0422172	Low	2.42035	0	0
	ILNEIIR	2	2	1	P06105		870.541		0.000416	0.00731195	High	31.52	0.000739928	High	2.32876	0	0
	EISDAYEVK	2	1	1	P06105		1053.51		0.001727	0.0284617	High	28.6	0.00648781	Medium	1.89674	0	0
	WADIITK	2	1	1	P06105		846.473		0.001727	0.0401457	High	10.52	0.594395	Low	1.55704	0	0
	TIDIPAER	2	1	1	P06105		914.495		0.003568	0.0826971	High	18.11	0.033223	Low	1.72337	0	0
	KPTPLPSLK	1	1	1	P06105		980.615		0.126319	1				Low	1.33905	0	0
P35908	Keratin, type II cytoskeletal 2 epidermal OS=Homo sapiens GN=KRT2 PE=1 SV=2 - [K22E_HUMAN]	38.03	30	11	18	20	structural molecule activity	cytoplasm; cytoskeleton; Golgi	cell differentiation; cell proliferation; cellular component movement; development	Pf00038; Pf12128					60.7922	38.03	18	20	639	65.3932	8.00146
	Sequence	# PSMs	# Proteins	# Protein Groups	Protein Group Accessions	Modifications	MH+ [Da]	PhosphoRS Site Probabilities	q-Value	PEP	A2	IonScore A2	Exp Value A2	A6	XCorr A6	Probability A6	# Missed Cleavages
	GGGFGGGSSFGGGSGFSGGGFGGGGFGGGR	1	1	1	P35908		2399.02		0	1.19456e-12				High	5.49211	0	0
	FGGFGGPGGVGGLGGPGGFGPGGYPGGIHEVSVNQSLLQPLNVK	2	1	1	P35908		4092.09		0	0.000168692				High	4.70454	0	0
	FLEQQNQVLQTK	2	14	2	P04264;P35908		1475.79		0	4.23694e-05				High	4.2656	0	0
	LNDLEEALQQAK	1	1	1	P35908		1371.71		0	0.000182519				High	4.22123	0	0
	NLDLDSIIAEVK	1	11	3	P13647;P02538;P35908		1329.73		0	3.68611e-05				High	4.06874	0	0
	SISISVAGGGGGFGAAGGFGGR	1	1	1	P35908		1838.91		0	1.55757e-06				High	4.05534	0	0
	VDLLNQEIEFLK	1	1	1	P35908		1460.8		0	1.82496e-05				High	3.88815	0	0
	GFSSGSAVVSGGSR	1	3	1	P35908		1254.61		0	0.000166487				High	3.33137	0	0
	YEELQVTVGR	1	1	1	P35908		1193.62		0.000183	0.00494873				High	2.85804	0	0
	TAAENDFVTLK	1	2	1	P35908		1208.62		0.000183	0.0026406				High	2.52552	0	0
	NVQDAIADAEQR	1	1	1	P35908		1329.64		0.000513	0.00913942				High	2.86692	0	0
	IEISELNR	1	3	2	P04264;P35908		973.531		0.001278	0.0148674				High	2.41131	0	0
	YLDGLTAER	1	1	1	P35908		1037.53		0.003718	0.0441486				High	2.67358	0	0
	SLVGLGGTK	1	2	1	P35908		831.493		0.010843	0.164183				Medium	2.00005	0	0
	AQYEEIAQR	1	6	2	P02538;P35908		1107.54		0.022552	0.296029				Medium	2.47151	0	0
	FASFIDK	1	66	3	P13647;P02538;P35908		827.43		0.026778	0.365764				Medium	2.04887	0	0
	TAAENDFVTLKK	1	2	1	P35908		1336.7		0.105913	1				Low	1.72021	0	1
	VDPEIQNVK	1	4	1	P35908		1041.56		0.135474	1				Low	1.1826	0	0
P47068	Myosin tail region-interacting protein MTI1 OS=Saccharomyces cerevisiae (strain ATCC 204508 / S288c) GN=BBC1 PE=1 SV=2 - [BBC1_YEAST]	37.94	1	31	32	94	protein binding	cytoplasm; cytoskeleton	cell organization and biogenesis	Pf00018; Pf07653	758.446	36.91	30	47	114.977	37.25	31	47	1157	128.218	5.26221
	Sequence	# PSMs	# Proteins	# Protein Groups	Protein Group Accessions	Modifications	MH+ [Da]	PhosphoRS Site Probabilities	q-Value	PEP	A2	IonScore A2	Exp Value A2	A6	XCorr A6	Probability A6	# Missed Cleavages
	EKEEEEPEQLQELPR	4	1	1	P47068		1882.9		0	2.96593e-07	High	71.14	6.42224e-07	High	4.3615	0	1
	SFVAVQGSEVGKEAESSPNTGSTEQR	2	1	1	P47068		2681.27		0	1.57423e-08	High	67.79	1.95451e-06	High	4.73971	0	1
	LSMFNQDITEQVPLPK	2	1	1	P47068		1859.96		0	1.30263e-05	High	66.71	1.0132e-06	High	4.33881	0	0
	STTHDVGEISNNVK	4	1	1	P47068		1500.73		0	5.26375e-07	High	62.47	3.90705e-06	High	3.50472	0	0
	LSMFNQDITEQVPLPK	2	1	1	P47068	M3(Oxidation)	1875.96		0	9.0113e-07	High	62.43	3.34315e-06	High	4.2497	0	0
	TAEVSHDIENSSQNTTGNVLPVSSPQTR	2	1	1	P47068		2968.42		0	6.86838e-09	High	62.22	6.47774e-06	High	4.52444	0	0
	IALLQEQQR	2	1	1	P47068		1098.63		0	4.65672e-05	High	52.55	1.11181e-05	High	2.92183	0	0
	SFVAVQGSEVGK	2	1	1	P47068		1207.63		0	2.36334e-06	High	50.87	3.92863e-05	High	3.45738	0	0
	YYVPPGIPTNDTSNLER	2	1	1	P47068		1935.95		0	8.95495e-07	High	47.04	0.000149261	High	1.87363	0	0
	FPSPVETQSAR	2	1	1	P47068		1218.61		0	0.000184129	High	44.94	0.000141076	High	2.33371	0	0
	NEIINVGMDSAAPYSSVVTDYDFTK	2	1	1	P47068		2736.27		0	2.12701e-07	High	44.93	0.00042099	High	4.9117	0	0
	TAEVSHDIENSSQNTTGNVLPVSSPQTR	10	1	1	P47068	S23(Phospho)	3048.4	T(1): 0.0; S(5): 0.0; S(11): 0.0; S(12): 0.0; T(15): 0.0; T(16): 0.0; S(23): 87.1; S(24): 12.6; T(27): 0.3	0	7.79524e-06	High	44.59	0.000493501	High	6.08534	0	0
	TFGATILSYKPEEGIEQLMK	2	1	1	P47068	M19(Oxidation)	2271.16		0	3.13558e-06	High	39.6	0.000668852	High	3.33095	0	0
	RSTTHDVGEISNNVK	3	1	1	P47068		1656.83		0	9.84777e-06	High	34.36	0.00291318	High	2.18277	0	1
	AIPVMPFVDPSSNPFFR	4	1	1	P47068	M5(Oxidation)	1936.96		0	2.28201e-06	High	32.21	0.00535045	High	3.30257	0	0
	NFVSQIVSEFKDEVIQPIGAR	2	1	1	P47068		2376.26		0	1.61573e-06	High	31.6	0.0032862	High	4.66149	0	1
	AIPVMPFVDPSSNPFFR	4	1	1	P47068		1920.97		0	3.91122e-05	High	29.55	0.00765331	High	3.24854	0	0
	STHLDLENIPVK	2	1	1	P47068		1365.74		0	7.01748e-05	High	28.89	0.0067789	High	3.02699	0	0
	IKPGDILVIR	3	1	1	P47068		1123.72		0	0.000227585	High	28.15	0.00152746	High	2.93221	0	0
	FGAPVGFNPFGMASGVGNKPSEEPK	2	1	1	P47068	M12(Oxidation)	2537.22		0	1.53655e-05	High	24.96	0.034309	High	3.21459	0	0
	FGAPVGFNPFGMASGVGNKPSEEPK	2	1	1	P47068		2521.22		0	2.23915e-05	High	24.55	0.0384073	High	2.66347	0	0
	STHLDLENIPVKK	4	1	1	P47068		1493.83		0	4.46267e-05	High	20.46	0.0251859	High	2.68014	0	1
	SSAPLPPVSEEYHPMPNTAPPLPR	2	1	1	P47068		2584.29		0	4.55377e-05	High	15.21	0.269664	Low	1.81668	0	0
	LNFLMEIDDHFISK	2	1	1	P47068	M5(Oxidation)	1737.86		0.000183	0.00459489	High	45.38	0.00024048	High	2.32492	0	0
	SSAPLPPVSEEYHPMPNTAPPLPR	2	1	1	P47068	M15(Oxidation)	2600.28		0.000183	0.00496019	High	19.81	0.102383	High	1.79418	0	0
	ILDEYAQR	2	1	1	P47068		1007.52		0.000282	0.000610808	High	40.16	0.000371074	High	2.47955	0	0
	VPTSVLSGAEK	2	1	1	P47068		1087.6		0.000282	0.000809487	High	36.11	0.00150617	High	2.91576	0	0
	NFVSQIVSEFK	2	1	1	P47068		1297.68		0.000282	0.00232875	High	29.71	0.00582635	High	1.92355	0	0
	IEFNAQER	2	1	1	P47068		1006.5		0.000282	0.00533804	High	21.54	0.0259538	High	2.32495	0	0
	KETLSGPVPVPAATVPVPAATVPVPAATAVSAQVQHDSSSGNGER	2	1	1	P47068		4347.26		0.000282	0.000712047	High	17.39	0.051981	High	3.11189	0	1
	TFGATILSYKPEEGIEQLMK	1	1	1	P47068		2255.17		0.000663	0.0105834	High	12.8	0.307012				0
	DLPEPISPETK	2	1	1	P47068		1225.63		0.001727	0.0296537	High	18.27	0.0670212	Medium	2.00168	0	0
	DLPQMSLK	1	1	1	P47068		931.492		0.00195	0.0463484	High	10.71	0.450066				0
	SDYEDDLNFEK	1	1	1	P47068		1374.57		0.002433	0.0268071				High	2.15392	0	0
	LQAAREEELLR	2	1	1	P47068		1327.73		0.004122	0.103353	High	14.7	0.125372	Medium	1.67016	0	1
	IYPQEPPISHR	4	1	1	P47068		1336.7		0.004122	0.106063	High	12.44	0.333546	Low	1.60333	0	0
	IVPEPINR	2	1	1	P47068		937.546		0.010281	0.268774	Medium	14.48	0.0623789	Low	1.51349	0	0
	KIVPEPINR	1	1	1	P47068		1065.64		0.164676	1				Low	1.95962	0	1
P08566	Pentafunctional AROM polypeptide OS=Saccharomyces cerevisiae (strain ATCC 204508 / S288c) GN=ARO1 PE=1 SV=1 - [ARO1_YEAST]	37.41	9	46	47	99	catalytic activity; metal ion binding; nucleotide binding; protein binding	cytoplasm	metabolic process	Pf00275; Pf01202; Pf01487; Pf01488; Pf01761; Pf08501	907.298	35.83	44	48	123.567	37.41	47	51	1588	174.645	6.27783
	Sequence	# PSMs	# Proteins	# Protein Groups	Protein Group Accessions	Modifications	MH+ [Da]	PhosphoRS Site Probabilities	q-Value	PEP	A2	IonScore A2	Exp Value A2	A6	XCorr A6	Probability A6	# Missed Cleavages
	FLTSLAALVNSTSSQK	4	1	1	P08566		1666.9		0	4.18324e-09	High	88.88	5.3062e-09	High	4.37651	0	0
	FILTDETLVYPFK	2	5	1	P08566		1585.85		0	2.99486e-06	High	70.14	3.63104e-07	High	4.34491	0	0
	LESNASLFLNVVNGAK	2	4	1	P08566		1675.9		0	3.82011e-07	High	67.73	7.67382e-07	High	4.39488	0	0
	ALILAALGEGQCK	2	5	1	P08566	C12(Carbamidomethyl)	1343.74		0	4.64892e-07	High	61.57	3.51796e-06	High	3.2735	0	0
	VLNNVLTPVTSDLLPNSAAPGQLTVAQINK	2	5	1	P08566		3087.7		0	1.8124e-07	High	59.25	1.78275e-06	High	5.80529	0	0
	VPSDSSGPVGVCTYDDHR	2	5	1	P08566	C12(Carbamidomethyl)	1947.85		0	1.1413e-10	High	55.5	3.19886e-05	High	4.73669	0	0
	VDHLANYSADFVSK	2	5	1	P08566		1565.76		0	4.97139e-05	High	54.56	3.07952e-05	High	3.3558	0	0
	FGINVETSTTEPYTYYIPK	2	5	1	P08566		2223.09		0	4.89335e-06	High	54.1	3.59867e-05	High	4.11708	0	0
	LLTYVVKPGETSK	4	5	1	P08566		1434.82		0	2.89391e-05	High	52.03	1.2219e-05	High	3.21647	0	0
	VTNQLTNEIDEISNTDIEAMLDHTYK	2	5	1	P08566	M20(Oxidation)	3023.41		0	0.000239881	High	48.88	0.000186364	High	2.56073	0	0
	ITQTATSTTVSGPPVGTLKPLK	2	5	1	P08566		2197.25		0	9.75067e-06	High	45.74	3.46692e-05	High	2.33842	0	0
	LKPLIESLPSEFNIIGIESTK	2	5	1	P08566		2328.31		0	2.27448e-09	High	43.99	4.18976e-05	High	5.36522	0	0
	HMLTAVHELK	2	5	1	P08566		1178.63		0	3.48708e-06	High	43.72	0.000248402	High	2.80164	0	0
	VVQVPTSLLAMVDSSIGGK	4	8	1	P08566		1901.04		0	8.5624e-07	High	43	0.000167898	High	4.20627	0	0
	AQLEDYLLVEGCTR	2	5	1	P08566	C12(Carbamidomethyl)	1666.81		0	1.65953e-05	High	42.4	0.000494878	High	3.54941	0	0
	HCPSSTYVICNDTNLSK	2	5	1	P08566	C2(Carbamidomethyl); C10(Carbamidomethyl)	1995.89		0	9.94481e-05	High	33.46	0.00432784	High	3.94267	0	0
	FDKFETESAQLVK	2	4	1	P08566		1541.79		0	1.49515e-06	High	33.31	0.00279996	High	4.13474	0	1
	VPYYQQLVLEFK	2	5	1	P08566		1526.83		0	2.16913e-05	High	30.72	0.00402433	High	3.38208	0	0
	LDGAEPLECTSK	2	5	1	P08566	C9(Carbamidomethyl)	1319.62		0	0.000126713	High	28.97	0.0100778	High	2.44212	0	0
	LVDLDELFEQQHNNQSVK	2	5	1	P08566		2156.06		0	8.95762e-06	High	27.19	0.0192895	High	1.84818	0	0
	NFGGAAVTIPLK	2	5	1	P08566		1187.68		0.000183	0.00373721	High	37.82	0.000512108	High	2.64872	0	0
	YIVLTGNAR	2	5	1	P08566		1006.57		0.000183	0.00420787	High	23.47	0.0157423	High	2.31646	0	0
	IEYLNNEGSLPIK	2	5	1	P08566		1489.79		0.000183	0.000961538	High	21.38	0.0374807	High	3.29976	0	0
	ATDSIPIIFTVR	2	5	1	P08566		1332.75		0.000183	0.00231468	High	17.02	0.084409	High	2.30134	0	0
	FNQALTLDVDVVK	2	5	1	P08566		1461.81		0.000282	0.000595852	High	40.26	0.000452107	High	3.07137	0	0
	TPLDILLK	2	6	1	P08566		912.576		0.000282	0.000700579	High	36.59	0.000350849	High	2.56403	0	0
	DIEETIVFLQSDPSRPAYVEEIR	2	5	1	P08566		2706.36		0.000282	0.00193236	High	32.34	0.00554273	High	2.60019	0	0
	NFIGAFWQPK	2	5	1	P08566		1207.63		0.000282	0.00162109	High	28.46	0.00755572	High	2.43016	0	0
	VIGAVNTVIPLGNK	2	4	1	P08566		1394.84		0.000282	0.00203802	High	25.86	0.00258803	High	2.67616	0	0
	YIATITGVR	2	4	1	P08566		993.574		0.000282	0.00230343	High	24.53	0.0102188	High	2.41519	0	0
	VTNQLTNEIDEISNTDIEAMLDHTYK	1	5	1	P08566		3007.43		0.000282	0.00430346	High	22.88	0.0564175				0
	ILAMATELAK	2	5	1	P08566	M4(Oxidation)	1076.6		0.000282	0.00339107	High	22.69	0.0234147	Medium	1.88903	0	0
	VVILESIGK	2	6	1	P08566		957.599		0.000282	0.00242331	High	17.72	0.0287375	High	2.27668	0	0
	AIFDAVTKE	2	5	1	P08566		993.526		0.000548	0.00770913	High	30.53	0.00371749	Medium	2.1704	0	1
	YFGILSPTQVAR	2	5	1	P08566		1351.74		0.000663	0.011594	High	17.91	0.0914215	High	2.55217	0	0
	KTPLDILLK	2	5	1	P08566		1040.67		0.000793	0.0144814	High	15.25	0.0297831	Medium	1.86925	0	1
	FVLVDIK	2	5	1	P08566		833.514		0.001293	0.0194032	High	25.33	0.00439634	Medium	1.97075	0	0
	LYVDMTIK	2	5	1	P08566		982.528		0.002641	0.066431	High	20.15	0.0473365	Medium	1.85816	0	0
	QLSILR	2	7	1	P08566		729.462		0.003451	0.0788617	High	18.49	0.0799923	Low	1.49147	0	0
	IFIINR	2	5	1	P08566		775.482		0.003451	0.0771982	High	15.89	0.0811541	Low	1.22356	0	0
	TAIDTPLGK	2	5	1	P08566		915.514		0.003451	0.0809337	High	13.19	0.163109	Low	1.38484	0	0
	ELYDIALK	2	5	1	P08566		964.535		0.004018	0.0953838	High	15.78	0.058133	Low	2.07052	0	0
	DFASSGGYVLHLHR	1	5	1	P08566		1558.77		0.007139	0.121187				High	1.6115	0	0
	WCASALGYK	2	5	1	P08566	C2(Carbamidomethyl)	1055.5		0.008407	0.217213	High	12.84	0.223598	Low	1.58712	0	0
	EIEIPSGR	2	5	1	P08566		900.478		0.013302	0.395524	Medium	10.87	0.200524	Low	1.59735	0	0
	VVIPPGSK	3	5	1	P08566		796.492		0.022197	0.654486	Medium	10.9	0.0810905	Low	1.3313	0	0
	VYTDSVFK	1	5	1	P08566		958.488		0.03061	0.397513				Medium	1.48281	0	0
	VIGAVNTVIPLGNKKFK	1	4	1	P08566		1798.11							Low	1.49854	0	2
Q12114	Chitin biosynthesis protein CHS5 OS=Saccharomyces cerevisiae (strain ATCC 204508 / S288c) GN=CHS5 PE=1 SV=1 - [CHS5_YEAST]	37.41	1	14	15	34	protein binding	cytoplasm; Golgi; membrane	cell differentiation; cell division; cell organization and biogenesis; conjugation; metabolic process; regulation of biological process; reproduction; transport	Pf00533	396.719	36.81	14	16	55.7653	37.41	15	18	671	73.5941	4.56396
	Sequence	# PSMs	# Proteins	# Protein Groups	Protein Group Accessions	Modifications	MH+ [Da]	PhosphoRS Site Probabilities	q-Value	PEP	A2	IonScore A2	Exp Value A2	A6	XCorr A6	Probability A6	# Missed Cleavages
	IVNVTQTSCVLAWDPLK	2	1	1	Q12114	C9(Carbamidomethyl)	1944.03		0	3.71645e-07	High	79.83	4.93962e-08	High	4.75838	0	0
	HQEEDIELEAEPK	4	1	1	Q12114		1566.73		0	1.72998e-06	High	78.69	9.80253e-08	High	4.09595	0	0
	GSEAEDDINNVSK	2	1	1	Q12114		1377.61		0	2.72041e-06	High	66.63	1.37967e-06	High	3.83533	0	0
	DATESVAVEPSNEDVKPEEK	4	1	1	Q12114		2173.01		0	2.5047e-06	High	51.99	6.32412e-05	High	3.79104	0	0
	LITTSGTLWSEK	2	1	1	Q12114		1335.72		0	3.18708e-05	High	49.83	6.23952e-05	High	3.31676	0	0
	GFYLDADQSILK	2	1	1	Q12114		1369.7		0	6.5701e-05	High	46.06	0.000151123	High	3.52455	0	0
	ISGLSVDTPYEFQLK	2	1	1	Q12114		1696.88		0	5.7139e-06	High	44.58	0.000202036	High	4.32562	0	0
	MQVSQNLEEEKK	2	1	1	Q12114		1462.72		0.000183	0.000838716	High	23.88	0.0257834	High	2.60775	0	1
	YGTHKPESPVLK	2	1	1	Q12114		1355.73		0.000282	0.00221011	High	32.54	0.00234018	High	3.40437	0	0
	SEPVGTPNIEENK	2	1	1	Q12114		1413.69		0.000282	0.0011595	High	32.15	0.00371818	High	2.72873	0	0
	SGHETAPVSPVEDPLHASTALENETTIETVNPSVR	2	1	1	Q12114		3684.79		0.000282	0.000725448	High	31.35	0.00718168	High	3.56111	0	0
	SEPVGTPNIEENKADSSAEAVVEEPNEAVAESSPNEEATGQK	2	1	1	Q12114		4339.98		0.000282	0.00134071	High	23.89	0.0618604	Medium	3.16392	0	1
	LDASLALLTTQDHHVIEFPTVLLPENVK	2	1	1	Q12114		3113.7		0.000282	0.0057063	High	12.39	0.109586	High	2.86624	0	0
	NYTFPPVNEEELSYSK	2	1	1	Q12114		1916.9		0.00195	0.0417781	High	20.15	0.09419	High	1.72783	0	0
	ILEKYGTHKPESPVLK	2	1	1	Q12114	T7(Phospho); S12(Phospho)	1998.98	Y(5): 66.7; T(7): 66.7; S(12): 66.7						Low	2.22446	0	1
P09440	C-1-tetrahydrofolate synthase, mitochondrial OS=Saccharomyces cerevisiae (strain ATCC 204508 / S288c) GN=MIS1 PE=1 SV=1 - [C1TM_YEAST]	37.03	3	23	26	75	catalytic activity; nucleotide binding	cytoplasm; mitochondrion	metabolic process	Pf00763; Pf01268; Pf02882	656.751	29.33	21	33	106.456	37.03	26	42	975	106.151	8.66064
	Sequence	# PSMs	# Proteins	# Protein Groups	Protein Group Accessions	Modifications	MH+ [Da]	PhosphoRS Site Probabilities	q-Value	PEP	A2	IonScore A2	Exp Value A2	A6	XCorr A6	Probability A6	# Missed Cleavages
	NIAEVVSQADIVIAACGIPQYVK	2	1	1	P09440	C16(Carbamidomethyl)	2458.31		0	6.55798e-08	High	60.47	3.4551e-06	High	5.92672	0	0
	MVIGADYDNKPVTVEDIGCTGALTALLR	2	1	1	P09440	M1(Oxidation); C19(Carbamidomethyl)	3008.51		0	7.25452e-09	High	58.08	1.01916e-05	High	5.85593	0	0
	YVLVAGITPTPLGEGK	2	4	1	P09440		1614.91		0	6.65811e-07	High	56.84	6.93497e-06	High	4.36534	0	0
	DSNVDCIIEKLPAEITEVELLK	2	1	1	P09440	C6(Carbamidomethyl)	2528.31		0	4.0531e-09	High	56.73	1.34826e-05	High	5.13889	0	1
	LPAEITEVELLK	2	1	1	P09440		1354.78		0	8.07754e-06	High	55.71	3.75948e-06	High	3.34152	0	0
	LPAEITEVELLKK	2	1	1	P09440		1482.88		0	2.70757e-06	High	53.81	7.48639e-06	High	4.50208	0	1
	TSYITPVPGGVGPMTVAMLVSNVLLAAK	6	1	1	P09440		2786.52		0	2.18175e-05	High	53.48	1.6828e-05	High	4.11243	0	0
	NFNFLYDVNSSIEDK	2	1	1	P09440		1804.84		0	1.41807e-06	High	53.35	6.47333e-05	High	4.25075	0	0
	SSGLVPDAVVLVATVR	4	1	1	P09440		1582.92		0	1.44013e-06	High	51.79	1.5231e-05	High	4.826	0	0
	TFGIPVVVAINR	2	1	1	P09440		1285.76		0	9.495e-05	High	39.49	0.000314889	High	1.89654	0	0
	IIQVGARPDSSTYVR	4	1	1	P09440		1661.9		0	0.000266401	High	38.89	0.000503576	High	3.57155	0	0
	HLDETTITNAVDFK	2	1	1	P09440		1603.8		0	3.64903e-06	High	37.94	0.00138197	High	2.81348	0	0
	EYTEENIDFVAK	2	1	1	P09440		1457.68		0	5.89571e-05	High	37.79	0.00105627	High	3.21937	0	0
	LNINPDTITIR	2	1	1	P09440		1269.72		0	4.01075e-05	High	34.68	0.00085102	High	2.97345	0	0
	TSYITPVPGGVGPMTVAMLVSNVLLAAK	9	1	1	P09440	M14(Oxidation); M18(Oxidation)	2818.51		0	1.57419e-06	High	32.19	0.002295	High	3.92711	0	0
	QGFGNLPICIAK	2	1	1	P09440	C9(Carbamidomethyl)	1317.7		0	0.0001774	High	31.08	0.0036652	High	2.86935	0	0
	TSYITPVPGGVGPMTVAMLVSNVLLAAK	8	1	1	P09440	M14(Oxidation)	2802.52		0	0.00017416	High	27.92	0.00597313	High	3.39523	0	0
	SHGGAPNVKPGQSLPK	2	1	1	P09440		1573.84		0	0.000204371	High	25.72	0.0108506	High	2.34458	0	0
	QVAEELGIHSHELELYGHYK	1	1	1	P09440		2352.16		0.000183	0.000766112				High	2.84401	0	0
	DSNVDCIIEK	2	1	1	P09440	C6(Carbamidomethyl)	1192.55		0.000282	0.00236893	High	27.34	0.00968633	High	2.41813	0	0
	LVGDVDFDSVKEK	2	1	1	P09440		1450.74		0.000282	0.00258871	High	21.5	0.052034	Low	1.53789	0	1
	GAVELAHAVVDATK	2	1	1	P09440		1380.75		0.000416	0.00635204	High	11.72	0.339853	High	1.7936	0	0
	TQYSLSHDPSLK	1	1	1	P09440		1375.69		0.000988	0.0114888				High	1.96263	0	0
	QITIGEAATEK	2	1	1	P09440		1160.62		0.001727	0.0346326	High	21.58	0.0316236	Low	1.88794	0	0
	GFTFPIR	2	1	1	P09440		837.462		0.009836	0.259118	High	15.49	0.111583	Low	1.3089	0	0
	QPSLGPTLGVK	1	2	2	P07245;P09440		1096.64		0.089323	0.943528				Low	1.28693	0	0
	NAVVLGRSSIVGNPIASLLK	2	1	1	P09440	S8(Phospho); S17(Phospho)	2168.13	S(8): 50.3; S(9): 50.3; S(17): 99.5						Low	2.20297	0	1
	NDSTFYKRLVPR	3	1	1	P09440	S3(Phospho)	1575.78	S(3): 33.3; T(4): 33.3; Y(6): 33.3						Low	1.59555	0	2
P05030	Plasma membrane ATPase 1 OS=Saccharomyces cerevisiae (strain ATCC 204508 / S288c) GN=PMA1 PE=1 SV=2 - [PMA1_YEAST]	36.93	9	22	22	81	catalytic activity; metal ion binding; nucleotide binding; transporter activity	cytoplasm; membrane; mitochondrion	metabolic process; transport	Pf00122; Pf00690; Pf00702; Pf01757; Pf08282; Pf12710	1271.32	36.93	22	46	135.848	33.99	21	35	918	99.5562	5.10986
	Sequence	# PSMs	# Proteins	# Protein Groups	Protein Group Accessions	Modifications	MH+ [Da]	PhosphoRS Site Probabilities	q-Value	PEP	A2	IonScore A2	Exp Value A2	A6	XCorr A6	Probability A6	# Missed Cleavages
	LGLGGGGDMPGSELADFVENADGFAEVFPQHK	2	3	1	P05030		3261.52		0	7.98158e-10	High	107.03	2.49672e-10	High	7.14182	0	0
	KADTGIAVEGATDAAR	4	6	1	P05030		1545.79		0	8.95784e-10	High	93.79	2.67411e-09	High	4.44535	0	1
	GYLVAMTGDGVNDAPSLK	2	9	1	P05030	M6(Oxidation)	1823.89		0	9.57494e-08	High	89.79	8.18643e-09	High	4.76302	0	0
	GYLVAMTGDGVNDAPSLK	2	9	1	P05030		1807.89		0	8.83011e-08	High	88.33	1.31469e-08	High	4.8248	0	0
	LSAIESLAGVEILCSDK	4	8	1	P05030	C14(Carbamidomethyl)	1804.94		0	5.14621e-08	High	75.23	1.94946e-07	High	4.56327	0	0
	IVTEDCFLQIDQSAITGESLAVDK	4	2	1	P05030	C6(Carbamidomethyl)	2652.32		0	3.44246e-05	High	69.75	7.57366e-07	High	4.06849	0	0
	SAADIVFLAPGLSAIIDALK	4	8	1	P05030		1985.13		0	6.25765e-09	High	68.98	1.64416e-07	High	4.76589	0	0
	QLGLGTNIYNAER	2	4	1	P05030		1448.75		0	1.77331e-05	High	61.93	4.23198e-06	High	2.98911	0	0
	TDTSSSSSSSSASSVSAHQPTQEKPAK	2	1	1	P05030		2679.24		0	1.34694e-08	High	59.9	1.22284e-05				0
	SVEDFMAAMQR	2	2	1	P05030	M6(Oxidation); M9(Oxidation)	1316.56		0	2.17763e-05	High	57.03	7.33165e-06	High	3.28275	0	0
	LGLGGGGDMPGSELADFVENADGFAEVFPQHK	2	3	1	P05030	M9(Oxidation)	3277.51		0	2.98255e-09	High	55.33	4.02998e-05	High	6.03077	0	0
	IVTEDCFLQIDQSAITGESLAVDKHYGDQTFSSSTVK	2	1	1	P05030	C6(Carbamidomethyl)	4089.96		0	1.02715e-06	High	54.98	3.08157e-05	High	5.60392	0	1
	HYGDQTFSSSTVK	4	1	1	P05030		1456.67		0	3.31648e-06	High	54.37	2.43121e-05	High	3.66545	0	0
	TVEEDHPIPEDVHENYENK	4	3	1	P05030		2294.02		0	8.77969e-07	High	53.54	5.37745e-05	High	5.03541	0	0
	ADTGIAVEGATDAAR	2	6	1	P05030		1417.7		0	2.22082e-05	High	51.19	6.27269e-05	High	3.52742	0	0
	TDTSSSSSSSSASSVSAHQPTQEKPAK	10	1	1	P05030	S13(Phospho)	2759.2	T(1): 0.0; T(3): 0.0; S(4): 0.0; S(5): 0.0; S(6): 0.0; S(7): 0.0; S(8): 0.0; S(9): 0.0; S(10): 0.0; S(11): 0.0; S(13): 14.0; S(14): 85.6; S(16): 0.4; T(21): 0.0	0	4.03316e-05	High	51.09	9.56985e-05				0
	LSLHEPYTVEGVSPDDLMLTACLAASR	2	2	1	P05030	C22(Carbamidomethyl)	2945.45		0	2.54016e-06	High	50.55	0.000120704	High	5.459	0	0
	LSLHEPYTVEGVSPDDLMLTACLAASR	2	2	1	P05030	M18(Oxidation); C22(Carbamidomethyl)	2961.44		0	1.44161e-06	High	47.35	0.000193281	High	5.32965	0	0
	VLEFHPFDPVSK	4	4	1	P05030		1414.74		0	5.61007e-05	High	45.24	0.000169063	High	3.21468	0	0
	VTAVVESPEGER	2	3	1	P05030		1272.65		0	0.000248087	High	44.75	0.000236151	High	2.57454	0	0
	RGEGFMVVTATGDNTFVGR	2	1	1	P05030	M6(Oxidation)	2029.98		0	1.34609e-07	High	43.03	0.00047285	High	3.51578	0	1
	KVTAVVESPEGER	4	3	1	P05030		1400.74		0	1.52026e-05	High	40.84	0.000436793	High	3.37774	0	1
	RGEGFMVVTATGDNTFVGR	2	1	1	P05030		2013.98		0	5.09402e-06	High	33.02	0.00471446	High	3.05142	0	1
	DGQLVEIPANEVVPGDILQLEDGTVIPTDGR	5	1	1	P05030		3259.67		0	0.000136372	High	28.35	0.00753021	High	3.25446	0	0
	MLTGDAVGIAK	2	6	1	P05030		1075.58		0.000282	0.000581558	High	40.66	0.000403736	High	2.09186	0	0
	VVEILQNR	2	2	1	P05030		970.569		0.000282	0.00496904	High	30.14	0.00193656	High	2.41458	0	0
	GAPLFVLK	2	6	1	P05030		844.53		0.001727	0.0386599	High	26.77	0.00820474	High	2.41677	0	0
P40825	Alanine--tRNA ligase, mitochondrial OS=Saccharomyces cerevisiae (strain ATCC 204508 / S288c) GN=ALA1 PE=1 SV=3 - [SYA_YEAST]	36.32	4	25	27	67	catalytic activity; metal ion binding; nucleotide binding; RNA binding	cytoplasm; mitochondrion	cell organization and biogenesis; metabolic process	Pf01411; Pf07973	735.525	33.88	25	32	93.6853	36.32	27	35	983	109.991	5.70654
	Sequence	# PSMs	# Proteins	# Protein Groups	Protein Group Accessions	Modifications	MH+ [Da]	PhosphoRS Site Probabilities	q-Value	PEP	A2	IonScore A2	Exp Value A2	A6	XCorr A6	Probability A6	# Missed Cleavages
	IVAVTGTEAFEAQR	2	1	1	P40825		1491.78		0	6.27094e-07	High	74.96	1.78726e-07	High	3.55604	0	0
	AVFGETYPDPVR	2	3	1	P40825		1350.67		0	5.92578e-05	High	68.66	8.44096e-07	High	2.62149	0	0
	TFFETNENAPYLVK	2	1	1	P40825		1672.82		0	6.54685e-07	High	62.4	4.3158e-06	High	3.93581	0	0
	LAEQFAADLDAADKLPFSPIK	2	1	1	P40825		2260.19		0	2.70259e-06	High	59.84	5.4989e-06	High	4.8689	0	1
	TLTFALADGGVPNNEGR	2	1	1	P40825		1731.87		0	2.1811e-05	High	56.89	1.65762e-05	High	3.20787	0	0
	YGSANVEGTILK	2	1	1	P40825		1251.66		0	5.32689e-05	High	52.33	2.89471e-05	High	3.4335	0	0
	LGQLSISVITK	2	1	1	P40825		1158.71		0	0.00010954	High	49.55	2.21835e-05	High	3.1426	0	0
	LVSVLQDVR	2	1	1	P40825		1028.61		0	1.86112e-05	High	49.54	2.33464e-05	High	2.7652	0	0
	SIYLLAGNDPEGR	2	1	1	P40825		1404.71		0	4.39894e-05	High	47.55	0.000132723	High	3.57453	0	0
	LYDTYGFPVDLTELMAEEQGLK	4	1	1	P40825	M15(Oxidation)	2548.22		0	1.28613e-06	High	46.22	0.000254302	High	4.54924	0	0
	VAHGCYISNAALAK	4	1	1	P40825	C5(Carbamidomethyl)	1474.75		0	0.000108772	High	46.06	0.000193239	High	3.27471	0	0
	NVGVPDDHILPGNAK	3	1	1	P40825		1545.81		0	8.93469e-05	High	42.55	0.000322424	High	3.12002	0	0
	LYDTYGFPVDLTELMAEEQGLK	2	1	1	P40825		2532.23		0	4.04757e-06	High	41.08	0.000881208	High	4.93567	0	0
	VVSVGKPIEELLANPANEEWTK	2	1	1	P40825		2423.29		0	2.34985e-06	High	40.91	0.000340604	High	4.25698	0	0
	LGLEPDTEAR	2	1	1	P40825		1100.56		0	3.5563e-05	High	38.18	0.000783082	High	2.43825	0	0
	DPAFLFEILDEEEASFAK	2	1	1	P40825		2071		0	1.50413e-05	High	37.2	0.00185782	High	3.70031	0	0
	LHDGTNFVDEITEPGKK	4	1	1	P40825		1899.95		0	0.000238205	High	36.37	0.00190307	High	3.62811	0	1
	LNVHELSELNDAK	4	1	1	P40825		1481.76		0	1.25146e-05	High	30.14	0.00580967	High	3.49946	0	0
	LYVTYFEGDEK	2	1	1	P40825		1363.64		0	0.000251613	High	26.22	0.0205352	High	2.83746	0	0
	KVEDICNEQIK	4	1	1	P40825	C6(Carbamidomethyl)	1375.69		0.000282	0.00202559	High	43.36	0.000232965	High	3.75186	0	1
	EQDGSLKPLPAK	4	1	1	P40825		1282.7		0.000282	0.00339086	High	35.86	0.000765283	High	2.52671	0	0
	YSIEFCGGTHVNK	2	1	1	P40825	C6(Carbamidomethyl)	1511.7		0.000282	0.00423736	High	13.42	0.279818	High	2.01606	0	0
	NTFLDYFK	2	1	1	P40825		1047.51		0.000663	0.00989927	High	27.93	0.00692578	Medium	1.76451	0	0
	YGIILDK	2	2	1	P40825		821.478		0.001293	0.0192412	High	29.83	0.00150788	Medium	2.01762	0	0
	IIASFDELR	2	1	1	P40825		1063.58		0.001727	0.0368915	High	11.84	0.346957	Medium	1.79051	0	0
	EIPLDLAK	2	1	1	P40825		898.523		0.044016	1	Medium	11.29	0.115168	Low	1.35806	0	0
	FIDISPNAK	1	1	1	P40825		1004.54							Low	1.56488	0	0
	GNVFQGMGDKPAAIK	1	1	1	P40825		1532.79							Low	1.32708	0	0
P35732	RNA polymerase II degradation factor 1 OS=Saccharomyces cerevisiae (strain ATCC 204508 / S288c) GN=DEF1 PE=1 SV=1 - [DEF1_YEAST]	36.31	3	20	22	150	DNA binding; protein binding	chromosome; nucleus	cell organization and biogenesis; metabolic process; response to stimulus	Pf02845	1501.04	33.33	20	70	250.129	36.31	22	80	738	83.9226	4.98291
	Sequence	# PSMs	# Proteins	# Protein Groups	Protein Group Accessions	Modifications	MH+ [Da]	PhosphoRS Site Probabilities	q-Value	PEP	A2	IonScore A2	Exp Value A2	A6	XCorr A6	Probability A6	# Missed Cleavages
	EQVKEEEQTAEELEQEQDNVAAPEEEVTVVEEK	6	3	1	P35732		3814.74		0	6.21515e-06	High	90.11	1.70136e-08	High	5.48854	0	1
	VNEQETSAQEQEEETAEPSEENEDR	2	3	1	P35732		2907.19		0	1.50075e-07	High	79.64	1.23853e-07	High	6.08965	0	0
	VPEVDGEEVQEEAEK	2	1	1	P35732		1686.77		0	5.44921e-09	High	76.28	1.94292e-07	High	4.31842	0	0
	VPEVDGEEVQEEAEKK	4	1	1	P35732		1814.87		0	1.82065e-06	High	76.25	2.43066e-07	High	3.92418	0	1
	KTESPLENVAELK	5	3	1	P35732		1457.79		0	3.70125e-06	High	74.47	1.62559e-07	High	3.9815	0	1
	SKIDTLTELFPDWTSDDLIDIVQEYDDLETIIDK	4	3	1	P35732		3998.95		0	1.31614e-05	High	72.99	4.11921e-07	High	5.61646	0	1
	KTESPLENVAELKK	8	3	1	P35732		1585.88		0	7.03724e-08	High	67.73	6.4089e-07	High	4.38358	0	2
	HDVPQDSNDNNNEELEAQGQQAQEK	4	2	1	P35732		2837.22		0	4.70124e-08	High	61.82	8.71397e-06	High	6.26115	0	0
	HVPSKPVSNTTSWAAAVSVDTK	57	3	1	P35732		2282.18		0	2.21193e-07	High	56.51	1.51883e-05	High	4.19454	0	0
	TESPLENVAELK	2	3	1	P35732		1329.69		0	0.000103	High	55.45	1.61083e-05	High	2.61174	0	0
	MSWAAIATPKPK	4	3	1	P35732	M1(Oxidation)	1316.7		0	1.05603e-05	High	51.75	2.87388e-05	High	3.22132	0	0
	TESPLENVAELKK	4	3	1	P35732		1457.79		0	0.000277373	High	50.57	3.99035e-05	High	2.54342	0	1
	KEQQHSYVPQQHLPNPEDDITYK	6	3	1	P35732		2794.35		0	4.61856e-05	High	48.87	0.000140744	High	3.93543	0	1
	EEEQTAEELEQEQDNVAAPEEEVTVVEEK	2	3	1	P35732		3330.48		0	5.01821e-07	High	45.19	0.000469172	High	5.90248	0	0
	EQQHSYVPQQHLPNPEDDITYK	9	3	1	P35732		2666.25		0	1.83828e-06	High	44.77	0.000450126	High	4.58185	0	0
	MSWAAIATPKPK	4	3	1	P35732		1300.71		0	3.9784e-05	High	39.94	0.000512025	High	3.42961	0	0
	KTESPLENVAELK	4	3	1	P35732	S4(Phospho)	1537.75	T(2): 0.2; S(4): 99.8	0	0.00033213	High	37.48	0.00138453	High	3.88643	0	1
	VNEQETSAQEQEEETAEPSEENEDRVPEVDGEEVQEEAEKK	2	1	1	P35732		4703.04		0	3.45225e-05	High	37.24	0.00281311	High	5.29983	0	2
	NNYNYYQTQNGQEQQSPNQGVAQHSEDSQQK	2	3	1	P35732		3612.56		0	8.28019e-07	High	34.89	0.00523808	High	4.4913	0	0
	KMSWAAIATPKPK	4	3	1	P35732		1428.8		0	4.24357e-05	High	31.51	0.00247211	High	3.34734	0	1
	KMSWAAIATPKPK	4	3	1	P35732	M2(Oxidation)	1444.8		0	0.000117786	High	28.16	0.00626302	High	3.16388	0	1
	KEQVKEEEQTAEELEQEQDNVAAPEEEVTVVEEK	2	1	1	P35732		3942.87		0.000416	0.00635538	High	25.66	0.0315107	High	4.44682	0	2
	QIEQPSLSSK	2	3	1	P35732		1116.59		0.000663	0.0115634	High	26.61	0.0146243	Medium	2.37286	0	0
	KTESPLENVAELKK	4	3	1	P35732	S4(Phospho)	1665.85	T(2): 13.1; S(4): 86.9	0.002641	0.0662571	High	19.78	0.0794231	Medium	3.63722	0	2
	MSTQFRKSNHNSHSSK	2	3	1	P35732	T3(Phospho); S8(Phospho)	2035.82	S(2): 81.2; T(3): 23.1; S(8): 91.7; S(12): 2.2; S(14): 0.9; S(15): 0.9						Low	2.39499	0	2
	KEISDIK	1	3	1	P35732	S4(Phospho)	912.45	S(4): 100.0						Low	1.26502	0	1
P02994	Elongation factor 1-alpha OS=Saccharomyces cerevisiae (strain ATCC 204508 / S288c) GN=TEF1 PE=1 SV=1 - [EF1A_YEAST]	35.37	85	8	10	20	catalytic activity; nucleotide binding; protein binding; RNA binding	cytoplasm; cytoskeleton; mitochondrion; ribosome	metabolic process; transport	Pf00009; Pf03143; Pf03144	199.319	30.57	8	9	30.5155	35.37	10	11	458	50.0012	9.0415
	Sequence	# PSMs	# Proteins	# Protein Groups	Protein Group Accessions	Modifications	MH+ [Da]	PhosphoRS Site Probabilities	q-Value	PEP	A2	IonScore A2	Exp Value A2	A6	XCorr A6	Probability A6	# Missed Cleavages
	NMITGTSQADCAILIIAGGVGEFEAGISK	2	3	1	P02994	C11(Carbamidomethyl)	2923.48		0	6.23967e-05	High	63.02	4.68951e-06	High	4.72464	0	0
	TLLEAIDAIEQPSRPTDKPLR	4	1	1	P02994		2363.3		0	2.67117e-05	High	47.37	4.76402e-05	High	3.37879	0	0
	VETGVIKPGMVVTFAPAGVTTEVK	2	2	1	P02994		2430.34		0	4.07763e-09	High	45.1	7.10768e-05	High	4.40313	0	0
	IGGIGTVPVGR	2	77	1	P02994		1025.61		0	0.000145287	High	39.86	0.000206552	High	2.73881	0	0
	YQVTVIDAPGHR	2	2	1	P02994		1355.71		0	6.0068e-05	High	21.29	0.03938	High	3.06018	0	0
	TVPFVPISGWNGDNMIEATTNAPWYK	2	2	1	P02994		2908.39		0.000183	0.000908251	High	20.24	0.111656	High	3.05743	0	0
	LPLQDVYK	2	80	1	P02994		975.552		0.000282	0.00079077	High	48.28	5.12648e-05	High	2.25738	0	0
	QTVAVGVIK	2	71	1	P02994		914.567		0.001173	0.0157472	High	27.34	0.00332103	Medium	1.7575	0	0
	AERERGITIDIALWK	1	59	1	P02994	T8(Phospho)	1850.95	T(8): 100.0						Low	2.12839	0	2
	TIEKFEK	1	58	1	P02994		894.494							Low	1.1276	0	1
P39935	Eukaryotic initiation factor 4F subunit p150 OS=Saccharomyces cerevisiae (strain ATCC 204508 / S288c) GN=TIF4631 PE=1 SV=2 - [IF4F1_YEAST]	34.14	2	20	23	55	DNA binding; protein binding; RNA binding	cytoplasm; mitochondrion; ribosome	cell organization and biogenesis; metabolic process; regulation of biological process	Pf02854; Pf12152	721.829	33.51	22	27	88.1626	33.4	22	28	952	107.036	6.03662
	Sequence	# PSMs	# Proteins	# Protein Groups	Protein Group Accessions	Modifications	MH+ [Da]	PhosphoRS Site Probabilities	q-Value	PEP	A2	IonScore A2	Exp Value A2	A6	XCorr A6	Probability A6	# Missed Cleavages
	ADAEWVQSTASK	2	1	1	P39935		1292.61		0	3.503e-06	High	79.28	1.12721e-07	High	3.58691	0	0
	EQLEGSSGNNNIPMK	2	1	1	P39935	M14(Oxidation)	1633.75		0	2.9712e-09	High	78.96	1.07999e-07	High	3.54706	0	0
	SDEAEAEVEAEAGDAGTK	4	1	1	P39935		1778.76		0	4.40655e-06	High	77.81	1.15904e-07	High	6.10735	0	0
	ETSDSTSTSTPTPTPSTNDSK	2	1	1	P39935		2140.94		0	7.56898e-10	High	73.86	3.88536e-07	High	4.32368	0	0
	EQLEGSSGNNNIPMK	2	1	1	P39935		1617.76		0	2.81685e-07	High	72.03	5.67086e-07	High	3.51904	0	0
	IGLEAEIETTTDETDDGTNTVSHILNVLK	2	1	1	P39935		3128.56		0	6.28214e-05	High	66.04	2.00353e-06	High	4.45325	0	0
	DATPIEDVFSFNYPEGIEGPDIK	4	1	1	P39935		2553.21		0	4.11603e-05	High	53.94	4.15755e-05	High	4.9175	0	0
	ELNPDITDETNEGK	2	1	1	P39935		1574.72		0	4.61589e-05	High	51.92	4.91656e-05	High	2.33911	0	0
	YTYGPTFLLQFK	2	2	2	P39935;P39936		1477.78		0	7.95764e-05	High	51.45	4.11782e-05	High	3.44864	0	0
	LKETSDSTSTSTPTPTPSTNDSK	2	1	1	P39935		2382.12		0	1.07847e-05	High	46.26	0.000235409	High	4.21472	0	1
	ACDEPHWSSMYAQLCGK	2	2	2	P39935;P39936	C2(Carbamidomethyl); C15(Carbamidomethyl)	2039.84		0	3.12358e-06	High	38.44	0.00098821	High	4.66703	0	0
	TELLDKDEVER	4	1	1	P39935		1346.68		0	7.12389e-05	High	35.11	0.0022199	High	2.80912	0	1
	TGQATLEGSQLLDSLFGILDNIIQTAK	2	1	1	P39935		2846.51		0	4.6635e-05	High	33.55	0.00209746	High	3.08234	0	0
	LVLHYLVAR	4	2	2	P39935;P39936		1083.67		0	9.31069e-05	High	33.49	0.000446653	High	1.65133	0	0
	SAEPEVKQETPAEEGEQGEK	2	1	1	P39935		2172		0	1.15304e-07	High	32.3	0.00712501	High	3.67723	0	1
	SAIESAPVPPSEQVK	2	1	1	P39935		1538.81		0	0.000223514	High	30.6	0.00435482	High	2.91529	0	0
	AVIEQIFLK	2	1	1	P39935		1060.64		0.000282	0.00144148	High	47.23	4.44701e-05	High	2.85176	0	0
	EEVAPLVPSANR	2	1	1	P39935		1281.68		0.000282	0.00362185	High	22.03	0.0388501	High	2.37284	0	0
	EDDKPKEEVAPLVPSANR	1	1	1	P39935		1994.02		0.000348	0.00587177				High	2.64611	0	1
	FIGFLYR	2	1	1	P39935		915.509		0.000663	0.0127474	High	22.95	0.0233216	Medium	1.7336	0	0
[truncated: 3,460 more rows]
